# Supplementary material for: Carbohydrates and ginsenosides in shenmai injection jointly improve hematopoietic function during chemotherapy-induced myelosuppression in mice
Source: Chin Med. 2022 Nov 4;17:124. doi: 10.1186/s13020-022-00678-5 (PMC9636671; doi:10.1186/s13020-022-00678-5)
Supplement: Supplementary file 5 — Additional file 5: Table S2. DEGs in Model, S+Rg, S, and Rg groups. [file 13020_2022_678_MOESM5_ESM.xlsx]

## Sheet: Model vs Control
DEGs in model group
Gene ID	Gene Symbol	Type	log2 (Model / Control)	Qvalue (Model / Control)	Up-Down-Regulation(Model / Control)
100034251	'Wfdc17'	mRNA	1.67829	0	Up
100034684	'BC100530'	mRNA	2.3356	7.25413e-15	Up
100038347	'Fam174b'	mRNA	1.474	2.932e-20	Up
100039060	'0610010B08Rik'	mRNA	1.58732	6.30368e-17	Up
100039175	'Gm9780'	mRNA	3.82085	1.59315e-14	Up
100039192	'Tmem254c'	mRNA	4.61615	0.000632216	Up
100039246	'Plac9b'	mRNA	4.26269	4.16207e-39	Up
100039284	'Gm2137'	mRNA	5.3352	6.32888e-06	Up
100039795	'Ildr2'	mRNA	2.2612	7.03698e-06	Up
100039796	'Tgtp2'	mRNA	3.24627	4.6198e-271	Up
100039815	'Gm2436'	mRNA	2.34589	0.000587744	Up
100040608	'Fancf'	mRNA	1.01327	7.6794e-08	Up
100041151	'Gm3636'	mRNA	2.39102	1.11644e-11	Up
100041230	'Hist1h4m'	mRNA	6.42028	3.57608e-11	Up
100041306	'Gm3264'	mRNA	4.39455	7.93818e-06	Up
100041581	'Zkscan16'	mRNA	5.18319	2.00093e-05	Up
100041585	'Amd2'	mRNA	1.20131	4.21145e-16	Up
100041639	'Gm3448'	mRNA	3.10843	2.85965e-05	Up
100041735	'Gm3488'	mRNA	2.92731	0.00025075	Up
100042784	'Prdm11'	mRNA	1.28629	0.000202458	Up
100043272	'Inafm2'	mRNA	1.26534	3.986e-133	Up
100043915	'Gm4724'	mRNA	7.84261	1.86525e-25	Up
100102	'Pcsk9'	mRNA	2.40559	8.94677e-07	Up
100129	'Gpr153'	mRNA	2.78917	3.22611e-226	Up
100169868	'Gm3173'	mRNA	4.86127	0.000164622	Up
100340	'Smpdl3b'	mRNA	1.95266	5.04115e-32	Up
100342	'Tent5b'	mRNA	3.29338	1.28895e-13	Up
100502940	'Colca2'	mRNA	2.63776	4.37105e-12	Up
100503041	'Pdzd7'	mRNA	2.46775	9.35074e-09	Up
100503361	'Tmem95'	mRNA	5.18319	2.00093e-05	Up
100503884	'Ccdc149'	mRNA	2.59823	9.33166e-11	Up
100504518	'3425401B19Rik'	mRNA	1.71784	6.63926e-15	Up
100504608	'Eef1akmt3'	mRNA	2.01687	0.000994113	Up
100678	'Psph'	mRNA	1.09535	9.59378e-61	Up
100689	'Spon2'	mRNA	5.03008	2.6986e-121	Up
100702	'Gbp6'	mRNA	1.0047	8.22092e-13	Up
100705	'Acacb'	mRNA	1.35904	5.12246e-16	Up
100862085	'Gm16867'	mRNA	2.18496	0.000142893	Up
100862175	'Gm10698'	pseudo	1.82033	7.09049e-61	Up
100862433	'LOC100862433'	mRNA	2.79131	0.000385079	Up
100952	'Emilin1'	mRNA	1.477	0	Up
101055907	'Gm15246'	mRNA	1.4092	1.78985e-06	Up
101142	'Itfg2'	mRNA	1.17633	1.54912e-26	Up
101359	'Prrt4'	mRNA	3.46709	3.4809e-55	Up
101401	'Adamts9'	mRNA	1.81497	4.47623e-48	Up
101497	'Plekhg2'	mRNA	1.38042	1.5267e-154	Up
101543	'Wtip'	mRNA	1.22302	2.42137e-32	Up
101544	'Zfp575'	mRNA	1.23318	2.36815e-05	Up
101739	'Psip1'	mRNA	1.08699	1.71552e-108	Up
101809	'Spred3'	mRNA	1.99797	2.2552e-73	Up
102075	'Plekhg4'	mRNA	2.27494	2.85889e-27	Up
102098	'Arhgef18'	mRNA	1.79045	8.64088e-89	Up
102442	'Dennd4a'	mRNA	1.65823	1.97439e-247	Up
102502	'Pls1'	mRNA	1.9778	3.25174e-142	Up
102631730	'4930512M02Rik'	mRNA	1.1037	6.34057e-05	Up
102631909	'Gm30124'	mRNA	4.15665	4.41289e-11	Up
102632483	'Gm17330'	mRNA	2.303	1.55504e-28	Up
102635360	'Gm32719'	mRNA	2.45723	2.65778e-18	Up
102635496	'Malrd1'	mRNA	4.92016	3.59017e-08	Up
102635781	'Gm38481'	mRNA	1.09883	3.00348e-83	Up
102635944	'Gm33153'	mRNA	2.25101	7.10795e-16	Up
102637806	'LOC102637806'	mRNA	2.89293	6.35453e-10	Up
102638268	'1700014D04Rik'	mRNA	3.10073	0.00040784	Up
102638541	'Gm35078'	mRNA	3.52849	7.41957e-05	Up
102639653	'LOC102639653'	mRNA	1.93983	1.0016e-43	Up
102639700	'LOC102639700'	lncRNA	1.03418	3.75527e-07	Up
102640839	'Gm12963'	lncRNA	3.4727	1.83358e-30	Up
102640920	'Pvrig'	mRNA	1.4987	4.71162e-12	Up
102693	'Phldb1'	mRNA	1.38367	2.80699e-155	Up
102866	'Pls3'	mRNA	1.54245	0	Up
103140	'Gstt3'	mRNA	1.14079	1.94062e-22	Up
103266	'Tmem263'	mRNA	1.60886	3.97663e-106	Up
103406	'Zfr2'	mRNA	1.25875	3.75778e-09	Up
103511	'Calhm5'	mRNA	3.09035	1.50616e-60	Up
103551	'Epop'	mRNA	1.18319	3.61375e-16	Up
103743	'Tmem98'	mRNA	2.81907	6.39726e-147	Up
103768	'Tubg2'	mRNA	2.84961	5.05931e-23	Up
103841	'Cuedc1'	mRNA	2.7353	8.81365e-303	Up
103889	'Hoxb2'	mRNA	2.87577	4.54189e-14	Up
103967	'Dnm3'	mRNA	1.87577	4.59321e-05	Up
103968	'Plin1'	mRNA	4.59823	0.000691836	Up
104009	'Qsox1'	mRNA	1.93202	0	Up
104027	'Synpo'	mRNA	2.90135	0	Up
104079	'Nxph3'	mRNA	2.67623	0.000521896	Up
104080	'Nxph4'	mRNA	3.10799	9.02377e-53	Up
104383	'Rcor2'	mRNA	2.18777	6.45887e-57	Up
104445	'Cdc42ep1'	mRNA	2.58118	4.31748e-265	Up
104759	'Pld4'	mRNA	1.82934	0	Up
104816	'Aspg'	mRNA	2.87125	7.34756e-06	Up
104943	'Fam110c'	mRNA	2.82062	0.00017001	Up
105148	'Iars'	mRNA	1.11121	0	Up
105242418	'Gm38690'	mRNA	2.43902	0.000505506	Up
105242430	'Gm38699'	mRNA	4.02201	5.09609e-11	Up
105242453	'LOC105242453'	mRNA	3.48561	4.67064e-05	Up
105242927	'Gm38999'	mRNA	3.82062	0.000487688	Up
105244063	'Gm39743'	mRNA	5.47663	1.96648e-06	Up
105244413	'4930445K14Rik'	lncRNA	1.05623	5.70735e-06	Up
105244844	'Gm40378'	mRNA	1.41912	1.28768e-12	Up
105245	'Txndc5'	mRNA	1.31935	0	Up
105245097	'Gm40595'	mRNA	1.34869	2.09468e-12	Up
105245278	'Gm40755'	mRNA	2.17462	4.36165e-09	Up
105245383	'Gm40848'	mRNA	1.29154	4.14716e-09	Up
105245389	'Gm40853'	mRNA	2.08113	0.000181752	Up
105298	'Epdr1'	mRNA	2.60004	0	Up
105387	'Akr1c14'	mRNA	2.23566	2.64426e-06	Up
105439	'Slain1'	mRNA	1.0706	0.000216482	Up
105675	'Ppif'	mRNA	1.28421	2.63759e-84	Up
105732	'Fam83h'	mRNA	1.03018	5.73589e-18	Up
105785	'Kdelr3'	mRNA	2.63732	1.35654e-241	Up
105827	'Amigo2'	mRNA	2.10937	1.46854e-31	Up
105833	'Ccdc65'	mRNA	2.3352	0.000222077	Up
105837	'Mtbp'	mRNA	1.17	9.07224e-34	Up
105859	'Csdc2'	mRNA	2.98341	4.22055e-05	Up
106042	'Prickle1'	mRNA	1.99382	2.47342e-24	Up
106369	'Ypel1'	mRNA	2.35235	1.08531e-11	Up
106393	'Srl'	mRNA	1.11387	8.53272e-10	Up
106565	'Dlk2'	mRNA	4.82062	0.00020856	Up
106722	'Mpig6b'	mRNA	2.09127	7.48746e-52	Up
106877	'Afap1l1'	mRNA	1.72639	1.91626e-18	Up
106931	'Kctd1'	mRNA	1.384	2.43579e-31	Up
107250	'Kazald1'	mRNA	1.3352	0.000195685	Up
107271	'Yars'	mRNA	1.05696	2.06172e-130	Up
107272	'Psat1'	mRNA	1.11692	0	Up
107351	'Kank1'	mRNA	2.29567	4.1782e-46	Up
107449	'Unc5b'	mRNA	1.01078	2.84725e-63	Up
107503	'Atf5'	mRNA	1.35779	0	Up
107515	'Lgr4'	mRNA	1.92609	4.83133e-62	Up
107566	'Arl2bp'	mRNA	1.10519	6.02829e-19	Up
107568	'Wwp1'	mRNA	1.09972	0	Up
107581	'Col16a1'	mRNA	2.19452	0	Up
107585	'Dio3'	mRNA	3.6857	8.1067e-143	Up
107589	'Mylk'	mRNA	3.60544	0	Up
107747	'Aldh1l1'	mRNA	1.18367	2.05628e-38	Up
107765	'Ankrd1'	mRNA	1.75982	1.36808e-14	Up
107869	'Cth'	mRNA	2.62658	5.74825e-76	Up
107995	'Cdc20'	mRNA	1.04842	9.36824e-54	Up
108013	'Celf4'	mRNA	1.61523	1.31469e-11	Up
108030	'Lin7a'	mRNA	2.82062	1.28969e-05	Up
108037	'Shmt2'	mRNA	1.7389	0	Up
108052	'Slc14a1'	mRNA	1.70717	1.96852e-38	Up
108075	'Ltbp4'	mRNA	1.41381	1.86072e-05	Up
108079	'Prkaa2'	mRNA	2.45907	2.93103e-65	Up
108089	'Rnf144a'	mRNA	1.64281	5.83523e-27	Up
108096	'Slco1a5'	mRNA	2.979	6.45461e-13	Up
108097	'Prkab2'	mRNA	1.0236	5.08027e-39	Up
108105	'B3gnt5'	mRNA	1.18859	5.58101e-21	Up
108115	'Slco4a1'	mRNA	2.15789	2.84404e-76	Up
108116	'Slco3a1'	mRNA	1.64339	9.74379e-82	Up
108151	'Sema3d'	mRNA	2.31283	2.604e-09	Up
108153	'Adamts7'	mRNA	1.36648	5.39666e-24	Up
108154	'Adamts6'	mRNA	2.9662	1.9243e-106	Up
108167362	'Gm45961'	mRNA	1.43101	0.000139711	Up
108167368	'LOC108167368'	mRNA	2.11925	3.47484e-11	Up
108167415	'Gm45978'	mRNA	1.69399	1.22213e-08	Up
108167614	'Gm46084'	mRNA	1.25592	5.19266e-05	Up
108167801	'LOC108167801'	lncRNA	1.30581	3.21635e-06	Up
108167848	'Gm12258'	mRNA	1.08427	3.29971e-11	Up
108167918	'Gm46290'	mRNA	1.57423	3.91813e-15	Up
108167986	'Gm46339'	mRNA	1.11999	8.85225e-06	Up
108167989	'Gm46340'	mRNA	2.0523	7.59289e-07	Up
108168534	'Gm46714'	mRNA	2.31644	4.81568e-06	Up
108169023	'Gm46901'	mRNA	1.40231	0.000517991	Up
108672	'Zdhhc15'	mRNA	1.97196	4.66628e-26	Up
108682	'Gpt2'	mRNA	1.23379	3.46044e-81	Up
108699	'Chn1'	mRNA	1.30417	1.75413e-09	Up
108760	'Galnt16'	mRNA	1.87125	0.000571759	Up
108797	'Mex3b'	mRNA	2.02312	9.19068e-64	Up
108899	'2700081O15Rik'	mRNA	1.83054	2.50089e-96	Up
108911	'Rcc2'	mRNA	1.03289	0	Up
108912	'Cdca2'	mRNA	1.04227	1.08152e-34	Up
108927	'Lhfp'	mRNA	2.91265	0	Up
109042	'Cavin3'	mRNA	2.45726	3.2008e-164	Up
109050	'Inka2'	mRNA	1.62392	6.96735e-26	Up
109205	'Sobp'	mRNA	3.5193	1.39799e-79	Up
109246	'Tspan9'	mRNA	2.31283	3.3198e-186	Up
109270	'Prr5'	mRNA	1.28873	9.60173e-19	Up
109624	'Cald1'	mRNA	2.72943	0	Up
109652	'Acy1'	mRNA	1.59823	5.79625e-20	Up
109663	'Hoxc11'	mRNA	2.70629	7.62212e-16	Up
109676	'Ank2'	mRNA	2.2774	1.4957e-60	Up
109700	'Itga1'	mRNA	1.56594	2.64994e-57	Up
110083	'Dnah12'	mRNA	1.97251	0.000546099	Up
110197	'Dgkg'	mRNA	1.66953	3.24761e-34	Up
110279	'Bcr'	mRNA	1.32906	6.04461e-104	Up
110310	'Krt7'	mRNA	3.96323	1.12223e-36	Up
110326	'Tas1r1'	mRNA	2.4727	0.000347533	Up
110351	'Rap1gap'	mRNA	1.02734	3.04647e-09	Up
110380	'Shroom2'	mRNA	2.61417	1.91685e-14	Up
110454	'Ly6a'	mRNA	1.9063	5.18466e-42	Up
110460	'Acat2'	mRNA	1.05036	8.17991e-28	Up
110532	'Adarb1'	mRNA	2.2171	4.08376e-201	Up
110596	'Arhgef28'	mRNA	2.36526	9.56829e-20	Up
110829	'Lims1'	mRNA	1.03599	0	Up
110862	'Kcnq3'	mRNA	1.22167	0.000184691	Up
110876	'Scn2a'	mRNA	3.30286	9.86932e-18	Up
110893	'Slc8a3'	mRNA	2.8562	1.75536e-09	Up
112407	'Egln3'	mRNA	1.29032	2.95037e-46	Up
11304	'Abca4'	mRNA	4.22937	1.00541e-65	Up
114128	'Laptm4b'	mRNA	1.09992	7.14669e-40	Up
114142	'Foxp2'	mRNA	4.55258	4.04505e-22	Up
114229	'Kiss1r'	mRNA	1.67859	1.85472e-16	Up
11423	'Ache'	mRNA	2.88899	1.39635e-247	Up
114301	'Palmd'	mRNA	5.2305	9.31995e-45	Up
11450	'Adipoq'	mRNA	5.2612	3.62328e-10	Up
114606	'Tle6'	mRNA	1.64385	7.46325e-22	Up
11468	'Actg2'	mRNA	4.38075	0	Up
11474	'Actn3'	mRNA	1.58774	3.81893e-22	Up
11475	'Acta2'	mRNA	4.05665	0	Up
114774	'Pawr'	mRNA	3.19513	5.47678e-192	Up
11480	'Acvr2a'	mRNA	1.2309	1.53477e-36	Up
11488	'Adam11'	mRNA	1.4827	1.29842e-05	Up
114886	'Cygb'	mRNA	1.03974	1.43493e-05	Up
11489	'Adam12'	mRNA	2.87736	1.25578e-237	Up
11492	'Adam19'	mRNA	1.08117	3.23844e-117	Up
11499	'Adam5'	mRNA	3.76816	1.1048e-06	Up
11504	'Adamts1'	mRNA	1.19919	5.57484e-141	Up
11512	'Adcy6'	mRNA	2.53155	0	Up
11514	'Adcy8'	mRNA	3.92016	0.000265793	Up
11522	'Adh1'	mRNA	5.41699	3.94412e-31	Up
11529	'Adh7'	mRNA	1.65713	1.29177e-29	Up
11535	'Adm'	mRNA	4.28715	0	Up
11550	'Adra1d'	mRNA	5.55243	3.38239e-23	Up
11551	'Adra2a'	mRNA	2.99353	1.29417e-61	Up
11567	'Avil'	mRNA	2.2149	9.92847e-07	Up
11568	'Aebp1'	mRNA	2.37464	0	Up
11600	'Angpt1'	mRNA	2.78552	0	Up
11602	'Angpt4'	mRNA	4.36612	5.61609e-136	Up
11606	'Agt'	mRNA	5.75024	9.15542e-77	Up
11636	'Ak1'	mRNA	2.563	0	Up
11639	'Ak4'	mRNA	1.55343	3.98306e-97	Up
11640	'Akap1'	mRNA	1.11112	6.36596e-55	Up
11641	'Akap2'	mRNA	1.72356	2.91003e-235	Up
11647	'Alpl'	mRNA	2.89735	4.35184e-82	Up
11668	'Aldh1a1'	mRNA	3.60605	2.9814e-132	Up
116701	'Fgfrl1'	mRNA	2.6349	1.16191e-111	Up
11676	'Aldoc'	mRNA	1.00664	1.56789e-17	Up
11684	'Alox12'	mRNA	1.90279	0	Up
116847	'Prelp'	mRNA	3.42831	2.64983e-169	Up
116914	'Slc19a2'	mRNA	1.28326	2.95501e-47	Up
11695	'Alx4'	mRNA	1.6696	6.28747e-07	Up
116972	'Fam57a'	mRNA	1.3152	3.05716e-36	Up
11717	'Ampd3'	mRNA	1.24594	1.12082e-133	Up
11722	'Amy1'	mRNA	5.81132	2.05435e-14	Up
11727	'Ang'	mRNA	2.05438	3.23415e-15	Up
11735	'Ank3'	mRNA	2.38657	2.0644e-64	Up
11752	'Anxa8'	mRNA	4.01327	4.4757e-18	Up
11754	'Aoc3'	mRNA	3.79118	2.22895e-264	Up
117600	'Srgap1'	mRNA	1.97128	1.235e-25	Up
117606	'Boc'	mRNA	2.90508	7.29861e-132	Up
11785	'Apbb1'	mRNA	2.61067	1.52101e-68	Up
11803	'Aplp1'	mRNA	2.76719	2.84443e-58	Up
11813	'Apoc2'	mRNA	2.41639	6.07408e-303	Up
11819	'Nr2f2'	mRNA	1.01519	1.0845e-16	Up
11835	'Ar'	mRNA	2.98335	2.98739e-88	Up
118449	'Synpo2'	mRNA	4.13025	2.43573e-275	Up
118453	'Mmp28'	mRNA	1.55057	1.04043e-14	Up
11854	'Rhod'	mRNA	2.32486	5.47231e-54	Up
11876	'Artn'	mRNA	3.40559	4.20556e-09	Up
11877	'Arvcf'	mRNA	1.17466	7.12145e-15	Up
11981	'Atp9a'	mRNA	2.88974	3.96914e-114	Up
11987	'Slc7a1'	mRNA	1.0857	1.15817e-204	Up
11989	'Slc7a3'	mRNA	2.3352	1.56173e-09	Up
12035	'Bcat1'	mRNA	2.38834	0	Up
12064	'Bdnf'	mRNA	5.07936	5.70579e-48	Up
12111	'Bgn'	mRNA	2.63977	0	Up
12121	'Bicd1'	mRNA	1.9608	8.14982e-18	Up
12122	'Bid'	mRNA	1.10223	1.1627e-79	Up
12144	'Blm'	mRNA	1.14537	3.19127e-38	Up
12153	'Bmp1'	mRNA	1.89151	0	Up
12159	'Bmp4'	mRNA	6.0904	1.46015e-293	Up
12160	'Bmp5'	mRNA	3.53723	2.17922e-186	Up
12161	'Bmp6'	mRNA	3.59823	5.71555e-13	Up
12166	'Bmpr1a'	mRNA	1.98213	5.93643e-229	Up
12176	'Bnip3'	mRNA	1.92683	0	Up
12192	'Zfp36l1'	mRNA	1.60722	0	Up
12228	'Btg3'	mRNA	1.07433	1.57789e-54	Up
12236	'Bub1b'	mRNA	1.02475	2.48465e-69	Up
12258	'Serping1'	mRNA	2.49489	0	Up
12263	'C2'	mRNA	1.58616	2.54e-10	Up
12268	'C4b'	mRNA	3.93157	4.6159e-93	Up
12288	'Cacna1c'	mRNA	2.22992	5.71967e-84	Up
12293	'Cacna2d1'	mRNA	2.00866	1.34693e-99	Up
12296	'Cacnb2'	mRNA	2.4366	4.73297e-17	Up
12297	'Cacnb3'	mRNA	2.44062	1.05945e-200	Up
12305	'Ddr1'	mRNA	2.10767	5.47056e-118	Up
12325	'Camk2g'	mRNA	1.01719	1.95264e-113	Up
12326	'Camk4'	mRNA	1.35234	1.5573e-10	Up
12335	'Capn3'	mRNA	1.75375	2.69134e-13	Up
12348	'Car11'	mRNA	2.28629	4.63387e-12	Up
12363	'Casp4'	mRNA	1.11088	5.10853e-53	Up
12364	'Casp12'	mRNA	2.56679	1.76093e-168	Up
12388	'Ctnnd1'	mRNA	1.10195	0	Up
12393	'Runx2'	mRNA	1.19099	4.33387e-100	Up
12394	'Runx1'	mRNA	1.12201	1.17415e-207	Up
12395	'Runx1t1'	mRNA	3.62945	1.42344e-68	Up
12398	'Cbfa2t3'	mRNA	1.15966	3.08056e-44	Up
12399	'Runx3'	mRNA	1.47296	2.0707e-145	Up
12404	'Cbln1'	mRNA	3.73574	4.06008e-54	Up
12406	'Serpinh1'	mRNA	2.58292	0	Up
12409	'Cbr2'	mRNA	2.83786	8.79863e-121	Up
12416	'Cbx2'	mRNA	1.09213	2.28237e-17	Up
12443	'Ccnd1'	mRNA	1.16028	0	Up
12444	'Ccnd2'	mRNA	2.33331	0	Up
12445	'Ccnd3'	mRNA	1.66524	0	Up
12450	'Ccng1'	mRNA	1.03265	0	Up
12452	'Ccng2'	mRNA	1.07642	2.70545e-79	Up
12479	'Cd1d1'	mRNA	1.70355	3.84062e-37	Up
12487	'Cd28'	mRNA	1.269	1.854e-65	Up
12489	'Cd33'	mRNA	1.47964	4.98229e-201	Up
12490	'Cd34'	mRNA	3.36851	0	Up
12494	'Cd38'	mRNA	1.46927	4.40211e-161	Up
12515	'Cd69'	mRNA	1.34955	2.76501e-07	Up
12520	'Cd81'	mRNA	2.49418	0	Up
12549	'Arhgap31'	mRNA	1.00483	1.97499e-217	Up
12552	'Cdh11'	mRNA	2.18894	0	Up
12554	'Cdh13'	mRNA	1.35431	8.52086e-06	Up
12558	'Cdh2'	mRNA	2.12632	0	Up
12575	'Cdkn1a'	mRNA	1.11461	0	Up
12578	'Cdkn2a'	mRNA	1.97134	1.32484e-39	Up
12579	'Cdkn2b'	mRNA	2.40634	3.93932e-127	Up
12585	'Cdr2'	mRNA	1.26892	4.20905e-52	Up
12589	'Ift81'	mRNA	1.69134	1.29607e-38	Up
12609	'Cebpd'	mRNA	1.89915	1.02881e-263	Up
12623	'Ces1g'	mRNA	6.10073	2.88097e-09	Up
12632	'Cfl2'	mRNA	1.13727	5.08426e-111	Up
12642	'Ch25h'	mRNA	1.15077	1.5302e-12	Up
12643	'Chad'	mRNA	1.4987	0.000392216	Up
12659	'Ovgp1'	mRNA	1.9608	9.35072e-07	Up
12661	'Chl1'	mRNA	1.70474	0.000583475	Up
12667	'Chrd'	mRNA	4.05766	3.12205e-08	Up
12695	'Patj'	mRNA	2.13665	3.25136e-08	Up
12700	'Cish'	mRNA	1.62319	3.21929e-15	Up
12702	'Socs3'	mRNA	1.78665	0	Up
12722	'Clca3a1'	mRNA	4.15968	0	Up
12724	'Clcn2'	mRNA	2.25042	3.54447e-23	Up
12759	'Clu'	mRNA	2.89652	0	Up
12766	'Cxcr3'	mRNA	1.2489	4.37689e-05	Up
12772	'Ccr2'	mRNA	2.59181	0	Up
12794	'Cnih2'	mRNA	1.30873	0.000282245	Up
12797	'Cnn1'	mRNA	3.89591	1.37503e-25	Up
12798	'Cnn2'	mRNA	2.02007	0	Up
12801	'Cnr1'	mRNA	1.59823	0.000340771	Up
12805	'Cntn1'	mRNA	3.30667	5.28079e-08	Up
12808	'Cobl'	mRNA	2.79288	2.8942e-17	Up
12813	'Col10a1'	mRNA	4.15623	1.24093e-12	Up
12814	'Col11a1'	mRNA	5.32591	0	Up
12815	'Col11a2'	mRNA	1.40231	3.15694e-08	Up
12816	'Col12a1'	mRNA	3.79514	0	Up
12818	'Col14a1'	mRNA	1.21258	0.000245592	Up
12822	'Col18a1'	mRNA	2.20908	0	Up
12824	'Col2a1'	mRNA	3.82541	3.68869e-124	Up
12825	'Col3a1'	mRNA	3.71701	0	Up
12826	'Col4a1'	mRNA	1.22411	0	Up
12827	'Col4a2'	mRNA	1.41155	1.70432e-280	Up
12830	'Col4a5'	mRNA	2.47893	6.82331e-33	Up
12831	'Col5a1'	mRNA	3.30345	0	Up
12832	'Col5a2'	mRNA	3.62516	0	Up
12833	'Col6a1'	mRNA	1.59299	0	Up
12834	'Col6a2'	mRNA	1.51416	0	Up
12835	'Col6a3'	mRNA	1.46634	0	Up
12836	'Col7a1'	mRNA	2.12875	1.32846e-11	Up
12837	'Col8a1'	mRNA	3.9404	0	Up
12842	'Col1a1'	mRNA	3.2005	0	Up
12843	'Col1a2'	mRNA	3.02935	0	Up
12862	'Cox6a2'	mRNA	1.19357	8.90212e-11	Up
12870	'Cp'	mRNA	1.89317	0	Up
12876	'Cpe'	mRNA	2.90829	1.20926e-294	Up
12879	'Cys1'	mRNA	4.82062	1.15207e-07	Up
12890	'Cplx2'	mRNA	1.42801	7.85028e-16	Up
12904	'Crabp2'	mRNA	3.11281	2.33406e-63	Up
12927	'Bcar1'	mRNA	2.15312	1.04833e-241	Up
12931	'Crlf1'	mRNA	1.62731	6.54415e-33	Up
12936	'Pcdha4'	mRNA	3.16605	1.14713e-06	Up
12943	'Pcdha10'	mRNA	6.03208	6.67989e-09	Up
12953	'Cry2'	mRNA	1.38739	9.80758e-36	Up
12971	'Crym'	mRNA	3.92016	0.000265793	Up
12977	'Csf1'	mRNA	2.44612	0	Up
13003	'Vcan'	mRNA	3.09484	0	Up
13007	'Csrp1'	mRNA	1.51454	0	Up
13008	'Csrp2'	mRNA	3.46683	0	Up
13011	'Cst7'	mRNA	1.32337	2.27221e-15	Up
13024	'Ctla2a'	mRNA	2.02714	0	Up
13025	'Ctla2b'	mRNA	1.65732	1.65412e-113	Up
13032	'Ctsc'	mRNA	1.32402	0	Up
13043	'Cttn'	mRNA	2.02136	0	Up
13051	'Cx3cr1'	mRNA	1.30397	2.1683e-87	Up
13052	'Cxadr'	mRNA	1.44809	9.87773e-09	Up
13078	'Cyp1b1'	mRNA	2.08385	0	Up
13132	'Dab2'	mRNA	2.1496	0	Up
13136	'Cd55'	mRNA	1.23943	1.85413e-40	Up
13143	'Dapk2'	mRNA	1.3352	1.11714e-10	Up
13162	'Slc6a3'	mRNA	3.35566	2.28063e-14	Up
13170	'Dbp'	mRNA	1.29676	4.11236e-34	Up
13175	'Dclk1'	mRNA	2.19382	0	Up
13345	'Twist2'	mRNA	1.9608	1.55253e-09	Up
13349	'Ackr1'	mRNA	3.3581	4.15759e-48	Up
13380	'Dkk1'	mRNA	2.98961	2.82415e-07	Up
13395	'Dlx5'	mRNA	3.28176	4.36992e-97	Up
13396	'Dlx6'	mRNA	3.65067	1.10627e-30	Up
13400	'Dmpk'	mRNA	3.59753	0	Up
13401	'Dmwd'	mRNA	2.29302	9.20637e-144	Up
13405	'Dmd'	mRNA	1.00823	2.80363e-06	Up
13406	'Dmp1'	mRNA	2.49132	1.37147e-06	Up
13411	'Dnah11'	mRNA	3.0423	0.000134416	Up
13429	'Dnm1'	mRNA	1.75024	2.81864e-15	Up
13479	'Dpep1'	mRNA	4.43953	5.19873e-268	Up
13497	'Drp2'	mRNA	1.6758	1.2767e-07	Up
13506	'Dsc2'	mRNA	1.93384	6.74581e-12	Up
13518	'Dst'	mRNA	1.97807	0	Up
13527	'Dtna'	mRNA	2.51577	3.94159e-20	Up
13591	'Ebf1'	mRNA	2.39409	1.0444e-246	Up
13592	'Ebf2'	mRNA	2.37157	1.7776e-32	Up
13593	'Ebf3'	mRNA	4.33229	0	Up
13607	'Eda'	mRNA	4.61813	7.69793e-133	Up
13608	'Edar'	mRNA	6.29867	2.09517e-10	Up
13610	'S1pr3'	mRNA	1.63987	5.19015e-133	Up
13612	'Edil3'	mRNA	2.38078	2.51648e-164	Up
13614	'Edn1'	mRNA	4.72099	6.61292e-227	Up
13618	'Ednrb'	mRNA	3.14736	0	Up
13636	'Efna1'	mRNA	1.37584	8.768e-07	Up
13637	'Efna2'	mRNA	2.16977	3.76026e-26	Up
13639	'Efna4'	mRNA	3.06714	8.96522e-34	Up
13640	'Efna5'	mRNA	2.87777	2.30856e-70	Up
13641	'Efnb1'	mRNA	1.76238	2.8469e-166	Up
13642	'Efnb2'	mRNA	2.21743	2.43045e-100	Up
13643	'Efnb3'	mRNA	2.18319	1.93124e-05	Up
13644	'Efs'	mRNA	3.59019	4.37208e-36	Up
13649	'Egfr'	mRNA	2.60112	4.48415e-256	Up
13650	'Rhbdf1'	mRNA	1.93595	2.44912e-123	Up
13660	'Ehd1'	mRNA	1.01161	1.20197e-228	Up
13685	'Eif4ebp1'	mRNA	1.32594	0	Up
13731	'Emp2'	mRNA	1.41333	6.3981e-183	Up
13797	'Emx2'	mRNA	2.21838	3.42489e-11	Up
13800	'Enah'	mRNA	2.42149	0	Up
13809	'Enpep'	mRNA	3.49274	6.98413e-29	Up
13823	'Epb41l3'	mRNA	1.00334	9.43529e-167	Up
13824	'Epb41l4a'	mRNA	2.84287	2.96065e-19	Up
13829	'Dmtn'	mRNA	1.81866	4.10393e-13	Up
13835	'Epha1'	mRNA	1.92049	0.000204425	Up
13836	'Epha2'	mRNA	1.90982	2.34223e-42	Up
13841	'Epha7'	mRNA	3.71496	4.85406e-22	Up
13844	'Ephb2'	mRNA	3.27212	2.50869e-81	Up
13845	'Ephb3'	mRNA	2.74006	6.63589e-43	Up
13846	'Ephb4'	mRNA	3.03793	4.97894e-240	Up
13848	'Ephb6'	mRNA	2.18777	7.76067e-20	Up
13850	'Ephx2'	mRNA	1.01327	6.36065e-05	Up
13855	'Epn2'	mRNA	1.06962	1.4001e-32	Up
13857	'Epor'	mRNA	1.48159	6.92712e-21	Up
13865	'Nr2f1'	mRNA	2.3257	2.17379e-21	Up
13866	'Erbb2'	mRNA	1.71124	9.40945e-51	Up
13870	'Ercc1'	mRNA	1.05471	1.58369e-57	Up
13982	'Esr1'	mRNA	1.29836	1.31416e-17	Up
13992	'Khdrbs3'	mRNA	1.5936	4.35433e-25	Up
14009	'Etv1'	mRNA	1.77488	1.17264e-95	Up
14042	'Ext1'	mRNA	1.36579	2.72638e-246	Up
14049	'Eya2'	mRNA	4.16833	0	Up
140557	'Smc1b'	mRNA	2.39178	0.000131589	Up
140577	'Ankrd6'	mRNA	2.05074	1.03751e-09	Up
14062	'F2r'	mRNA	3.06496	0	Up
14064	'F2rl2'	mRNA	1.54809	2.66943e-113	Up
14065	'F2rl3'	mRNA	1.98395	1.30759e-36	Up
14067	'F5'	mRNA	2.49786	0	Up
140721	'Caskin2'	mRNA	1.3071	3.36877e-56	Up
14085	'Fah'	mRNA	1.20481	2.1086e-85	Up
140859	'Nek8'	mRNA	1.31852	1.12477e-13	Up
14086	'Fscn1'	mRNA	2.26725	0	Up
14089	'Fap'	mRNA	2.04466	2.19803e-111	Up
14102	'Fas'	mRNA	1.72201	5.55822e-46	Up
14104	'Fasn'	mRNA	1.33914	0	Up
14107	'Fat1'	mRNA	3.58161	0	Up
14114	'Fbln1'	mRNA	2.38064	5.38181e-169	Up
14115	'Fbln2'	mRNA	2.99383	0	Up
14118	'Fbn1'	mRNA	2.92558	0	Up
14119	'Fbn2'	mRNA	4.20461	1.21189e-103	Up
14160	'Lgr5'	mRNA	9.00953	1.24772e-101	Up
14163	'Fgd1'	mRNA	2.42325	3.95314e-82	Up
14166	'Fgf11'	mRNA	1.53817	7.79858e-16	Up
14173	'Fgf2'	mRNA	3.71371	2.00522e-06	Up
14178	'Fgf7'	mRNA	2.8999	0	Up
14182	'Fgfr1'	mRNA	1.28015	1.10967e-220	Up
14183	'Fgfr2'	mRNA	3.6451	1.8198e-130	Up
14184	'Fgfr3'	mRNA	1.63476	0.000222823	Up
14199	'Fhl1'	mRNA	2.03151	4.48544e-124	Up
14200	'Fhl2'	mRNA	4.34443	0	Up
14205	'Vegfd'	mRNA	2.30873	7.94696e-15	Up
14218	'Sh3pxd2a'	mRNA	1.67304	0	Up
14219	'Ctgf'	mRNA	3.227	0	Up
14221	'Fjx1'	mRNA	1.17473	2.60688e-05	Up
14230	'Fkbp10'	mRNA	2.89977	0	Up
14231	'Fkbp7'	mRNA	2.2763	9.51621e-108	Up
14234	'Foxc2'	mRNA	1.6945	1.8909e-41	Up
14239	'Foxs1'	mRNA	1.06218	4.34323e-11	Up
14251	'Flot1'	mRNA	1.06301	8.16326e-121	Up
14254	'Flt1'	mRNA	1.47561	3.05698e-18	Up
14256	'Flt3l'	mRNA	1.00999	8.27365e-18	Up
14261	'Fmo1'	mRNA	3.48576	1.80111e-43	Up
14264	'Fmod'	mRNA	4.16855	2.51419e-43	Up
14266	'Aff2'	mRNA	1.69134	6.01699e-12	Up
142682	'Zcchc14'	mRNA	1.64717	1.81343e-150	Up
14282	'Fosb'	mRNA	1.45108	3.26521e-11	Up
14283	'Fosl1'	mRNA	1.22437	3.00869e-52	Up
14284	'Fosl2'	mRNA	1.38273	0	Up
14289	'Fpr2'	mRNA	1.51906	1.1095e-31	Up
14293	'Fpr1'	mRNA	2.16705	6.78275e-37	Up
14296	'Frat1'	mRNA	1.03389	5.30135e-06	Up
14302	'Frk'	mRNA	1.50844	2.21773e-24	Up
14313	'Fst'	mRNA	4.03416	0	Up
14314	'Fstl1'	mRNA	3.02948	0	Up
14349	'Fv1'	mRNA	1.29338	5.45086e-06	Up
14365	'Fzd3'	mRNA	1.84564	7.86639e-24	Up
14366	'Fzd4'	mRNA	1.80769	1.38697e-21	Up
14367	'Fzd5'	mRNA	1.80363	1.17155e-116	Up
14370	'Fzd8'	mRNA	1.12225	1.07585e-27	Up
14373	'G0s2'	mRNA	1.25789	4.3417e-07	Up
14375	'Xrcc6'	mRNA	1.12849	5.48464e-43	Up
14404	'Gabre'	mRNA	2.56444	1.09232e-23	Up
14417	'Gad2'	mRNA	1.96043	0.000559847	Up
14453	'Gas2'	mRNA	1.35431	1.08227e-12	Up
14456	'Gas6'	mRNA	2.50265	0	Up
14460	'Gata1'	mRNA	2.38616	1.78855e-173	Up
14461	'Gata2'	mRNA	1.88989	8.56918e-45	Up
14468	'Gbp2b'	mRNA	1.04173	3.0475e-28	Up
14472	'Gbx2'	mRNA	3.03271	5.61102e-35	Up
14525	'Gcsam'	mRNA	1.63159	3.84063e-15	Up
14538	'Gcnt2'	mRNA	1.18579	1.6912e-87	Up
14544	'Gda'	mRNA	1.08939	9.90612e-277	Up
14561	'Gdf11'	mRNA	2.03518	1.33594e-22	Up
14570	'Arhgdig'	mRNA	2.64554	2.34046e-10	Up
14573	'Gdnf'	mRNA	2.08522	9.92566e-22	Up
14582	'Gfi1b'	mRNA	2.5449	6.77657e-102	Up
14588	'Gfra4'	mRNA	1.48458	1.96628e-05	Up
14600	'Ghr'	mRNA	2.61993	8.63046e-254	Up
14609	'Gja1'	mRNA	3.30225	0	Up
14613	'Gja5'	mRNA	3.96886	1.00661e-07	Up
14615	'Gjc1'	mRNA	1.93322	2.77632e-57	Up
14622	'Gjb5'	mRNA	2.59823	2.06342e-06	Up
14633	'Gli2'	mRNA	3.65713	1.23454e-45	Up
14634	'Gli3'	mRNA	1.9037	1.25532e-69	Up
14635	'Galk1'	mRNA	1.19847	3.84772e-93	Up
14658	'Glrb'	mRNA	4.18319	5.25314e-09	Up
14659	'Glrp1'	mRNA	1.37435	2.58471e-14	Up
14664	'Slc6a9'	mRNA	2.93905	6.38885e-221	Up
14672	'Gna11'	mRNA	1.33483	3.34344e-116	Up
14677	'Gnai1'	mRNA	2.45309	4.8586e-75	Up
14681	'Gnao1'	mRNA	3.58244	0	Up
14687	'Gnaz'	mRNA	2.18848	1.59472e-119	Up
14723	'Gp1ba'	mRNA	2.36538	0	Up
14724	'Gp1bb'	mRNA	2.81779	0	Up
14729	'Gp5'	mRNA	2.54486	0	Up
14735	'Gpc4'	mRNA	3.02866	0	Up
14745	'Lpar1'	mRNA	2.41926	1.3098e-113	Up
14756	'Gpld1'	mRNA	2.60883	9.20855e-08	Up
14758	'Gpm6b'	mRNA	3.24794	0	Up
14766	'Adgrg1'	mRNA	2.70869	0	Up
14778	'Gpx3'	mRNA	2.88666	0	Up
14783	'Grb10'	mRNA	2.84587	0	Up
14789	'P3h3'	mRNA	1.95348	1.13132e-279	Up
14809	'Grik5'	mRNA	1.9806	2.28574e-28	Up
14810	'Grin1'	mRNA	5.62444	5.18152e-07	Up
14814	'Grin2d'	mRNA	1.55214	1.26655e-12	Up
14853	'Gspt2'	mRNA	1.06904	1.43416e-16	Up
14860	'Gsta4'	mRNA	2.23566	3.13407e-23	Up
14863	'Gstm2'	mRNA	2.14247	0	Up
14866	'Gstm5'	mRNA	2.12319	4.07492e-89	Up
14867	'Gstm6'	mRNA	3.99238	0.000166967	Up
14869	'Gstp2'	mRNA	2.56222	2.17639e-06	Up
14871	'Gstt1'	mRNA	2.63571	1.54139e-69	Up
14924	'Magi1'	mRNA	1.809	1.45685e-29	Up
14934	'Gypa'	mRNA	3.24209	1.05229e-14	Up
14936	'Gys1'	mRNA	1.32973	3.53169e-229	Up
14940	'Gzmc'	mRNA	2.80404	1.54019e-05	Up
14941	'Gzmd'	mRNA	5.18967	3.87907e-10	Up
14942	'Gzme'	mRNA	4.86451	3.38302e-173	Up
14958	'H1f0'	mRNA	1.1204	1.5086e-258	Up
14962	'Cfb'	mRNA	1.3933	3.37459e-13	Up
15018	'H2-Q7'	mRNA	1.02656	5.74749e-35	Up
15117	'Has2'	mRNA	1.26224	9.95274e-80	Up
15118	'Has3'	mRNA	1.35207	0.000928017	Up
15122	'Hba-a1'	mRNA	1.23115	1.05157e-34	Up
15166	'Hcn2'	mRNA	1.36377	1.91162e-07	Up
15203	'Heph'	mRNA	3.04302	6.39984e-51	Up
15205	'Hes1'	mRNA	1.30278	9.9129e-14	Up
15248	'Hic1'	mRNA	2.49407	6.8919e-104	Up
15251	'Hif1a'	mRNA	1.42508	0	Up
15354	'Hmgb3'	mRNA	1.1056	1.39631e-33	Up
15394	'Hoxa1'	mRNA	1.84467	1.17693e-12	Up
15395	'Hoxa10'	mRNA	3.27099	7.71652e-148	Up
15396	'Hoxa11'	mRNA	1.97674	2.05136e-25	Up
15399	'Hoxa2'	mRNA	3.0388	6.85997e-11	Up
15400	'Hoxa3'	mRNA	2.72782	5.92253e-49	Up
15401	'Hoxa4'	mRNA	1.65899	3.91333e-09	Up
15402	'Hoxa5'	mRNA	2.54252	6.81601e-37	Up
15403	'Hoxa6'	mRNA	4.51598	2.12359e-11	Up
15404	'Hoxa7'	mRNA	2.41774	8.34635e-31	Up
15405	'Hoxa9'	mRNA	2.41361	1.0902e-78	Up
15413	'Hoxb5'	mRNA	4.59823	0.000691836	Up
15423	'Hoxc4'	mRNA	2.52423	5.43567e-33	Up
15424	'Hoxc5'	mRNA	2.41381	9.88347e-19	Up
15425	'Hoxc6'	mRNA	2.43101	4.99442e-166	Up
15426	'Hoxc8'	mRNA	2.56378	1.82701e-26	Up
15427	'Hoxc9'	mRNA	3.03681	2.37554e-53	Up
15437	'Hoxd8'	mRNA	2.30873	1.35055e-21	Up
15438	'Hoxd9'	mRNA	2.53683	0.000202507	Up
15439	'Hp'	mRNA	2.5533	0	Up
15446	'Hpgd'	mRNA	1.27366	5.32685e-37	Up
15469	'Prmt1'	mRNA	1.00633	6.78024e-110	Up
15478	'Hs3st3a1'	mRNA	2.3507	0.000193325	Up
15507	'Hspb1'	mRNA	1.88774	1.72354e-20	Up
15511	'Hspa1b'	mRNA	1.55143	1.35503e-25	Up
15529	'Sdc2'	mRNA	2.68806	0	Up
15530	'Hspg2'	mRNA	2.48971	0	Up
15558	'Htr2a'	mRNA	1.84515	1.21577e-09	Up
15903	'Id3'	mRNA	2.53842	0	Up
15904	'Id4'	mRNA	3.88363	2.47321e-25	Up
15953	'Ifi47'	mRNA	1.31884	1.40228e-97	Up
15957	'Ifit1'	mRNA	1.10874	5.19275e-37	Up
16002	'Igf2'	mRNA	1.73316	2.12037e-54	Up
16007	'Cyr61'	mRNA	3.16912	0	Up
16010	'Igfbp4'	mRNA	2.08767	0	Up
16011	'Igfbp5'	mRNA	2.99931	0	Up
16012	'Igfbp6'	mRNA	2.28629	1.16887e-15	Up
16145	'Igtp'	mRNA	1.03303	8.21617e-64	Up
16159	'Il12a'	mRNA	2.08366	7.77982e-20	Up
16170	'Il16'	mRNA	1.23318	1.07296e-81	Up
16177	'Il1r1'	mRNA	1.70509	4.09935e-170	Up
16190	'Il4ra'	mRNA	1.43071	0	Up
16196	'Il7'	mRNA	3.44241	3.88484e-143	Up
16206	'Lrig1'	mRNA	1.66075	3.97881e-41	Up
16322	'Inha'	mRNA	2.13301	3.88806e-14	Up
16323	'Inhba'	mRNA	2.20219	7.96875e-125	Up
16341	'Eif3e'	mRNA	1.2891	0	Up
16367	'Irs1'	mRNA	3.4279	0	Up
16371	'Irx1'	mRNA	4.84616	2.35945e-14	Up
16373	'Irx3'	mRNA	1.92866	6.81769e-144	Up
16398	'Itga2'	mRNA	1.29772	5.78615e-12	Up
16399	'Itga2b'	mRNA	2.78884	0	Up
16400	'Itga3'	mRNA	1.90365	4.24074e-31	Up
16416	'Itgb3'	mRNA	2.29448	0	Up
16425	'Itih2'	mRNA	4.7841	1.37817e-63	Up
16431	'Itm2a'	mRNA	4.3172	0	Up
16450	'Jag2'	mRNA	1.25206	0.000244119	Up
16456	'F11r'	mRNA	2.07913	1.74646e-95	Up
16469	'Jrk'	mRNA	1.18795	1.92568e-12	Up
16475	'Ajuba'	mRNA	2.87521	1.3651e-171	Up
16491	'Kcna3'	mRNA	2.44142	2.11768e-65	Up
16499	'Kcnab3'	mRNA	1.24773	1.86064e-05	Up
16506	'Kcnd1'	mRNA	2.56966	1.17183e-29	Up
16516	'Kcnj15'	mRNA	3.39355	1.33263e-18	Up
16521	'Kcnj5'	mRNA	3.5606	0	Up
16526	'Kcnk2'	mRNA	2.3352	1.30538e-07	Up
16529	'Kcnk5'	mRNA	1.74445	1.73191e-08	Up
16531	'Kcnma1'	mRNA	3.62893	1.02766e-08	Up
16564	'Kif21a'	mRNA	2.16505	6.69208e-39	Up
16576	'Kif7'	mRNA	2.22626	5.52241e-38	Up
16580	'Kifc5b'	mRNA	1.08893	5.02874e-19	Up
16582	'Kifc3'	mRNA	1.14378	5.35818e-62	Up
16597	'Klf12'	mRNA	1.14514	1.01454e-07	Up
16598	'Klf2'	mRNA	1.74815	1.40862e-182	Up
16599	'Klf3'	mRNA	1.17076	1.76042e-215	Up
16600	'Klf4'	mRNA	1.71077	4.33107e-105	Up
16613	'Klk1b11'	mRNA	1.51545	2.12856e-09	Up
16633	'Klra2'	mRNA	1.50896	4.84487e-12	Up
16644	'Kng1'	mRNA	5.5012	0	Up
16651	'Sspn'	mRNA	2.7884	4.33114e-104	Up
16669	'Krt19'	mRNA	2.01327	5.08698e-05	Up
16706	'Ksr1'	mRNA	1.0765	5.47082e-50	Up
16772	'Lama1'	mRNA	3.90529	4.30782e-41	Up
16773	'Lama2'	mRNA	3.63552	2.85334e-83	Up
16774	'Lama3'	mRNA	3.21972	5.93387e-44	Up
16775	'Lama4'	mRNA	1.90547	2.77597e-277	Up
16776	'Lama5'	mRNA	2.48088	1.11685e-73	Up
16777	'Lamb1'	mRNA	2.277	0	Up
16779	'Lamb2'	mRNA	2.46628	0	Up
16782	'Lamc2'	mRNA	1.91705	9.10174e-13	Up
16803	'Lbp'	mRNA	1.28871	3.46917e-26	Up
16826	'Ldb2'	mRNA	1.39892	2.37289e-06	Up
16847	'Lepr'	mRNA	1.37134	1.88209e-08	Up
16880	'Lifr'	mRNA	3.23578	0	Up
16886	'Limk2'	mRNA	1.04283	3.98739e-52	Up
16906	'Lmnb1'	mRNA	1.05067	2.01171e-84	Up
16924	'Lnx1'	mRNA	2.65054	1.22234e-05	Up
16948	'Lox'	mRNA	4.51035	0	Up
16949	'Loxl1'	mRNA	2.60939	0	Up
16950	'Loxl3'	mRNA	1.67784	0	Up
16975	'Lrp8'	mRNA	1.20384	1.743e-31	Up
16981	'Lrrn3'	mRNA	1.35207	2.15762e-06	Up
16985	'Lsp1'	mRNA	2.65091	0	Up
16988	'Lst1'	mRNA	1.37454	3.63241e-89	Up
16997	'Ltbp2'	mRNA	2.28035	0	Up
17001	'Ltc4s'	mRNA	1.91832	1.54118e-59	Up
170439	'Elovl6'	mRNA	1.60409	2.94649e-92	Up
170441	'Slc2a10'	mRNA	2.78295	7.94809e-71	Up
170459	'Stard4'	mRNA	1.06483	4.5658e-69	Up
170574	'Sp7'	mRNA	2.13992	2.25712e-62	Up
170625	'Snx18'	mRNA	1.06194	4.17534e-218	Up
17063	'Muc13'	mRNA	2.81425	1.55204e-150	Up
170639	'Olfr78'	mRNA	5.10073	3.56166e-09	Up
170643	'Kirrel'	mRNA	2.51634	0	Up
170676	'Peg10'	mRNA	2.49612	4.96796e-78	Up
17069	'Ly6e'	mRNA	1.00827	0	Up
170745	'Xpnpep2'	mRNA	1.9608	0.000606483	Up
170758	'Rac3'	mRNA	1.65397	5.67775e-29	Up
170770	'Bbc3'	mRNA	1.54477	1.79519e-86	Up
17082	'Il1rl1'	mRNA	1.3761	2.41305e-23	Up
170835	'Inpp5j'	mRNA	1.60561	1.89277e-16	Up
17095	'Lyl1'	mRNA	1.06218	2.06461e-175	Up
171095	'Il17rc'	mRNA	2.32863	1.77365e-84	Up
17116	'Mab21l1'	mRNA	4.4727	3.98156e-06	Up
171170	'Mbnl3'	mRNA	2.16974	6.88464e-121	Up
17121	'Mxd3'	mRNA	1.58806	7.91289e-19	Up
17127	'Smad3'	mRNA	1.70026	6.05931e-203	Up
17129	'Smad5'	mRNA	1.0774	5.17984e-84	Up
17130	'Smad6'	mRNA	2.81278	3.32879e-87	Up
17131	'Smad7'	mRNA	1.11309	1.31047e-33	Up
17132	'Maf'	mRNA	1.85207	0	Up
17133	'Maff'	mRNA	1.03067	1.63305e-17	Up
171463	'Il17rd'	mRNA	2.83106	1.22821e-36	Up
17150	'Mfap2'	mRNA	2.36377	1.35626e-73	Up
171543	'Bmf'	mRNA	1.36137	9.7257e-47	Up
17155	'Man1a'	mRNA	1.12448	8.04624e-216	Up
17174	'Masp1'	mRNA	4.02895	0	Up
17181	'Matn2'	mRNA	2.38914	9.58679e-30	Up
17200	'Mc2r'	mRNA	4.82062	0.00020856	Up
17203	'Mc5r'	mRNA	7.1477	2.20233e-64	Up
17240	'Mdfi'	mRNA	1.65217	7.33294e-19	Up
17245	'Mdm1'	mRNA	1.1587	1.73066e-42	Up
17268	'Meis1'	mRNA	2.24492	4.84095e-87	Up
17300	'Foxc1'	mRNA	3.97648	0	Up
17305	'Mfng'	mRNA	1.1388	1.83297e-14	Up
17309	'Mgat3'	mRNA	2.08857	4.61262e-42	Up
17311	'Kitl'	mRNA	2.55889	0	Up
17313	'Mgp'	mRNA	1.9476	2.77098e-166	Up
17314	'Mgmt'	mRNA	1.29338	9.20469e-31	Up
17318	'Mid1'	mRNA	1.05652	4.62153e-185	Up
17319	'Mif'	mRNA	1.39361	0	Up
17349	'Mlf1'	mRNA	1.92888	1.477e-09	Up
17357	'Marcksl1'	mRNA	1.92466	0	Up
17380	'Mme'	mRNA	3.69622	0	Up
17385	'Mmp11'	mRNA	3.39923	2.10064e-254	Up
17386	'Mmp13'	mRNA	2.6015	0	Up
17389	'Mmp16'	mRNA	1.41352	1.57456e-28	Up
17390	'Mmp2'	mRNA	2.67824	0	Up
17427	'Mns1'	mRNA	1.28899	0.000141434	Up
17436	'Me1'	mRNA	3.37757	0	Up
17444	'Grap2'	mRNA	1.41656	5.96282e-56	Up
17472	'Gbp4'	mRNA	1.21635	2.9712e-16	Up
17475	'Mpdz'	mRNA	2.67095	5.37689e-203	Up
17480	'Mpl'	mRNA	2.43064	4.82848e-303	Up
17534	'Mrc2'	mRNA	2.2715	0	Up
17536	'Meis2'	mRNA	2.78844	1.37911e-60	Up
17540	'Mrvi1'	mRNA	1.98164	0	Up
17684	'Cited2'	mRNA	1.78775	0	Up
17690	'Msi1'	mRNA	2.33262	3.26702e-72	Up
17701	'Msx1'	mRNA	2.57398	4.61817e-18	Up
17754	'Map1a'	mRNA	2.44963	0	Up
17755	'Map1b'	mRNA	2.28714	6.39499e-177	Up
17829	'Muc1'	mRNA	2.4727	9.72421e-09	Up
17831	'Muc2'	mRNA	2.59823	0.000117419	Up
17836	'Mug1'	mRNA	3.29338	1.28895e-13	Up
17864	'Mybl1'	mRNA	1.01668	2.49863e-09	Up
17876	'Myef2'	mRNA	1.31233	2.48836e-119	Up
17880	'Myh11'	mRNA	2.12057	1.59296e-15	Up
17912	'Myo1b'	mRNA	2.04899	0	Up
17920	'Myo6'	mRNA	1.83024	2.89035e-78	Up
17929	'Myom1'	mRNA	2.96218	1.64141e-124	Up
17965	'Nbl1'	mRNA	2.25274	4.76067e-115	Up
17967	'Ncam1'	mRNA	3.81061	0	Up
17984	'Ndn'	mRNA	2.55565	1.1496e-123	Up
17999	'Nedd4'	mRNA	2.74693	0	Up
18003	'Nedd9'	mRNA	1.1452	1.12189e-139	Up
18007	'Neo1'	mRNA	3.23406	0	Up
18022	'Nfe2'	mRNA	1.84469	2.99832e-180	Up
18027	'Nfia'	mRNA	2.22618	4.99325e-108	Up
18028	'Nfib'	mRNA	2.80187	0	Up
18030	'Nfil3'	mRNA	1.475	5.71999e-130	Up
18032	'Nfix'	mRNA	2.27111	0	Up
18049	'Ngf'	mRNA	2.2738	1.36451e-29	Up
18073	'Nid1'	mRNA	2.56613	0	Up
18074	'Nid2'	mRNA	3.00795	0	Up
18104	'Nqo1'	mRNA	1.28703	2.86822e-10	Up
18109	'Mycn'	mRNA	3.67968	3.11522e-84	Up
18111	'Nnat'	mRNA	1.15463	0.000101677	Up
18113	'Nnmt'	mRNA	2.38608	6.10225e-54	Up
18131	'Notch3'	mRNA	1.38658	2.00992e-56	Up
18133	'Nov'	mRNA	2.94411	9.08404e-10	Up
18143	'Npas2'	mRNA	1.46443	6.03811e-66	Up
18146	'Npdc1'	mRNA	1.98987	1.68198e-170	Up
18162	'Npr3'	mRNA	7.5981	0	Up
18196	'Nsg1'	mRNA	2.61873	0	Up
18197	'Nsg2'	mRNA	1.3352	0.000787829	Up
18209	'Ntn3'	mRNA	2.32944	0.000227013	Up
18212	'Ntrk2'	mRNA	2.16611	3.19008e-16	Up
18213	'Ntrk3'	mRNA	4.17354	4.67775e-05	Up
18214	'Ddr2'	mRNA	2.57514	0	Up
18218	'Dusp8'	mRNA	1.67245	7.67995e-24	Up
18223	'Numbl'	mRNA	1.84647	1.29288e-165	Up
18230	'Nxn'	mRNA	1.91673	3.6047e-157	Up
18295	'Ogn'	mRNA	5.34825	0	Up
18383	'Tnfrsf11b'	mRNA	4.25067	0	Up
18414	'Osmr'	mRNA	2.41836	0	Up
18436	'P2rx1'	mRNA	2.29307	3.86725e-169	Up
18441	'P2ry1'	mRNA	1.7028	4.42555e-148	Up
18452	'P4ha2'	mRNA	2.73877	0	Up
18481	'Pak3'	mRNA	3.31595	1.1657e-150	Up
18484	'Pam'	mRNA	1.12235	1.52988e-242	Up
18491	'Pappa'	mRNA	6.36495	0	Up
18514	'Pbx1'	mRNA	1.36856	1.99832e-241	Up
18542	'Pcolce'	mRNA	2.56902	0	Up
18550	'Furin'	mRNA	1.04292	0	Up
18552	'Pcsk5'	mRNA	3.77577	1.90681e-20	Up
18563	'Pcx'	mRNA	1.69969	1.05602e-50	Up
18573	'Pde1a'	mRNA	2.31455	1.8719e-44	Up
18595	'Pdgfra'	mRNA	2.57406	0	Up
18596	'Pdgfrb'	mRNA	2.11757	0	Up
18605	'Enpp1'	mRNA	1.07481	9.61509e-276	Up
18613	'Pecam1'	mRNA	1.43241	1.04383e-131	Up
18628	'Per3'	mRNA	1.66506	1.96381e-64	Up
18641	'Pfkl'	mRNA	1.17318	0	Up
18642	'Pfkm'	mRNA	1.47751	4.60967e-80	Up
18645	'Pfn2'	mRNA	2.02998	3.92032e-56	Up
18675	'Phex'	mRNA	1.77477	4.21535e-07	Up
18679	'Phka1'	mRNA	1.7136	9.39831e-60	Up
18708	'Pik3r1'	mRNA	1.31229	5.1734e-244	Up
18710	'Pik3r3'	mRNA	2.38799	3.73736e-150	Up
18740	'Pitx1'	mRNA	3.25071	1.32551e-185	Up
18750	'Prkca'	mRNA	2.2096	0	Up
18760	'Prkd1'	mRNA	3.75161	2.88784e-94	Up
18761	'Prkcq'	mRNA	2.59464	2.8615e-116	Up
18764	'Pkd2'	mRNA	1.08821	4.03643e-171	Up
18766	'Pkdrej'	mRNA	3.71371	0.000893918	Up
18767	'Pkia'	mRNA	2.77526	5.46442e-64	Up
18779	'Pla2r1'	mRNA	2.72662	8.95534e-64	Up
18783	'Pla2g4a'	mRNA	1.09547	2.87744e-98	Up
18787	'Serpine1'	mRNA	2.3294	0	Up
18797	'Plcb3'	mRNA	1.15841	6.5023e-192	Up
18798	'Plcb4'	mRNA	2.25476	6.13881e-118	Up
18799	'Plcd1'	mRNA	1.89063	6.84766e-66	Up
18803	'Plcg1'	mRNA	1.14732	1.68678e-78	Up
18828	'Plscr2'	mRNA	3.46072	1.43733e-44	Up
18846	'Plxna3'	mRNA	1.46723	4.08934e-19	Up
18933	'Prrx1'	mRNA	2.08987	0	Up
18951	'Sept5'	mRNA	1.69287	4.52372e-159	Up
18952	'Sept4'	mRNA	2.12875	1.18349e-05	Up
18987	'Pou2f2'	mRNA	1.04405	1.9947e-77	Up
18994	'Pou3f4'	mRNA	1.6659	0.000155357	Up
19012	'Plpp1'	mRNA	1.89724	7.46279e-76	Up
19013	'Ppara'	mRNA	2.53683	1.08668e-07	Up
19038	'Ppic'	mRNA	1.86436	0	Up
19088	'Prkar2b'	mRNA	1.53307	0	Up
19091	'Prkg1'	mRNA	3.331	1.26789e-147	Up
19094	'Mapk11'	mRNA	1.08353	3.51712e-12	Up
19099	'Mapk8ip1'	mRNA	1.74045	1.53052e-22	Up
19153	'Prx'	mRNA	1.55671	2.05922e-11	Up
192161	'Pcdha9'	mRNA	4.59342	0.000708507	Up
192164	'Pcdha12'	mRNA	5.30532	8.00613e-06	Up
192166	'Sardh'	mRNA	1.16985	7.88844e-40	Up
19218	'Ptger3'	mRNA	3.84662	2.18781e-161	Up
192187	'Stab1'	mRNA	1.5418	0	Up
19220	'Ptgfr'	mRNA	2.53664	4.52929e-70	Up
192216	'Tmem47'	mRNA	2.31742	3.97422e-184	Up
19224	'Ptgs1'	mRNA	1.10021	3.21511e-135	Up
19228	'Pth1r'	mRNA	2.64234	1.44214e-93	Up
19242	'Ptn'	mRNA	3.54725	5.90983e-08	Up
19245	'Ptp4a3'	mRNA	1.69204	2.08346e-184	Up
19249	'Ptpn13'	mRNA	1.89531	3.0907e-88	Up
19250	'Ptpn14'	mRNA	2.48339	0	Up
192651	'Zfp286'	mRNA	1.53683	3.00938e-06	Up
19266	'Ptprd'	mRNA	3.02285	0	Up
192663	'Abcg4'	mRNA	3.3825	5.33458e-07	Up
19268	'Ptprf'	mRNA	3.30281	0	Up
19270	'Ptprg'	mRNA	2.58414	7.40501e-205	Up
19272	'Ptprk'	mRNA	2.56209	3.17944e-135	Up
192734	'Lrrc75b'	mRNA	2.49356	1.11403e-18	Up
19274	'Ptprm'	mRNA	1.06691	9.09123e-41	Up
19283	'Ptprz1'	mRNA	2.84399	1.5531e-09	Up
19285	'Cavin1'	mRNA	2.48483	0	Up
19288	'Ptx3'	mRNA	3.90482	0	Up
192897	'Itgb4'	mRNA	1.84334	0.000334595	Up
19294	'Nectin2'	mRNA	1.71766	2.69367e-180	Up
192950	'Nacad'	mRNA	4.59823	2.84465e-28	Up
19335	'Rab23'	mRNA	1.84334	1.9427e-106	Up
193385	'Ripor2'	mRNA	1.57373	2.25209e-66	Up
193452	'Zfp184'	mRNA	2.63218	1.61124e-07	Up
19363	'Rad51b'	mRNA	1.18056	6.73037e-08	Up
19376	'Rab34'	mRNA	1.43331	9.56176e-115	Up
19378	'Aldh1a2'	mRNA	3.3269	0	Up
19400	'Rapsn'	mRNA	1.31993	3.91293e-12	Up
19411	'Rarg'	mRNA	1.482	4.70411e-285	Up
194126	'Mtmr11'	mRNA	1.96712	7.47134e-55	Up
19416	'Rasd1'	mRNA	3.09051	1.21682e-18	Up
194309	'Vps37d'	mRNA	2.70257	1.27735e-20	Up
194401	'Mical3'	mRNA	1.81169	5.89204e-112	Up
195209	'Zfp469'	mRNA	1.07952	2.14916e-71	Up
195531	'Zfp982'	mRNA	2.50066	5.20903e-14	Up
195727	'Nhs'	mRNA	2.31763	5.579e-23	Up
19649	'Robo3'	mRNA	4.47997	8.7122e-90	Up
19653	'Rbm4'	mRNA	1.06941	3.79894e-37	Up
19662	'Rbp4'	mRNA	2.29282	3.71984e-47	Up
19663	'Rbpms'	mRNA	1.40675	1.05784e-141	Up
19672	'Rcn1'	mRNA	1.68838	0	Up
19713	'Ret'	mRNA	3.15599	1.40559e-175	Up
19736	'Rgs4'	mRNA	3.3825	2.7556e-24	Up
19876	'Robo1'	mRNA	2.23018	3.51377e-138	Up
20130	'Rras'	mRNA	1.28333	4.38145e-165	Up
20133	'Rrm1'	mRNA	1.07444	4.9075e-230	Up
20167	'Rtn2'	mRNA	1.3825	5.17705e-07	Up
20187	'Ryk'	mRNA	2.13601	0	Up
20203	'S100b'	mRNA	2.43473	2.73998e-11	Up
20204	'Prrx2'	mRNA	2.70717	8.3645e-18	Up
20210	'Saa3'	mRNA	3.37287	0	Up
20249	'Scd1'	mRNA	1.85996	0	Up
20250	'Scd2'	mRNA	1.09322	0	Up
20256	'Clec11a'	mRNA	2.37951	2.71683e-74	Up
20266	'Scn1b'	mRNA	1.68574	2.87956e-180	Up
20272	'Scn7a'	mRNA	2.7788	1.72504e-06	Up
20289	'Scx'	mRNA	1.91373	8.869e-07	Up
20293	'Ccl12'	mRNA	2.13526	3.83141e-18	Up
20303	'Ccl4'	mRNA	1.46202	2.11042e-80	Up
20306	'Ccl7'	mRNA	2.10095	1.06583e-186	Up
20312	'Cx3cl1'	mRNA	1.72572	5.69993e-53	Up
20315	'Cxcl12'	mRNA	5.75504	0	Up
20317	'Serpinf1'	mRNA	2.58782	0	Up
20319	'Sfrp2'	mRNA	5.6102	0	Up
20324	'Cavin2'	mRNA	2.5757	0	Up
20334	'Sec23a'	mRNA	1.0281	1.14878e-137	Up
20344	'Selp'	mRNA	2.75101	0	Up
20346	'Sema3a'	mRNA	2.3543	5.09248e-51	Up
20347	'Sema3b'	mRNA	1.9975	8.64193e-11	Up
20348	'Sema3c'	mRNA	2.90756	6.55795e-29	Up
20350	'Sema3f'	mRNA	1.79592	1.02098e-71	Up
20356	'Sema5a'	mRNA	3.25174	5.86294e-225	Up
20360	'Sema6c'	mRNA	2.03034	2.37025e-10	Up
20362	'Sept8'	mRNA	1.07357	0	Up
20365	'Serf1'	mRNA	1.58155	7.89348e-34	Up
20377	'Sfrp1'	mRNA	6.77618	0	Up
20378	'Frzb'	mRNA	2.4727	0.000347533	Up
20379	'Sfrp4'	mRNA	3.59945	0	Up
20392	'Sgce'	mRNA	2.66016	1.27164e-176	Up
20408	'Sh3gl3'	mRNA	2.21529	2.03867e-08	Up
20410	'Sorbs3'	mRNA	1.07825	2.87736e-73	Up
20411	'Sorbs1'	mRNA	3.52877	4.64812e-258	Up
20429	'Shox2'	mRNA	3.04783	1.10653e-289	Up
20450	'St8sia2'	mRNA	1.77226	3.91266e-05	Up
20471	'Six1'	mRNA	3.26087	0	Up
20472	'Six2'	mRNA	2.228	1.02331e-07	Up
20474	'Six4'	mRNA	2.12378	8.63183e-55	Up
20475	'Six5'	mRNA	2.20919	3.71984e-61	Up
20491	'Sla'	mRNA	1.1224	1.33978e-178	Up
20495	'Slc12a1'	mRNA	3.22272	7.65673e-08	Up
20496	'Slc12a2'	mRNA	1.10731	3.59127e-42	Up
20502	'Slc16a2'	mRNA	3.53907	2.09462e-249	Up
20504	'Slc17a1'	mRNA	5.40559	3.58493e-06	Up
20509	'Slc19a1'	mRNA	1.1475	4.10002e-46	Up
20510	'Slc1a1'	mRNA	2.3411	1.4803e-06	Up
20513	'Slc1a6'	mRNA	6.77704	4.11595e-76	Up
20522	'Slc23a1'	mRNA	1.13058	0.000731384	Up
20527	'Slc2a3'	mRNA	2.08513	0	Up
20536	'Slc4a3'	mRNA	2.12455	4.20744e-53	Up
20539	'Slc7a5'	mRNA	2.40199	0	Up
20563	'Slit2'	mRNA	1.61727	1.25875e-269	Up
20564	'Slit3'	mRNA	2.14732	4.20356e-49	Up
20568	'Slpi'	mRNA	1.3215	5.05867e-77	Up
20583	'Snai2'	mRNA	2.58988	0	Up
20613	'Snai1'	mRNA	1.61907	2.23708e-121	Up
20617	'Snca'	mRNA	1.81912	1.86295e-45	Up
20618	'Sncg'	mRNA	1.94914	3.50017e-10	Up
20646	'Snrpn'	mRNA	3.05203	4.26551e-36	Up
20648	'Snta1'	mRNA	2.11541	7.06416e-171	Up
20649	'Sntb1'	mRNA	1.13161	9.19426e-32	Up
20657	'Sod3'	mRNA	3.21098	1.42418e-196	Up
20667	'Sox12'	mRNA	1.80128	5.55973e-99	Up
20677	'Sox4'	mRNA	2.76152	0	Up
20682	'Sox9'	mRNA	3.00323	7.11664e-185	Up
20692	'Sparc'	mRNA	2.73592	0	Up
20698	'Sphk1'	mRNA	1.2153	5.03543e-56	Up
20713	'Serpini1'	mRNA	1.17373	1.45503e-08	Up
20715	'Serpina3g'	mRNA	2.24374	5.64959e-251	Up
20716	'Serpina3n'	mRNA	1.68307	9.41927e-06	Up
20717	'Serpina3m'	mRNA	5.59763	6.64496e-07	Up
207175	'Cetn4'	mRNA	1.1532	8.38911e-07	Up
207181	'Rbms3'	mRNA	2.61225	4.74775e-145	Up
207182	'Ggt7'	mRNA	2.86617	1.18022e-57	Up
20720	'Serpine2'	mRNA	2.35302	0	Up
207212	'Arhgef17'	mRNA	2.40276	0	Up
20741	'Sptb'	mRNA	2.53151	1.3851e-95	Up
20742	'Sptbn1'	mRNA	1.08986	0	Up
207596	'Thsd4'	mRNA	1.70507	1.15567e-19	Up
207686	'Cfap69'	mRNA	2.03564	3.16644e-08	Up
20776	'Tmie'	mRNA	1.56786	0.000100565	Up
207792	'BC034090'	mRNA	2.31895	1.63577e-83	Up
207798	'Gramd1c'	mRNA	1.2743	4.47219e-18	Up
207818	'Smagp'	mRNA	1.80404	2.30374e-64	Up
208076	'Pknox2'	mRNA	3.37082	1.88438e-16	Up
208146	'Yeats2'	mRNA	1.10255	1.93206e-90	Up
208177	'Phldb2'	mRNA	4.342	0	Up
208285	'Cyp4f17'	mRNA	1.16622	1.95057e-14	Up
208431	'Shroom4'	mRNA	1.73387	6.0511e-25	Up
208439	'Klhl29'	mRNA	2.69608	1.58915e-19	Up
20849	'Stat4'	mRNA	1.92581	2.05987e-20	Up
20855	'Stc1'	mRNA	3.15943	9.00778e-212	Up
20856	'Stc2'	mRNA	2.89441	2.45536e-59	Up
208618	'Etl4'	mRNA	1.96772	9.09171e-106	Up
20862	'Stfa2'	mRNA	2.93503	8.11369e-11	Up
20863	'Stfa3'	mRNA	2.76816	2.25065e-05	Up
208659	'Fam20a'	mRNA	3.64566	0	Up
208748	'Prrg3'	mRNA	2.39702	1.22231e-08	Up
208777	'Sned1'	mRNA	1.93663	5.65902e-248	Up
208820	'Triqk'	mRNA	1.59823	8.35627e-10	Up
208890	'Slc26a7'	mRNA	8.00195	1.88763e-54	Up
208982	'Hmgcll1'	mRNA	3.55391	2.89105e-77	Up
209027	'Pycr1'	mRNA	2.76699	1.38046e-171	Up
209032	'Zc3hav1l'	mRNA	1.68546	2.60218e-34	Up
209039	'Tns2'	mRNA	2.42947	4.87361e-277	Up
20907	'Stx1a'	mRNA	1.67293	3.54942e-19	Up
20913	'Stxbp4'	mRNA	1.39735	1.77788e-62	Up
20917	'Suclg2'	mRNA	1.05926	2.20883e-66	Up
209378	'Itih5'	mRNA	1.8835	1.80467e-10	Up
209448	'Hoxc10'	mRNA	2.94319	4.06388e-218	Up
20947	'Swap70'	mRNA	1.27204	0	Up
209558	'Enpp3'	mRNA	2.87709	2.1057e-80	Up
209683	'Ttc28'	mRNA	2.36574	0	Up
20971	'Sdc4'	mRNA	1.15326	6.02073e-224	Up
210044	'Adcy2'	mRNA	1.53328	2.80736e-12	Up
210126	'Lpp'	mRNA	1.30109	0	Up
210297	'Lrch2'	mRNA	2.78834	1.58823e-76	Up
210530	'P3h2'	mRNA	3.90857	4.88969e-78	Up
210573	'Tmem151b'	mRNA	1.91839	1.47835e-11	Up
210622	'Pamr1'	mRNA	5.10779	5.84239e-49	Up
210719	'Mkx'	mRNA	2.26566	3.3171e-11	Up
211134	'Lzts1'	mRNA	1.43953	0.000504007	Up
211323	'Nrg1'	mRNA	1.52431	1.36029e-38	Up
211429	'Pla2g4b'	mRNA	1.10231	6.82343e-05	Up
211548	'Nomo1'	mRNA	1.27955	0	Up
211577	'Mrgprf'	mRNA	2.19161	1.23118e-31	Up
211623	'Plac9a'	mRNA	2.38015	8.2741e-13	Up
211712	'Pcdh9'	mRNA	2.45384	2.33357e-06	Up
211914	'Asap2'	mRNA	1.15202	2.88304e-44	Up
211961	'Asxl3'	mRNA	4.55655	1.50952e-76	Up
212326	'Fam149a'	mRNA	1.88932	5.30163e-90	Up
212518	'Sprn'	mRNA	4.10073	7.93795e-05	Up
212531	'Sh3bgrl2'	mRNA	1.46723	7.10702e-144	Up
212632	'Iffo2'	mRNA	1.24722	1.30093e-67	Up
212712	'Satb2'	mRNA	1.27551	5.91972e-44	Up
213002	'Ifitm6'	mRNA	1.85545	6.5114e-53	Up
213019	'Pdlim2'	mRNA	1.38532	1.02144e-67	Up
213053	'Slc39a14'	mRNA	1.00654	1.6918e-112	Up
213084	'Cdkl3'	mRNA	1.08889	1.2926e-09	Up
213121	'Ankrd35'	mRNA	2.19413	2.79525e-40	Up
213436	'Rtl3'	mRNA	9.00195	7.22122e-49	Up
21345	'Tagln'	mRNA	3.52496	0	Up
21349	'Tal1'	mRNA	1.78881	9.72814e-145	Up
213539	'Bag2'	mRNA	2.22532	1.38877e-84	Up
213556	'Plekhh2'	mRNA	2.2436	2.82334e-108	Up
213575	'Dync2li1'	mRNA	1.52254	7.43192e-32	Up
213582	'Map9'	mRNA	1.1208	2.42223e-09	Up
213603	'Slc44a3'	mRNA	3.10073	0.00040784	Up
213649	'Arhgef19'	mRNA	2.60025	7.77564e-54	Up
21372	'Tbl1x'	mRNA	1.09817	1.75139e-250	Up
21384	'Tbx15'	mRNA	3.28416	0	Up
21385	'Tbx2'	mRNA	1.65713	2.86096e-05	Up
21390	'Tbxa2r'	mRNA	3.07994	3.25164e-54	Up
213945	'Col28a1'	mRNA	4.54252	4.13562e-58	Up
21401	'Tcea3'	mRNA	4.78586	5.22083e-20	Up
21408	'Zfp354a'	mRNA	1.38911	6.59713e-07	Up
214084	'Slc18a2'	mRNA	2.2663	4.7993e-114	Up
214137	'Arhgap29'	mRNA	2.83224	1.36718e-295	Up
21415	'Tcf7l1'	mRNA	2.57228	3.12418e-181	Up
21417	'Zeb1'	mRNA	1.58556	3.64129e-101	Up
21418	'Tfap2a'	mRNA	1.1282	0.00035139	Up
214230	'Pak6'	mRNA	4.00634	1.40402e-19	Up
214239	'Ccdc9b'	mRNA	2.73412	2.78673e-82	Up
214305	'Hhipl1'	mRNA	2.44623	2.09757e-19	Up
214345	'Lrrc1'	mRNA	1.24189	1.82678e-13	Up
214384	'Myocd'	mRNA	5.18319	2.00093e-05	Up
214459	'Fnbp1l'	mRNA	1.25606	6.20347e-80	Up
214579	'Aldh5a1'	mRNA	1.39994	1.95597e-21	Up
214639	'4930486L24Rik'	mRNA	1.5036	2.26553e-05	Up
214642	'Cped1'	mRNA	1.35737	1.02561e-46	Up
214685	'Chadl'	mRNA	1.96463	0.00018666	Up
214779	'Zfp879'	mRNA	3.01327	0.000729418	Up
214791	'Sertad4'	mRNA	3.68381	1.12156e-152	Up
214804	'Syde2'	mRNA	2.12875	6.97029e-25	Up
214931	'Fbxl16'	mRNA	1.744	8.33598e-14	Up
214951	'Rhbdl1'	mRNA	1.20441	4.09264e-08	Up
214968	'Sema6d'	mRNA	1.52906	2.50689e-84	Up
215303	'Camk1g'	mRNA	2.86127	5.66761e-07	Up
215445	'Rab11fip3'	mRNA	1.10114	1.76078e-58	Up
215446	'Entpd3'	mRNA	4.35312	4.59447e-19	Up
215493	'A3galt2'	mRNA	2.59823	0.00090734	Up
215494	'Pomgnt2'	mRNA	1.00818	6.72948e-12	Up
215707	'Ccdc92'	mRNA	1.27266	1.5468e-05	Up
215819	'Nhsl1'	mRNA	1.712	3.54944e-19	Up
216049	'Zfp365'	mRNA	2.74286	9.45971e-51	Up
216148	'Shc2'	mRNA	1.09476	2.57145e-19	Up
216152	'Plppr3'	mRNA	1.65759	7.01232e-80	Up
216188	'Aldh1l2'	mRNA	2.92989	0	Up
216233	'Socs2'	mRNA	1.34185	2.45394e-46	Up
216443	'Mars'	mRNA	1.06202	9.55256e-156	Up
216456	'Gls2'	mRNA	2.46748	3.00898e-10	Up
216459	'Myl6b'	mRNA	1.20673	5.95512e-10	Up
21648	'Dynlt1b'	mRNA	1.2025	2.16909e-108	Up
216505	'Pik3ip1'	mRNA	1.17702	1.60727e-12	Up
216516	'Ccdc157'	mRNA	1.42795	2.40109e-43	Up
216551	'Lgalsl'	mRNA	1.74778	3.67692e-174	Up
216565	'Ehbp1'	mRNA	1.12648	7.06337e-30	Up
216616	'Efemp1'	mRNA	2.31283	1.14229e-81	Up
216725	'Adamts2'	mRNA	2.10469	0	Up
21676	'Tead1'	mRNA	2.47841	0	Up
21677	'Tead2'	mRNA	2.60406	6.05338e-180	Up
21678	'Tead3'	mRNA	2.75637	1.59205e-179	Up
216781	'Trim58'	mRNA	2.72376	3.66947e-12	Up
216795	'Wnt9a'	mRNA	1.80468	2.49927e-05	Up
216831	'Arhgap44'	mRNA	3.37402	3.34439e-22	Up
216848	'Chd3'	mRNA	1.23042	0	Up
216856	'Nlgn2'	mRNA	1.8567	8.20653e-253	Up
216858	'Kctd11'	mRNA	1.00681	4.70303e-68	Up
216961	'Coro6'	mRNA	3.57139	2.7863e-24	Up
216964	'Trp53i13'	mRNA	1.26751	4.10133e-26	Up
216974	'Proca1'	mRNA	1.90635	0.000975189	Up
217125	'Samd14'	mRNA	2.7781	0	Up
217140	'Scrn2'	mRNA	1.39304	1.2144e-15	Up
217166	'Nr1d1'	mRNA	2.00992	9.59197e-124	Up
217198	'Plekhh3'	mRNA	1.21782	5.12628e-34	Up
217219	'Fam171a2'	mRNA	2.04889	1.41283e-45	Up
217265	'Abca5'	mRNA	1.83711	4.5014e-30	Up
217310	'Hid1'	mRNA	2.18319	2.61548e-21	Up
217342	'Ube2o'	mRNA	1.20546	6.23779e-115	Up
217371	'Rab40b'	mRNA	1.88774	0.000210288	Up
217410	'Trib2'	mRNA	1.53927	1.43371e-60	Up
21752	'Tert'	mRNA	1.87693	1.53039e-19	Up
21778	'Tex9'	mRNA	1.17484	3.03676e-15	Up
217830	'Dglucy'	mRNA	1.03457	1.04114e-65	Up
217882	'Cep170b'	mRNA	1.63172	5.71582e-164	Up
217944	'Rapgef5'	mRNA	2.3893	5.16603e-168	Up
21804	'Tgfb1i1'	mRNA	2.81911	0	Up
21808	'Tgfb2'	mRNA	3.09364	0	Up
21809	'Tgfb3'	mRNA	2.78271	0	Up
218138	'Gmds'	mRNA	1.2895	9.52409e-37	Up
21814	'Tgfbr3'	mRNA	2.79867	0	Up
21819	'Tg'	mRNA	1.92016	1.0758e-05	Up
218194	'Phactr1'	mRNA	3.4107	1.58737e-48	Up
218232	'Ptpdc1'	mRNA	1.3352	1.93731e-22	Up
21824	'Thbd'	mRNA	1.09805	8.20464e-71	Up
21825	'Thbs1'	mRNA	2.74002	0	Up
21826	'Thbs2'	mRNA	5.02265	0	Up
21827	'Thbs3'	mRNA	2.78266	1.22411e-47	Up
21832	'Thpo'	mRNA	2.90291	7.35785e-06	Up
21833	'Thra'	mRNA	1.80572	2.23847e-220	Up
218476	'Gcnt4'	mRNA	1.0498	1.13148e-07	Up
21848	'Trim24'	mRNA	1.01451	1.60443e-45	Up
21857	'Timp1'	mRNA	1.45167	0	Up
218639	'Arl15'	mRNA	1.17224	3.69894e-42	Up
21872	'Tjp1'	mRNA	1.9353	9.18136e-220	Up
218772	'Rarb'	mRNA	1.18541	1.72529e-08	Up
218820	'Zfp503'	mRNA	1.69669	1.20104e-177	Up
21886	'Tle2'	mRNA	1.90882	2.47412e-98	Up
218952	'Fermt2'	mRNA	2.61254	0	Up
219151	'Scara3'	mRNA	2.39112	3.61184e-228	Up
21923	'Tnc'	mRNA	1.88865	0	Up
21930	'Tnfaip6'	mRNA	2.09441	7.27347e-13	Up
21933	'Tnfrsf10b'	mRNA	1.67211	2.93021e-84	Up
21943	'Tnfsf11'	mRNA	1.86254	6.61994e-23	Up
21949	'Tnfsf8'	mRNA	2.88774	2.53025e-08	Up
21950	'Tnfsf9'	mRNA	2.61417	9.34765e-41	Up
21983	'Tpbg'	mRNA	2.02987	1.47408e-94	Up
22003	'Tpm1'	mRNA	1.91777	0	Up
22004	'Tpm2'	mRNA	2.7938	0	Up
22026	'Nr2c2'	mRNA	1.08916	1.04271e-71	Up
22032	'Traf4'	mRNA	1.96883	1.79764e-109	Up
22051	'Trip6'	mRNA	1.9511	7.53222e-128	Up
22061	'Trp63'	mRNA	4.65713	3.89418e-52	Up
22063	'Trpc1'	mRNA	1.80634	2.30173e-23	Up
22068	'Trpc6'	mRNA	2.08922	1.03953e-101	Up
22141	'Tub'	mRNA	3.10073	0.00040784	Up
22142	'Tuba1a'	mRNA	2.05326	0	Up
22145	'Tuba4a'	mRNA	1.13103	0	Up
22152	'Tubb3'	mRNA	2.97965	1.91125e-28	Up
22153	'Tubb4a'	mRNA	1.02683	0.000357534	Up
22158	'Tulp3'	mRNA	1.55129	1.17589e-120	Up
22160	'Twist1'	mRNA	2.0469	4.13932e-48	Up
22164	'Tnfsf4'	mRNA	1.7788	0.000307582	Up
22174	'Tyro3'	mRNA	1.94083	2.03635e-38	Up
22234	'Ugcg'	mRNA	1.50163	1.07338e-263	Up
22240	'Dpysl3'	mRNA	2.29968	0	Up
22253	'Unc5c'	mRNA	3.67872	1.66486e-154	Up
22288	'Utrn'	mRNA	1.38629	3.10587e-186	Up
22321	'Vars'	mRNA	1.07163	5.27377e-207	Up
223254	'Farp1'	mRNA	2.69999	0	Up
223267	'Ggact'	mRNA	1.22519	4.24397e-20	Up
223272	'Itgbl1'	mRNA	5.591	1.5366e-12	Up
22337	'Vdr'	mRNA	2.01714	3.09187e-159	Up
22341	'Vegfc'	mRNA	2.23318	1.19821e-66	Up
22344	'Vezf1'	mRNA	1.26787	1.55982e-221	Up
22351	'Vill'	mRNA	1.4987	3.89055e-05	Up
22359	'Vldlr'	mRNA	2.59784	2.99152e-283	Up
22361	'Vnn1'	mRNA	2.82062	0.00017001	Up
223646	'Naprt'	mRNA	1.32295	1.11925e-21	Up
223649	'Nrbp2'	mRNA	2.77795	2.26657e-68	Up
223669	'Zfp7'	mRNA	1.0182	1.86428e-12	Up
223672	'Apol9a'	mRNA	1.95341	1.10453e-09	Up
22371	'Vwf'	mRNA	1.95612	0	Up
223775	'Pim3'	mRNA	1.17175	1.76526e-38	Up
223780	'Adm2'	mRNA	3.25358	3.38846e-35	Up
223881	'Rnd1'	mRNA	1.17801	1.03183e-11	Up
223920	'Soat2'	mRNA	1.55012	1.152e-21	Up
22401	'Zmat3'	mRNA	1.15637	2.6828e-93	Up
224019	'Tmem191c'	mRNA	1.03317	0.000481625	Up
22402	'Wisp1'	mRNA	2.91939	0	Up
224024	'Scarf2'	mRNA	2.6443	3.04834e-206	Up
22403	'Wisp2'	mRNA	3.68093	0	Up
224090	'Tmem44'	mRNA	3.68071	1.88251e-26	Up
224093	'Fam43a'	mRNA	2.14314	1.9979e-145	Up
22410	'Wnt10b'	mRNA	2.77301	3.13582e-24	Up
22411	'Wnt11'	mRNA	1.4804	0.000197214	Up
224129	'Adcy5'	mRNA	2.24658	4.34333e-28	Up
22417	'Wnt4'	mRNA	2.60318	2.29742e-11	Up
224170	'Dzip3'	mRNA	1.08944	5.25056e-46	Up
22418	'Wnt5a'	mRNA	1.48791	2.06721e-53	Up
22419	'Wnt5b'	mRNA	2.98727	2.1187e-10	Up
224419	'Map3k7cl'	mRNA	4.84334	5.99938e-60	Up
224530	'Acat3'	mRNA	2.73107	2.42767e-05	Up
224792	'Adgrf5'	mRNA	2.71277	1.9478e-288	Up
224794	'Enpp4'	mRNA	1.76869	1.69811e-58	Up
224836	'Usp49'	mRNA	1.12179	8.89178e-20	Up
225187	'Ankrd29'	mRNA	2.48778	4.19376e-08	Up
225207	'Zfp521'	mRNA	3.15799	2.86553e-120	Up
225362	'Reep2'	mRNA	2.94588	5.48893e-80	Up
225594	'Gm4841'	mRNA	1.75884	1.8009e-05	Up
225631	'Onecut2'	mRNA	4.33757	3.24973e-05	Up
225825	'Cd226'	mRNA	2.13001	4.74561e-227	Up
225845	'Pla2g16'	mRNA	1.39607	5.27018e-69	Up
225870	'Rin1'	mRNA	2.02465	1.76148e-82	Up
22596	'Xrcc5'	mRNA	1.30031	1.30063e-41	Up
22601	'Yap1'	mRNA	2.58679	0	Up
226075	'Glis3'	mRNA	2.02272	6.38368e-119	Up
226098	'Hectd2'	mRNA	1.31232	8.16241e-14	Up
22612	'Yes1'	mRNA	2.0648	4.92022e-51	Up
226123	'Morn4'	mRNA	1.70806	1.98956e-17	Up
226154	'Lzts2'	mRNA	1.9336	1.58422e-304	Up
226250	'Afap1l2'	mRNA	2.06912	1.41224e-18	Up
226255	'Atrnl1'	mRNA	1.82765	4.17017e-135	Up
22634	'Plagl1'	mRNA	2.08603	1.11011e-95	Up
226352	'Epb41l5'	mRNA	1.88074	8.33594e-11	Up
226518	'Nmnat2'	mRNA	1.16412	0.000267992	Up
226519	'Lamc1'	mRNA	1.49334	0	Up
22654	'Zfp13'	mRNA	1.86127	2.04535e-18	Up
22658	'Pcgf2'	mRNA	1.81159	2.4565e-125	Up
226751	'Cdc42bpa'	mRNA	1.95292	9.24987e-282	Up
226777	'C130074G19Rik'	mRNA	1.35398	1.22654e-05	Up
226778	'Mark1'	mRNA	3.93887	0	Up
22685	'Zfp239'	mRNA	1.32182	1.36545e-10	Up
226861	'Hhat'	mRNA	1.63671	2.01983e-19	Up
22696	'Zfp37'	mRNA	1.37522	2.9817e-10	Up
227058	'Dnah7b'	mRNA	3.34693	3.51705e-12	Up
22715	'Zfp57'	mRNA	3.14792	1.76782e-36	Up
227288	'Cxcr1'	mRNA	4.13925	7.38733e-35	Up
227333	'Dgkd'	mRNA	1.19225	3.61413e-305	Up
227358	'Erfe'	mRNA	3.2363	1.67584e-29	Up
227377	'Farp2'	mRNA	1.60231	3.65706e-20	Up
22750	'Zfp9'	mRNA	1.76676	3.8749e-75	Up
227545	'Proser2'	mRNA	2.3352	2.44423e-74	Up
22761	'Zfpm1'	mRNA	2.16397	3.31784e-286	Up
22762	'Zfpm2'	mRNA	2.34755	3.00032e-61	Up
227634	'Camsap1'	mRNA	1.05123	1.32641e-66	Up
22775	'Zik1'	mRNA	1.00714	4.44721e-10	Up
22781	'Ikzf4'	mRNA	2.34994	2.00512e-07	Up
22785	'Slc30a4'	mRNA	1.79976	2.62085e-185	Up
228026	'Pdk1'	mRNA	1.39563	4.7701e-128	Up
228140	'Tnks1bp1'	mRNA	1.84866	0	Up
228357	'Lrp4'	mRNA	1.22298	2.72952e-67	Up
228432	'Ano3'	mRNA	1.73574	0.000481195	Up
228598	'Ebf4'	mRNA	3.6857	2.1697e-11	Up
228775	'Trib3'	mRNA	1.81232	2.42317e-128	Up
228839	'Tgif2'	mRNA	1.4937	2.09694e-37	Up
228876	'Zfp334'	mRNA	2.32139	9.07022e-54	Up
228911	'Tshz2'	mRNA	1.76155	2.43823e-27	Up
228966	'Ppp1r3d'	mRNA	1.21031	5.5525e-25	Up
229474	'Fhdc1'	mRNA	1.41429	6.08342e-32	Up
229488	'Fam160a1'	mRNA	2.63342	7.58556e-74	Up
229595	'Adamtsl4'	mRNA	1.71043	1.93458e-79	Up
229599	'Ciart'	mRNA	1.14065	9.01699e-08	Up
229658	'Vangl1'	mRNA	1.32156	1.13202e-36	Up
229699	'Slc16a4'	mRNA	2.83971	3.66963e-10	Up
229706	'Slc6a17'	mRNA	2.30638	9.04207e-07	Up
229709	'Ahcyl1'	mRNA	1.39741	0	Up
229715	'Amigo1'	mRNA	1.62232	5.29958e-25	Up
229801	'Tram1l1'	mRNA	1.76816	2.95112e-13	Up
229937	'Znhit6'	mRNA	1.05085	2.12854e-29	Up
229949	'Ak5'	mRNA	3.24357	1.34124e-88	Up
230103	'Npr2'	mRNA	2.88741	2.10856e-235	Up
230751	'Oscp1'	mRNA	1.05542	3.37776e-11	Up
230752	'Eva1b'	mRNA	1.08366	5.02299e-19	Up
230784	'Sesn2'	mRNA	1.54016	4.49758e-159	Up
230793	'Ahdc1'	mRNA	1.44357	8.23418e-102	Up
230824	'Grhl3'	mRNA	5.18319	2.00093e-05	Up
230837	'Asap3'	mRNA	3.02218	1.08344e-57	Up
230857	'Ece1'	mRNA	2.29005	0	Up
230903	'Fbxo44'	mRNA	1.94042	1.53591e-26	Up
230904	'Fbxo2'	mRNA	2.62658	1.24517e-38	Up
230971	'Megf6'	mRNA	4.10073	7.93795e-05	Up
231014	'9330182L06Rik'	mRNA	1.23566	3.11889e-05	Up
231440	'Parm1'	mRNA	2.01327	2.6916e-09	Up
231507	'Plac8'	mRNA	1.07729	2.19959e-51	Up
231510	'Gpat3'	mRNA	1.86127	7.72031e-22	Up
231602	'P2rx2'	mRNA	4.2612	2.38728e-05	Up
231633	'Tmem119'	mRNA	1.26432	2.38564e-54	Up
231646	'Myo1h'	mRNA	1.84377	7.23235e-06	Up
231858	'Radil'	mRNA	3.01327	1.34207e-06	Up
231861	'Tnrc18'	mRNA	1.2868	0	Up
231997	'Fkbp14'	mRNA	2.26158	1.02525e-115	Up
232035	'Ccser1'	mRNA	2.88	3.93374e-21	Up
232078	'Thnsl2'	mRNA	1.4759	5.39416e-09	Up
232174	'Cyp26b1'	mRNA	1.44974	1.17453e-22	Up
232232	'Hdac11'	mRNA	2.4336	1.45303e-25	Up
232313	'Gxylt2'	mRNA	2.90079	3.50606e-19	Up
232334	'Vgll4'	mRNA	1.11345	7.69452e-58	Up
232345	'A2m'	mRNA	3.59823	1.25979e-10	Up
232370	'Clstn3'	mRNA	1.58443	3.67095e-09	Up
232371	'C1rl'	mRNA	1.21435	4.24103e-29	Up
232414	'Clec9a'	mRNA	2.70741	8.86443e-53	Up
232441	'Rerg'	mRNA	3.01327	0.000729418	Up
232533	'Stk38l'	mRNA	1.45398	7.79981e-49	Up
232664	'Ccdc136'	mRNA	1.89962	6.68627e-10	Up
232748	'Tcaf2'	mRNA	2.20309	7.38606e-36	Up
232889	'Pla2g4c'	mRNA	1.56433	5.0078e-08	Up
232906	'Arhgap35'	mRNA	1.31594	3.81332e-200	Up
232934	'Mypop'	mRNA	1.14862	6.16696e-20	Up
232943	'Klc3'	mRNA	1.98899	0.000122116	Up
232966	'Zfp114'	mRNA	1.22871	0.00011556	Up
232969	'Zfp428'	mRNA	1.2908	3.3764e-10	Up
233040	'Fbxo27'	mRNA	3.2612	8.72668e-22	Up
233046	'Rasgrp4'	mRNA	1.86293	1.16621e-108	Up
233057	'Zfp940'	mRNA	1.66743	1.60575e-09	Up
233067	'Lrfn3'	mRNA	2.3352	5.69254e-28	Up
233071	'Arhgap33'	mRNA	1.09641	4.84916e-12	Up
233107	'Kctd15'	mRNA	2.79896	1.50952e-124	Up
233335	'Synm'	mRNA	2.94895	3.56943e-55	Up
233552	'Gdpd5'	mRNA	1.15603	1.22812e-29	Up
233651	'Dchs1'	mRNA	1.75929	8.50822e-39	Up
233733	'Galnt18'	mRNA	3.03213	3.3551e-27	Up
233744	'Spon1'	mRNA	2.70359	1.70265e-54	Up
234094	'Arhgef10'	mRNA	2.30975	5.01457e-114	Up
234214	'Sorbs2'	mRNA	3.97951	0	Up
234258	'Neil3'	mRNA	1.002	3.14044e-20	Up
234353	'Psd3'	mRNA	1.12363	4.1675e-40	Up
234356	'Csgalnact1'	mRNA	2.67548	1.03138e-177	Up
234396	'Ankle1'	mRNA	1.11599	3.08862e-12	Up
234515	'Inpp4b'	mRNA	2.24099	1.40945e-110	Up
234582	'Ccdc102a'	mRNA	1.95111	1.00281e-65	Up
234593	'Ndrg4'	mRNA	3.21882	7.3409e-67	Up
234673	'Ces2e'	mRNA	4.81236	1.26545e-07	Up
234683	'Elmo3'	mRNA	1.40446	1.9607e-11	Up
234684	'Lrrc29'	mRNA	1.28006	9.45165e-10	Up
234725	'Zfp612'	mRNA	3.32845	1.03781e-06	Up
234734	'Aars'	mRNA	1.09354	0	Up
234740	'Tmem231'	mRNA	1.90718	8.38358e-34	Up
234912	'Cfap300'	mRNA	2.44462	7.55682e-20	Up
234915	'Cep126'	mRNA	1.75922	1.82786e-15	Up
235041	'Kank2'	mRNA	2.31158	0	Up
235044	'Plppr2'	mRNA	1.582	3.31776e-68	Up
235048	'Zfp599'	mRNA	1.20158	0.000254489	Up
235180	'Fez1'	mRNA	4.01327	0.000145119	Up
235281	'Scn3b'	mRNA	2.07399	0.000624032	Up
235300	'Tmem136'	mRNA	1.48074	3.3112e-15	Up
235312	'C1qtnf5'	mRNA	2.57959	3.17441e-29	Up
235320	'Zbtb16'	mRNA	2.32613	6.05011e-19	Up
235345	'4833427G06Rik'	mRNA	3.2612	0.000126174	Up
235386	'Hykk'	mRNA	1.2244	2.91539e-09	Up
235402	'Lingo1'	mRNA	1.52459	1.52643e-05	Up
235431	'Coro2b'	mRNA	1.08253	1.21597e-06	Up
235435	'Lctl'	mRNA	3.93927	0.000162314	Up
235472	'Prtg'	mRNA	1.69134	0.000746408	Up
235534	'Pxylp1'	mRNA	1.35722	9.07295e-85	Up
235542	'Ppp2r3a'	mRNA	1.20205	5.13574e-51	Up
235587	'Parp3'	mRNA	1.3065	8.84747e-92	Up
235611	'Plxnb1'	mRNA	2.2848	2.29855e-81	Up
235674	'Acaa1b'	mRNA	1.58397	2.74807e-10	Up
236366	'5730507C01Rik'	mRNA	2.18982	1.23759e-10	Up
236539	'Phgdh'	mRNA	1.71804	0	Up
236576	'Spry3'	mRNA	1.71954	1.56306e-06	Up
236643	'Sytl5'	mRNA	3.54761	1.0153e-86	Up
236899	'Pcyt1b'	mRNA	2.18553	5.19381e-48	Up
236900	'Pdk3'	mRNA	1.06276	1.0207e-60	Up
236915	'Arhgef9'	mRNA	1.8343	4.06699e-16	Up
237175	'Adgrg2'	mRNA	2.96558	1.54658e-55	Up
237313	'Il20ra'	mRNA	3.90404	5.47837e-38	Up
237353	'Sh3rf3'	mRNA	1.79724	2.49009e-15	Up
237360	'Adamts14'	mRNA	1.43827	6.05603e-45	Up
237387	'Lrrc3'	mRNA	1.01327	3.23811e-06	Up
237400	'Mex3d'	mRNA	1.32067	4.67494e-84	Up
237758	'Zfp454'	mRNA	3.09606	4.57861e-07	Up
237831	'Slc13a5'	mRNA	3.71371	1.9895e-19	Up
237847	'Rtn4rl1'	mRNA	1.82931	1.60816e-24	Up
237858	'Trarg1'	mRNA	2.7713	1.13201e-36	Up
237860	'Ssh2'	mRNA	1.84157	0	Up
237890	'Slfn14'	mRNA	1.73675	1.44279e-13	Up
23792	'Adam23'	mRNA	3.47112	5.0704e-174	Up
23794	'Adamts5'	mRNA	5.19388	0	Up
237979	'Sdk2'	mRNA	2.09012	1.00202e-58	Up
237988	'Cdr2l'	mRNA	2.12744	6.47699e-144	Up
23805	'Apc2'	mRNA	2.77192	3.678e-23	Up
238055	'Apob'	mRNA	5.59823	6.60916e-07	Up
238161	'Akap6'	mRNA	1.05503	1.21057e-06	Up
23821	'Bace1'	mRNA	1.42107	2.23773e-83	Up
238257	'Tmem30b'	mRNA	3.2612	5.94248e-15	Up
238393	'Serpina3f'	mRNA	2.51693	2.53221e-51	Up
23850	'Pappa2'	mRNA	2.85356	2.44765e-10	Up
23859	'Dlg2'	mRNA	2.27663	5.14823e-56	Up
23876	'Fbln5'	mRNA	4.04738	0	Up
23886	'Gdf15'	mRNA	1.31168	2.51964e-34	Up
23887	'Ggt5'	mRNA	3.47062	2.52447e-132	Up
238871	'Pde4d'	mRNA	1.48199	2.18912e-79	Up
23888	'Gpc6'	mRNA	2.79197	0	Up
23892	'Grem1'	mRNA	1.26386	8.01122e-60	Up
239017	'Ogdhl'	mRNA	2.3352	3.05737e-29	Up
239096	'Cdh24'	mRNA	2.11761	4.41075e-06	Up
239114	'Il17d'	mRNA	3.3352	9.56491e-07	Up
23912	'Rhof'	mRNA	2.43062	1.6263e-84	Up
239337	'Adamts12'	mRNA	3.9829	0	Up
23936	'Lynx1'	mRNA	2.60036	7.22307e-99	Up
23937	'Mab21l2'	mRNA	3.15538	6.34017e-100	Up
239405	'Rspo2'	mRNA	5.35648	0	Up
239408	'Tmem74'	mRNA	3.18319	5.482e-06	Up
239447	'Colec10'	mRNA	4.82062	0.00020856	Up
23947	'Mid2'	mRNA	2.80843	5.27839e-63	Up
23948	'Mmp17'	mRNA	2.51903	1.90453e-62	Up
23954	'Nek3'	mRNA	1.26877	1.19322e-11	Up
239559	'A4galt'	mRNA	1.84078	7.5142e-55	Up
23959	'Nt5e'	mRNA	1.07368	1.79189e-14	Up
239591	'Ttll8'	mRNA	3.92016	0.000265793	Up
239606	'Slc2a13'	mRNA	2.82062	2.37818e-13	Up
239618	'Pdzrn4'	mRNA	2.64348	6.94926e-63	Up
23965	'Tenm3'	mRNA	1.24275	8.69911e-05	Up
23967	'Osr1'	mRNA	4.15907	0	Up
239743	'Klhl6'	mRNA	1.12295	1.51575e-60	Up
239796	'Mb21d2'	mRNA	1.04521	4.57611e-14	Up
23984	'Pde10a'	mRNA	2.70724	1.45671e-81	Up
239845	'Gpr156'	mRNA	3.82062	0.000487688	Up
24001	'Tiam2'	mRNA	2.52467	5.1958e-107	Up
24004	'Rai2'	mRNA	3.34419	1.97328e-60	Up
240057	'Syngap1'	mRNA	2.14527	1.06638e-129	Up
240063	'Zfp811'	mRNA	1.48407	0.000560492	Up
240121	'Fsd1'	mRNA	2.95187	8.23515e-09	Up
24014	'Rnasel'	mRNA	1.23002	7.41736e-130	Up
240168	'Rasgrp3'	mRNA	1.64606	1.75829e-60	Up
240185	'Jcad'	mRNA	1.00419	1.01128e-53	Up
240327	'Gm4951'	mRNA	2.74865	2.90984e-49	Up
240328	'F830016B08Rik'	mRNA	1.18662	8.93355e-12	Up
240334	'Pcyox1l'	mRNA	1.22576	3.42681e-21	Up
240427	'Setbp1'	mRNA	3.14713	3.48523e-180	Up
240505	'Cdc42bpg'	mRNA	1.55628	6.42788e-69	Up
240514	'Ccdc85b'	mRNA	1.04339	6.60329e-56	Up
24052	'Sgcd'	mRNA	2.60689	4.31638e-138	Up
24056	'Sh3bp5'	mRNA	1.07532	2.61295e-101	Up
24057	'Sh3yl1'	mRNA	1.42831	4.96914e-08	Up
24058	'Sigirr'	mRNA	1.88495	6.16642e-18	Up
24059	'Slco2a1'	mRNA	1.1204	2.29807e-47	Up
24063	'Spry1'	mRNA	3.7064	0	Up
240665	'Ccnj'	mRNA	1.40947	6.90948e-37	Up
240725	'Sulf1'	mRNA	3.84901	0	Up
240776	'Kcnt2'	mRNA	2.5036	1.50732e-17	Up
24088	'Tlr2'	mRNA	1.37892	9.68873e-138	Up
240888	'Gpr161'	mRNA	3.0825	8.45545e-52	Up
240892	'Dusp27'	mRNA	3.16011	5.71066e-23	Up
240913	'Adamts4'	mRNA	1.72408	5.20693e-73	Up
24117	'Wif1'	mRNA	2.18319	1.93124e-05	Up
241197	'Serpinb10'	mRNA	1.06697	4.53917e-18	Up
241289	'Ppp1r26'	mRNA	1.67814	2.15634e-09	Up
24131	'Ldb3'	mRNA	2.07438	4.16625e-25	Up
241327	'Olfml2a'	mRNA	2.10638	1.29509e-15	Up
241520	'Fam171b'	mRNA	2.19384	2.46844e-41	Up
241525	'Ypel4'	mRNA	1.3207	5.71873e-07	Up
241556	'Tspan18'	mRNA	1.53833	2.99406e-35	Up
241568	'Lrrc4c'	mRNA	2.18384	0.000865274	Up
241638	'Lzts3'	mRNA	1.38106	1.78699e-39	Up
241688	'Dzank1'	mRNA	1.94901	5.45201e-06	Up
241989	'Pabpc4l'	mRNA	2.43709	2.48524e-11	Up
242050	'Igsf10'	mRNA	3.66037	0	Up
242125	'Mab21l3'	mRNA	4.2612	2.38728e-05	Up
242202	'Pde5a'	mRNA	1.93596	3.9525e-203	Up
242316	'Gdf6'	mRNA	7.74119	5.07084e-24	Up
242409	'Tmem8b'	mRNA	1.00912	5.27343e-05	Up
242443	'Grin3a'	mRNA	1.15825	0.000417995	Up
242481	'Palm2'	mRNA	3.02604	1.08714e-114	Up
242506	'Frmd3'	mRNA	3.16356	1.33524e-10	Up
242509	'Bnc2'	mRNA	1.73633	5.66355e-52	Up
242553	'Kank4'	mRNA	2.75024	0.000298328	Up
242594	'Fyb2'	mRNA	2.37584	6.65404e-06	Up
242608	'Podn'	mRNA	4.07409	3.06941e-19	Up
242669	'Azin2'	mRNA	1.96791	1.0601e-84	Up
243219	'2900026A02Rik'	mRNA	2.8767	5.96366e-288	Up
243270	'Hcar1'	mRNA	2.24357	1.18622e-08	Up
243277	'Adgrd1'	mRNA	1.9702	6.17193e-42	Up
243300	'Nyap1'	mRNA	2.28629	7.59589e-23	Up
243312	'Elfn1'	mRNA	2.65611	6.8906e-17	Up
243362	'Stard13'	mRNA	2.01769	4.42577e-121	Up
243372	'Zfp775'	mRNA	1.245	1.92896e-09	Up
243385	'Gprin3'	mRNA	5.01327	2.89596e-290	Up
243529	'H1fx'	mRNA	2.17059	6.59819e-61	Up
243538	'Cfap100'	mRNA	3.10073	0.00040784	Up
243743	'Plxna4'	mRNA	1.80946	2.01313e-101	Up
243816	'Gp6'	mRNA	1.97803	9.56815e-90	Up
243897	'Ggn'	mRNA	2.40559	7.15633e-18	Up
243912	'Hspb6'	mRNA	1.61183	9.5547e-43	Up
243931	'Tshz3'	mRNA	2.26312	4.02456e-66	Up
243963	'Zfp473'	mRNA	1.7788	2.4696e-07	Up
244058	'Rgma'	mRNA	2.52383	3.40044e-51	Up
244310	'Dlgap2'	mRNA	2.02044	2.21882e-06	Up
244550	'Podnl1'	mRNA	2.04272	9.92251e-156	Up
244646	'Pkd1l3'	mRNA	1.44427	6.60113e-06	Up
244650	'Phlpp2'	mRNA	1.1182	1.39298e-33	Up
244654	'Mtss1l'	mRNA	2.94596	0	Up
244954	'Prss35'	mRNA	3.02194	1.60854e-99	Up
245469	'Pdzd4'	mRNA	2.51826	4.71043e-28	Up
245527	'Eda2r'	mRNA	2.08603	9.52497e-42	Up
245596	'Hdx'	mRNA	2.72948	3.14868e-08	Up
245631	'Mum1l1'	mRNA	2.41603	1.49948e-42	Up
245865	'Spag4'	mRNA	2.2009	4.37792e-06	Up
245880	'Wasf3'	mRNA	3.24684	1.72468e-11	Up
245902	'Ccdc15'	mRNA	1.18221	2.86274e-09	Up
246048	'Chodl'	mRNA	5.10073	3.57731e-05	Up
246104	'Rhbdl3'	mRNA	1.30083	3.37697e-07	Up
246154	'Vasn'	mRNA	1.91617	5.57701e-287	Up
246228	'Vwa1'	mRNA	1.8528	3.80613e-14	Up
246316	'Lgi2'	mRNA	1.75408	0.000799228	Up
252837	'Ackr4'	mRNA	5.5916	7.70491e-69	Up
257635	'Sdsl'	mRNA	1.78379	1.89561e-06	Up
259300	'Ehd2'	mRNA	2.61759	0	Up
259302	'Srgap3'	mRNA	1.68618	2.99738e-71	Up
260315	'Nav3'	mRNA	2.46115	2.57352e-85	Up
260409	'Cdc42ep3'	mRNA	1.41381	1.15875e-136	Up
26377	'Dapp1'	mRNA	1.48137	5.91291e-164	Up
26382	'Fgd2'	mRNA	1.78524	9.28044e-54	Up
264134	'Ttc26'	mRNA	1.90642	1.83728e-24	Up
26415	'Mapk13'	mRNA	1.2889	0.000965161	Up
26422	'Nbea'	mRNA	2.93902	4.95631e-134	Up
26427	'Creb3l1'	mRNA	1.96965	0	Up
26432	'Plod2'	mRNA	3.40253	0	Up
26456	'Sema4g'	mRNA	3.45289	3.9969e-83	Up
26561	'Mmp23'	mRNA	3.37416	0	Up
26563	'Ror1'	mRNA	2.59823	3.02729e-20	Up
26564	'Ror2'	mRNA	2.30932	1.06112e-56	Up
26568	'Slc27a3'	mRNA	2.08041	1.07892e-17	Up
268480	'Rapgefl1'	mRNA	1.15762	2.0001e-07	Up
268515	'Bahcc1'	mRNA	1.73815	3.04804e-153	Up
268527	'Greb1'	mRNA	2.01757	3.55111e-15	Up
268739	'Arhgef40'	mRNA	1.22185	4.94833e-89	Up
268759	'9930012K11Rik'	mRNA	2.1717	7.95157e-16	Up
26877	'B3galt1'	mRNA	2.68003	3.75789e-20	Up
268860	'Abat'	mRNA	3.12875	8.20346e-24	Up
268885	'Stfa2l1'	mRNA	1.46768	1.6901e-06	Up
268902	'Robo2'	mRNA	1.33439	1.24424e-08	Up
26897	'Acot1'	mRNA	1.07816	5.67666e-09	Up
268970	'Arhgap28'	mRNA	2.74523	7.19569e-294	Up
268977	'Ltbp1'	mRNA	2.72135	0	Up
26903	'Dysf'	mRNA	1.64714	7.75328e-52	Up
269037	'Ctif'	mRNA	1.34816	9.64301e-77	Up
269152	'Kif26b'	mRNA	1.65401	3.41931e-99	Up
269209	'Stk36'	mRNA	1.41766	9.0456e-16	Up
26921	'Map4k4'	mRNA	1.02305	0	Up
269224	'Pask'	mRNA	1.0258	1.10343e-14	Up
269233	'Fam171a1'	mRNA	1.19731	4.45051e-40	Up
26936	'Mprip'	mRNA	1.50486	0	Up
269389	'Tox2'	mRNA	1.30605	8.19243e-07	Up
269401	'Zfp512b'	mRNA	1.01427	5.91495e-56	Up
269529	'Fbxo10'	mRNA	1.16401	2.25722e-31	Up
269587	'Epb41'	mRNA	1.07275	8.90307e-283	Up
269593	'Luzp1'	mRNA	1.04093	8.54273e-135	Up
26968	'Islr'	mRNA	2.9747	2.03862e-257	Up
269695	'Rnft2'	mRNA	1.05424	2.44244e-07	Up
269700	'Hectd4'	mRNA	1.18945	1.89378e-151	Up
269717	'Orai2'	mRNA	1.0302	6.17874e-48	Up
269831	'Tspan12'	mRNA	2.58211	4.6954e-52	Up
269854	'Nat14'	mRNA	1.26038	5.99762e-06	Up
269855	'Ssc5d'	mRNA	2.25758	5.26119e-83	Up
269878	'Megf8'	mRNA	1.32864	2.4336e-276	Up
269941	'Chsy1'	mRNA	1.51301	4.00142e-211	Up
269955	'Rccd1'	mRNA	1.05591	1.3019e-09	Up
269959	'Adamtsl3'	mRNA	3.96747	1.15575e-20	Up
27015	'Polk'	mRNA	1.43018	1.18959e-114	Up
270210	'Zfp651'	mRNA	1.7277	2.88638e-43	Up
27027	'Tspan32'	mRNA	1.7064	1.16097e-38	Up
27047	'Omd'	mRNA	2.58093	3.93691e-19	Up
27052	'Aoah'	mRNA	1.96885	4.57886e-141	Up
27053	'Asns'	mRNA	1.71858	0	Up
27055	'Fkbp9'	mRNA	1.71176	0	Up
27059	'Sh3d19'	mRNA	2.19753	6.46972e-282	Up
270685	'Mthfd1l'	mRNA	1.56643	2.03567e-175	Up
27078	'B9d1'	mRNA	2.16708	6.16281e-22	Up
271047	'Serpina3b'	mRNA	4.58402	1.08526e-06	Up
271127	'Adamts16'	mRNA	4.82062	0.00020856	Up
271711	'Tmem169'	mRNA	3.65713	3.63431e-06	Up
271786	'Galnt13'	mRNA	3.59444	1.30666e-14	Up
271813	'Agbl2'	mRNA	4.2612	6.56583e-22	Up
271849	'Shc4'	mRNA	1.28767	1.36844e-05	Up
271970	'Arsj'	mRNA	1.59823	1.39826e-18	Up
27218	'Slamf1'	mRNA	2.1585	1.7974e-178	Up
272322	'Arntl2'	mRNA	1.9882	4.94192e-09	Up
27273	'Pdk4'	mRNA	4.63251	1.30271e-260	Up
27274	'Zfp354b'	mRNA	2.15413	0.000930291	Up
27279	'Tnfrsf12a'	mRNA	1.07294	1.04524e-76	Up
272790	'Magee2'	mRNA	2.54633	6.36358e-07	Up
27280	'Phlda3'	mRNA	2.06413	7.21373e-288	Up
27359	'Sytl4'	mRNA	1.73666	2.34653e-56	Up
27368	'Tbl2'	mRNA	1.06355	2.48907e-61	Up
27411	'Slc14a2'	mRNA	1.6247	1.4823e-05	Up
27428	'Shroom3'	mRNA	3.68176	2.04947e-81	Up
27494	'Amot'	mRNA	2.06593	3.97958e-123	Up
27528	'Nrep'	mRNA	1.78418	3.42503e-59	Up
27660	'1700088E04Rik'	mRNA	1.11729	0.000229293	Up
277154	'Nynrin'	mRNA	1.72736	9.69572e-177	Up
277396	'Klhl23'	mRNA	1.34995	4.95663e-11	Up
277973	'Slc9a5'	mRNA	1.47617	6.50343e-37	Up
277978	'Exoc3l'	mRNA	1.17081	0.000578927	Up
278097	'Armcx6'	mRNA	2.00946	2.27253e-40	Up
278240	'Spin2c'	mRNA	6.22272	5.92424e-10	Up
279561	'Wnk3'	mRNA	2.03605	6.7098e-15	Up
279653	'Pcdh19'	mRNA	2.36333	7.02441e-215	Up
279706	'Nup62cl'	mRNA	5.2612	1.12481e-05	Up
280411	'Lix1l'	mRNA	1.00113	7.53118e-76	Up
28240	'Trpm2'	mRNA	1.33223	1.69403e-22	Up
286940	'Flnb'	mRNA	1.72947	0	Up
29809	'Rabgap1l'	mRNA	1.30832	2.39981e-128	Up
29811	'Ndrg2'	mRNA	3.01741	3.51153e-118	Up
29817	'Igfbp7'	mRNA	2.8012	0	Up
29818	'Hspb7'	mRNA	2.73792	3.14855e-69	Up
29820	'Tnfrsf19'	mRNA	1.36836	5.70106e-08	Up
29856	'Smtn'	mRNA	2.11818	0	Up
29857	'Mapk12'	mRNA	1.86127	1.48263e-11	Up
29867	'Cabp1'	mRNA	3.01327	3.09012e-05	Up
29870	'Gtse1'	mRNA	1.31847	4.30851e-58	Up
30051	'Spdef'	mRNA	3.35822	0.000725535	Up
30843	'Fbxl12'	mRNA	1.01478	1.67782e-25	Up
30878	'Apln'	mRNA	1.8508	1.49441e-133	Up
30937	'Lmcd1'	mRNA	2.52665	7.47299e-193	Up
30944	'Zfp354c'	mRNA	2.20332	2.69931e-48	Up
30953	'Schip1'	mRNA	2.08269	3.68222e-34	Up
30963	'Hacd1'	mRNA	1.09545	5.73311e-53	Up
317677	'C1s2'	mRNA	1.9809	2.60608e-12	Up
317750	'Slc24a5'	mRNA	1.6771	6.77841e-56	Up
319158	'Hist1h4i'	mRNA	1.06382	7.88533e-07	Up
319192	'Hist2h2aa2'	mRNA	2.58684	3.46169e-13	Up
319207	'Pgbd1'	mRNA	1.19547	0.000412048	Up
319317	'Snhg11'	lncRNA	1.16478	3.96556e-06	Up
319387	'Adgrl3'	mRNA	1.43674	2.78465e-05	Up
319477	'Insyn1'	mRNA	2.67915	2.8267e-50	Up
319480	'Itga11'	mRNA	5.83623	0	Up
319552	'Spx'	mRNA	1.48948	1.15345e-05	Up
319586	'Celf5'	mRNA	2.78015	6.48562e-12	Up
319634	'Efcab5'	mRNA	2.33693	1.26558e-07	Up
319655	'Podxl2'	mRNA	3.17746	2.18244e-45	Up
319660	'Agmo'	mRNA	2.24209	2.37715e-10	Up
319701	'Fbxo48'	mRNA	1.20591	7.30809e-07	Up
319710	'Frmd6'	mRNA	1.83764	1.35214e-208	Up
319757	'Smo'	mRNA	2.28208	0	Up
319876	'Cobll1'	mRNA	2.12562	4.82481e-36	Up
319899	'Dock6'	mRNA	1.02748	2.64528e-34	Up
319909	'Ism1'	mRNA	3.94945	2.72044e-125	Up
319974	'Auts2'	mRNA	2.68465	1.36834e-88	Up
319984	'Jph4'	mRNA	3.40559	3.89249e-05	Up
319991	'Kif6'	mRNA	4.9684	1.98615e-08	Up
319996	'Casc4'	mRNA	2.1767	6.85094e-84	Up
320051	'Exph5'	mRNA	2.17189	0.00026309	Up
320078	'Olfml2b'	mRNA	1.90183	1.24366e-219	Up
320183	'Msrb3'	mRNA	3.07432	0	Up
320209	'Ddx11'	mRNA	1.11806	1.42582e-23	Up
320253	'March3'	mRNA	1.50739	6.51979e-33	Up
320299	'Iqcb1'	mRNA	1.01355	7.71669e-15	Up
320302	'Glt28d2'	mRNA	2.78636	7.15592e-11	Up
320398	'Lrig3'	mRNA	3.8069	9.96108e-235	Up
320452	'P4ha3'	mRNA	3.06666	8.1438e-290	Up
320508	'Cachd1'	mRNA	2.28205	2.83544e-57	Up
320554	'Tcp11l1'	mRNA	1.0922	3.4804e-55	Up
320558	'Sycp2'	mRNA	2.67623	0.000521896	Up
320560	'Dennd5b'	mRNA	1.81119	2.58522e-48	Up
320587	'Tmem88b'	mRNA	2.12756	2.85578e-06	Up
320662	'Casc1'	mRNA	1.87156	5.2942e-08	Up
320685	'Dctd'	mRNA	1.25428	1.07001e-20	Up
320696	'Ccdc158'	mRNA	4.01327	0.000145119	Up
320712	'Abi3bp'	mRNA	4.34746	1.23657e-182	Up
320827	'C530008M17Rik'	mRNA	2.0212	2.44752e-59	Up
320840	'Negr1'	mRNA	2.7605	1.81703e-08	Up
320873	'Cdh10'	mRNA	3.14255	2.42227e-07	Up
320982	'Arl4c'	mRNA	1.05401	4.74777e-210	Up
327799	'Usp44'	mRNA	2.01961	7.88659e-06	Up
327826	'Frs2'	mRNA	1.09284	6.7806e-137	Up
327900	'Ubtd2'	mRNA	1.28355	8.19625e-50	Up
328232	'Gfod1'	mRNA	1.46753	1.81882e-48	Up
328329	'Mast4'	mRNA	1.50411	6.3701e-114	Up
328330	'D130037M23Rik'	mRNA	1.35622	1.97007e-15	Up
328561	'Apol10b'	mRNA	3.51701	1.80944e-26	Up
328795	'Ubash3a'	mRNA	1.5036	1.44697e-09	Up
328833	'Treml2'	mRNA	2.01787	0	Up
329093	'Cpa6'	mRNA	1.98526	1.56319e-06	Up
329278	'Tnn'	mRNA	4.01889	3.03153e-55	Up
329628	'Fat4'	mRNA	3.93493	0	Up
329650	'Med12l'	mRNA	2.75184	6.62902e-90	Up
329727	'Dennd2c'	mRNA	1.81525	5.14483e-50	Up
329738	'Aknad1'	mRNA	4.2336	2.96367e-05	Up
329828	'AI464131'	mRNA	2.22262	1.89499e-55	Up
329941	'Col8a2'	mRNA	7.27693	6.95467e-104	Up
330119	'Adamts3'	mRNA	2.52106	6.35757e-14	Up
330122	'Cxcl3'	mRNA	2.74132	5.76666e-28	Up
330267	'Thsd7a'	mRNA	3.75367	2.1984e-170	Up
330286	'D630045J12Rik'	mRNA	1.61133	1.97873e-16	Up
330323	'Mindy4'	mRNA	1.15623	1.0144e-08	Up
330355	'Dnah6'	mRNA	1.77226	3.91266e-05	Up
330627	'Trim66'	mRNA	1.96933	3.12455e-11	Up
330657	'Prss53'	mRNA	1.48709	3.56436e-05	Up
330695	'Ctxn1'	mRNA	3.12056	1.46692e-102	Up
330814	'Adgrl1'	mRNA	1.94898	1.77477e-194	Up
330836	'Slc7a6'	mRNA	1.54973	3.68269e-158	Up
330914	'Arhgap32'	mRNA	1.4801	3.08763e-30	Up
330938	'Dixdc1'	mRNA	3.33548	5.96666e-49	Up
331004	'Slc9a9'	mRNA	1.38463	7.81018e-184	Up
331195	'A430089I19Rik'	mRNA	7.90055	2.6021e-26	Up
331391	'Gm5123'	pseudo	2.74279	4.4112e-11	Up
332175	'Zdhhc23'	mRNA	1.35059	5.42865e-05	Up
333193	'Proser3'	mRNA	1.03034	1.94804e-15	Up
338362	'Ust'	mRNA	1.28361	1.13366e-24	Up
338367	'Myo1d'	mRNA	1.35448	4.53585e-103	Up
353169	'Slc2a12'	mRNA	3.76816	3.71532e-12	Up
353172	'Gars'	mRNA	1.33733	0	Up
353499	'Tmc4'	mRNA	1.06592	3.41035e-06	Up
360213	'Trim46'	mRNA	2.26808	8.18824e-53	Up
373864	'Col27a1'	mRNA	1.4355	1.18325e-27	Up
378431	'Txlnb'	mRNA	1.96666	4.05643e-05	Up
380654	'Cfap54'	mRNA	2.44623	7.75252e-05	Up
380660	'Acss3'	mRNA	5.59823	6.60916e-07	Up
380694	'Ccnjl'	mRNA	2.79224	1.05204e-24	Up
380712	'Tlcd2'	mRNA	1.36453	7.57644e-48	Up
380785	'Begain'	mRNA	1.87577	4.59321e-05	Up
380863	'Tmem171'	mRNA	2.68421	2.76143e-37	Up
380928	'Lmo7'	mRNA	1.98884	9.4327e-42	Up
381067	'Zfp229'	mRNA	1.14337	1.91371e-10	Up
381077	'Ccdc78'	mRNA	2.38088	1.25669e-06	Up
381126	'Garem1'	mRNA	1.52142	1.9768e-10	Up
381157	'Greb1l'	mRNA	1.59823	0.000340771	Up
381175	'Ccdc68'	mRNA	2.28629	8.31913e-05	Up
381218	'4430402I18Rik'	mRNA	2.12324	0.00011635	Up
381290	'Atp2b4'	mRNA	1.78608	2.29166e-51	Up
381352	'Mamdc4'	mRNA	1.25075	3.49162e-05	Up
381413	'Gpr176'	mRNA	2.26951	0	Up
381493	'S100a7a'	mRNA	2.60303	0.00087795	Up
381546	'Ccdc24'	mRNA	1.2889	0.000965161	Up
381582	'Tmem240'	mRNA	2.23566	0.000138873	Up
381680	'Nxpe5'	mRNA	1.82446	6.62364e-263	Up
381979	'Brsk1'	mRNA	1.69888	1.28232e-32	Up
382018	'Unc13a'	mRNA	1.02126	3.36975e-08	Up
383103	'Tvp23a'	mRNA	1.77462	5.10874e-35	Up
384009	'Glipr2'	mRNA	1.83438	0	Up
385643	'Kng2'	mRNA	5.01023	1.51641e-285	Up
385668	'Lca5l'	mRNA	5.10073	3.57731e-05	Up
386463	'Cdsn'	mRNA	5.45621	9.46151e-22	Up
386655	'Eid2'	mRNA	1.15282	5.04704e-21	Up
399510	'Map4k5'	mRNA	1.00144	7.28034e-60	Up
404634	'H2afy2'	mRNA	2.01452	4.50879e-101	Up
407790	'Ndufa4l2'	mRNA	2.6187	2.10637e-186	Up
407800	'Ecm2'	mRNA	2.34282	6.65723e-13	Up
432611	'Dnaic2'	mRNA	2.51986	1.26275e-08	Up
432628	'Mfsd2b'	mRNA	2.75022	0	Up
432763	'Prr7'	mRNA	2.81236	1.81633e-28	Up
433016	'Gm5483'	mRNA	1.94629	4.35248e-05	Up
433099	'Ly6g6f'	mRNA	1.23756	1.9998e-10	Up
433638	'I830077J02Rik'	mRNA	1.9878	1.00444e-123	Up
433809	'Rnf207'	mRNA	4.89927	3.36496e-08	Up
433938	'Mn1'	mRNA	1.63189	8.36325e-19	Up
434130	'Ccdc8'	mRNA	2.44709	2.97556e-46	Up
434215	'Lrrc32'	mRNA	2.73476	0	Up
434341	'Nlrc5'	mRNA	1.20972	1.19136e-58	Up
434438	'Ccdc36'	mRNA	1.1464	0.00089372	Up
435684	'Shf'	mRNA	1.12446	3.02627e-19	Up
435965	'Lrp3'	mRNA	2.47544	1.62439e-33	Up
436090	'Gpr62'	mRNA	1.93176	0.000715832	Up
442834	'D830031N03Rik'	mRNA	2.05766	8.50521e-23	Up
448987	'Fbxl7'	mRNA	3.43669	3.31992e-120	Up
494448	'Cbx6'	mRNA	1.93925	4.03519e-288	Up
50490	'Nox4'	mRNA	3.80769	8.43004e-24	Up
50523	'Lats2'	mRNA	1.23473	1.63841e-162	Up
50524	'Sall2'	mRNA	2.01824	6.21657e-63	Up
50530	'Mfap5'	mRNA	4.13772	2.24137e-48	Up
50706	'Postn'	mRNA	3.6495	0	Up
50723	'Icosl'	mRNA	2.13561	2.59465e-57	Up
50760	'Fbxo17'	mRNA	1.52226	4.87508e-13	Up
50765	'Tfr2'	mRNA	3.73165	1.69902e-116	Up
50766	'Crim1'	mRNA	1.79815	2.14199e-191	Up
50768	'Dlc1'	mRNA	2.60511	0	Up
50780	'Rgs3'	mRNA	2.33476	0	Up
50781	'Dkk3'	mRNA	5.12404	0	Up
50782	'Rgs11'	mRNA	1.39574	4.68139e-15	Up
50784	'Plpp2'	mRNA	1.09669	6.40843e-55	Up
50786	'Hs6st2'	mRNA	3.95585	1.67411e-195	Up
50791	'Magi2'	mRNA	1.58898	1.26259e-15	Up
50876	'Tmod2'	mRNA	2.01036	1.3918e-08	Up
50884	'Nckap1'	mRNA	2.00005	0	Up
50908	'C1s1'	mRNA	1.95448	1.42009e-134	Up
50909	'C1ra'	mRNA	1.04673	2.33928e-87	Up
50915	'Grb14'	mRNA	3.78956	3.63478e-159	Up
50930	'Tnfsf14'	mRNA	1.97352	6.20678e-75	Up
50997	'Mpp2'	mRNA	2.1808	1.77792e-36	Up
51789	'Tnk2'	mRNA	2.50028	0	Up
51793	'Ddah2'	mRNA	2.52784	1.44642e-140	Up
51795	'Srpx'	mRNA	4.32778	4.54611e-171	Up
51797	'Ctps'	mRNA	1.96639	1.19185e-258	Up
51800	'Bok'	mRNA	2.2612	2.22954e-52	Up
52028	'Bbs1'	mRNA	1.18183	5.15962e-19	Up
52250	'Reep1'	mRNA	1.26381	6.12991e-05	Up
52377	'Rcn3'	mRNA	2.89183	0	Up
52398	'Sept11'	mRNA	1.34753	0	Up
52430	'Echdc2'	mRNA	3.07804	1.09866e-35	Up
52463	'Tet1'	mRNA	2.11866	1.51952e-10	Up
52502	'Carhsp1'	mRNA	1.26443	4.7029e-179	Up
52592	'Brms1l'	mRNA	1.03119	2.76037e-42	Up
52639	'Wipi1'	mRNA	1.6344	7.61708e-197	Up
52666	'Arhgef25'	mRNA	2.99715	1.42833e-297	Up
52679	'E2f7'	mRNA	1.29537	2.50219e-30	Up
52829	'Lurap1l'	mRNA	3.9756	0	Up
53313	'Atp2a3'	mRNA	2.21936	0	Up
53321	'Cntnap1'	mRNA	1.17852	1.31758e-19	Up
53412	'Ppp1r3c'	mRNA	4.38582	3.23048e-33	Up
53416	'Stk39'	mRNA	1.99743	1.87557e-86	Up
53418	'B4galt2'	mRNA	2.51528	5.15838e-137	Up
53614	'Reck'	mRNA	2.32009	3.58798e-61	Up
53623	'Gria3'	mRNA	2.46546	5.16187e-93	Up
53627	'Porcn'	mRNA	2.44503	3.13279e-98	Up
53791	'Tlr5'	mRNA	2.37732	2.48405e-19	Up
53881	'Slc5a3'	mRNA	2.80068	4.21372e-166	Up
53897	'Gal3st1'	mRNA	4.29867	2.68341e-18	Up
53901	'Rcan2'	mRNA	3.64126	2.93338e-65	Up
54132	'Pdlim1'	mRNA	3.08738	0	Up
54140	'Avpr1a'	mRNA	4.04859	6.92708e-202	Up
54195	'Gucy1b1'	mRNA	2.93965	0	Up
54324	'Arhgef5'	mRNA	2.31795	5.60448e-127	Up
54352	'Irx5'	mRNA	2.31712	3.57779e-59	Up
54357	'Epb41l4b'	mRNA	5.35312	2.7075e-20	Up
54366	'Ctnnal1'	mRNA	1.29261	3.3063e-16	Up
54368	'Gp9'	mRNA	2.59775	0	Up
54371	'Chst2'	mRNA	2.31832	5.2273e-234	Up
54393	'Gabbr1'	mRNA	2.02275	3.81227e-73	Up
54396	'Irgm2'	mRNA	1.05468	7.60719e-61	Up
54403	'Slc4a4'	mRNA	3.06241	1.54049e-129	Up
544678	'Cfap74'	mRNA	1.55581	1.20682e-06	Up
544763	'Hbq1b'	mRNA	1.23148	0.000547259	Up
545156	'Kalrn'	mRNA	2.23425	4.36435e-297	Up
545486	'Tubb1'	mRNA	1.56904	9.00298e-93	Up
54561	'Nap1l3'	mRNA	5.01327	1.12658e-08	Up
545649	'Gm13276'	mRNA	3.02506	1.31163e-06	Up
545652	'Gm13275'	mRNA	1.70107	1.73238e-15	Up
54598	'Calcrl'	mRNA	1.02289	4.25315e-54	Up
54611	'Pde3a'	mRNA	2.49942	1.09674e-185	Up
54613	'St3gal6'	mRNA	2.2124	1.27693e-56	Up
54614	'Prpf40b'	mRNA	1.03003	1.21932e-34	Up
546336	'Prrg1'	mRNA	1.10404	1.45985e-15	Up
54637	'Praf2'	mRNA	1.28438	4.90663e-144	Up
54648	'Ccdc120'	mRNA	1.39514	4.34809e-12	Up
546611	'Klhl33'	mRNA	2.93571	9.12032e-97	Up
54667	'Atp8b2'	mRNA	1.22222	4.32288e-147	Up
54670	'Atp8b1'	mRNA	2.17978	1.36432e-50	Up
547176	'Zc3h12b'	mRNA	1.81307	6.3676e-22	Up
554327	'2610042L04Rik'	mRNA	4.12764	6.55109e-05	Up
55932	'Gbp3'	mRNA	1.46283	5.00405e-25	Up
55963	'Slc1a4'	mRNA	2.67527	0	Up
55983	'Pdzrn3'	mRNA	3.02266	2.5961e-182	Up
55984	'Camkk1'	mRNA	2.32232	1.95012e-29	Up
55994	'Smad9'	mRNA	2.62371	4.40951e-26	Up
56016	'Hebp2'	mRNA	1.1475	8.68399e-26	Up
56050	'Cyp39a1'	mRNA	1.42831	3.95011e-10	Up
56079	'Astn2'	mRNA	1.63342	0.000592317	Up
56149	'Grasp'	mRNA	1.51629	2.08122e-19	Up
56188	'Fxyd1'	mRNA	2.229	1.37544e-18	Up
56190	'Rbm38'	mRNA	1.8257	1.05459e-291	Up
56191	'Tro'	mRNA	3.96239	3.19257e-30	Up
56195	'Ptbp2'	mRNA	1.01156	3.6624e-33	Up
56213	'Htra1'	mRNA	1.75422	0	Up
56218	'Patz1'	mRNA	1.11383	7.16812e-46	Up
56219	'Extl1'	mRNA	1.46203	4.53562e-08	Up
56229	'Thsd1'	mRNA	1.40718	1.85954e-08	Up
56233	'Hdac7'	mRNA	1.52471	8.62538e-195	Up
56264	'Cpxm1'	mRNA	3.14255	9.94788e-32	Up
56277	'Tmem45a'	mRNA	2.58408	1.4255e-189	Up
56279	'Fam69b'	mRNA	2.2635	1.66341e-20	Up
56297	'Arl6'	mRNA	1.02518	2.30377e-15	Up
56312	'Nupr1'	mRNA	2.65393	0	Up
56316	'Ggcx'	mRNA	1.23428	8.96539e-65	Up
56320	'Dbn1'	mRNA	2.67375	0	Up
56332	'Amotl2'	mRNA	3.9336	0	Up
56358	'Copz2'	mRNA	2.09887	3.84882e-152	Up
56376	'Pdlim5'	mRNA	1.32756	0	Up
56401	'P3h1'	mRNA	1.62309	2.87434e-208	Up
56405	'Dusp14'	mRNA	1.22349	2.64497e-07	Up
56437	'Rrad'	mRNA	1.56714	5.32502e-39	Up
56448	'Cyp2d22'	mRNA	3.79088	4.14644e-40	Up
56454	'Aldh18a1'	mRNA	1.80972	0	Up
56460	'Pkp3'	mRNA	2.45384	2.33357e-06	Up
56461	'Kcnip3'	mRNA	1.13908	8.13294e-07	Up
56473	'Fads2'	mRNA	2.67845	0	Up
56496	'Tspan6'	mRNA	3.16489	1.09218e-220	Up
56517	'Slc22a21'	mRNA	1.44448	5.56955e-18	Up
56520	'Nme4'	mRNA	1.08664	2.42815e-42	Up
56554	'Raet1d'	mRNA	1.23339	2.08402e-10	Up
56619	'Clec4e'	mRNA	1.82222	1.29846e-126	Up
56620	'Clec4n'	mRNA	1.75219	1.91204e-173	Up
56741	'Igdcc4'	mRNA	3.20591	1.21665e-148	Up
56742	'Psrc1'	mRNA	1.91591	7.20137e-102	Up
56744	'Pf4'	mRNA	2.45962	0	Up
56745	'C1qtnf1'	mRNA	3.34734	6.50657e-133	Up
56760	'Clec1b'	mRNA	2.17554	1.31259e-176	Up
56794	'Hacl1'	mRNA	1.09217	1.48492e-16	Up
56811	'Dkk2'	mRNA	1.04424	5.16679e-07	Up
56812	'Dnajb2'	mRNA	1.29162	3.66607e-73	Up
57028	'Pdxp'	mRNA	1.5828	1.98155e-22	Up
57080	'Gtf2ird1'	mRNA	1.10828	6.50546e-79	Up
57260	'Ltb4r2'	mRNA	1.49666	2.33772e-10	Up
57265	'Fzd2'	mRNA	3.4351	3.8695e-285	Up
57276	'Vsig2'	mRNA	1.5341	5.15913e-06	Up
57278	'Bcam'	mRNA	2.00183	8.36731e-41	Up
57342	'Parva'	mRNA	2.53209	0	Up
57349	'Ppbp'	mRNA	2.00922	0	Up
57435	'Plin4'	mRNA	6.57805	4.38575e-67	Up
57440	'Ehd3'	mRNA	2.48281	3.60032e-178	Up
57444	'Isg20'	mRNA	1.39206	1.15323e-27	Up
57743	'Sec61a2'	mRNA	1.02979	3.81854e-46	Up
57810	'Cdon'	mRNA	2.71728	1.31536e-92	Up
57814	'Kcne4'	mRNA	2.96323	2.80598e-15	Up
57875	'Angptl4'	mRNA	1.86819	4.21904e-125	Up
58203	'Zbp1'	mRNA	1.38977	8.67502e-73	Up
58207	'Slc43a3'	mRNA	1.21699	3.99792e-87	Up
58233	'Dnaja4'	mRNA	1.81641	9.28427e-33	Up
58234	'Shank3'	mRNA	1.44849	4.7392e-14	Up
58235	'Nectin1'	mRNA	1.24108	1.25853e-24	Up
58521	'Eid1'	mRNA	1.2177	6.48273e-236	Up
58804	'Cdc42ep5'	mRNA	2.63171	9.06105e-65	Up
58809	'Rnase4'	mRNA	2.68881	0	Up
58859	'Efemp2'	mRNA	2.193	0	Up
58860	'Adamdec1'	mRNA	4.18319	6.86403e-13	Up
58887	'Repin1'	mRNA	1.11258	4.92617e-41	Up
58909	'Fam13a'	mRNA	1.18633	7.26312e-07	Up
58996	'Arhgap23'	mRNA	1.18577	2.21811e-130	Up
58998	'Nectin3'	mRNA	2.07936	3.46004e-85	Up
59009	'Sh3rf1'	mRNA	1.28547	2.94235e-50	Up
59036	'Dact1'	mRNA	2.63476	5.98197e-13	Up
59049	'Slc22a17'	mRNA	1.76879	9.45626e-27	Up
59056	'Evc'	mRNA	2.46142	1.04802e-78	Up
59083	'Fetub'	mRNA	2.51577	6.03992e-06	Up
59091	'Jph2'	mRNA	2.90943	1.96725e-55	Up
59092	'Pcbp4'	mRNA	2.05567	2.72121e-237	Up
594844	'Tceal3'	mRNA	2.93369	1.91293e-10	Up
60322	'Chst7'	mRNA	1.43281	2.92315e-08	Up
60344	'Fign'	mRNA	3.0731	1.31181e-12	Up
60345	'Nrip2'	mRNA	2.42831	1.74772e-05	Up
60440	'Iigp1'	mRNA	3.45529	2.0313e-130	Up
60504	'Il21r'	mRNA	1.50474	7.01202e-91	Up
60527	'Fads3'	mRNA	2.18674	0	Up
60596	'Gucy1a1'	mRNA	2.85133	2.4338e-189	Up
60599	'Trp53inp1'	mRNA	1.06277	9.602e-84	Up
620695	'Gm13889'	mRNA	1.7707	1.4494e-07	Up
622675	'Zfp827'	mRNA	2.21824	6.73843e-79	Up
623230	'Tmem200b'	mRNA	2.31927	3.02558e-10	Up
623474	'Rad54b'	mRNA	1.05432	1.5096e-10	Up
625018	'C4a'	mRNA	1.76921	5.06406e-05	Up
626578	'Gbp10'	mRNA	1.27628	7.29171e-08	Up
627214	'Fam196a'	mRNA	2.51577	6.03992e-06	Up
627626	'Ptchd4'	mRNA	3.20967	4.95953e-11	Up
628900	'Serpina3i'	mRNA	3.28686	1.72115e-226	Up
629242	'Gm6958'	mRNA	1.57869	0	Up
629378	'Dact3'	mRNA	2.67148	4.48895e-61	Up
630751	'LOC630751'	mRNA	4.74554	0.000318861	Up
633285	'Rbm46'	mRNA	3.55243	3.15978e-19	Up
635702	'Naaladl2'	mRNA	3.10387	7.59048e-41	Up
63953	'Dusp10'	mRNA	1.60525	4.48979e-49	Up
63955	'Cables1'	mRNA	1.30085	1.20262e-10	Up
63959	'Slc29a1'	mRNA	1.13544	0	Up
63986	'Gmfg'	mRNA	1.37129	2.93264e-84	Up
64008	'Aqp9'	mRNA	1.89171	1.11016e-36	Up
64011	'Nrgn'	mRNA	2.26412	0	Up
64051	'Sv2a'	mRNA	1.97674	3.04341e-05	Up
640524	'Sptbn5'	mRNA	1.03356	0.000391917	Up
64074	'Smoc2'	mRNA	1.53683	0.000151571	Up
64075	'Smoc1'	mRNA	4.68059	0	Up
64103	'Tnmd'	mRNA	5.07936	7.51571e-17	Up
64209	'Herpud1'	mRNA	1.4684	7.7508e-240	Up
64214	'Rgs18'	mRNA	1.1333	3.67785e-174	Up
64339	'Fndc4'	mRNA	2.42831	7.81898e-27	Up
64817	'Svep1'	mRNA	4.63045	0	Up
64899	'Lpin3'	mRNA	2.25613	2.97005e-27	Up
65099	'Irak1bp1'	mRNA	1.22841	2.24393e-15	Up
65112	'Pmepa1'	mRNA	2.77708	0	Up
65255	'Asb4'	mRNA	2.08568	4.29087e-17	Up
65963	'Tmem176b'	mRNA	1.44418	0	Up
65969	'Cubn'	mRNA	2.18319	1.40356e-07	Up
66011	'Ranbp17'	mRNA	2.70465	8.08517e-16	Up
66058	'Tmem176a'	mRNA	1.5382	0	Up
66112	'Marc1'	mRNA	6.21647	7.46096e-36	Up
66120	'Fkbp11'	mRNA	1.46629	1.09773e-31	Up
66141	'Ifitm3'	mRNA	1.34023	0	Up
66175	'Mustn1'	mRNA	3.29629	7.8181e-194	Up
66180	'P3h4'	mRNA	2.82898	1.50158e-273	Up
66196	'Myo19'	mRNA	1.18056	5.11254e-26	Up
[truncated: 1,164 more rows]

## Sheet: S+Rg vs Model
DEGs in S+Rg group
Gene ID	Gene Symbol	Type	log2 (S+Rg / Model)	Qvalue (S+Rg / Model)	Up-Down-Regulation(S+Rg / Model)
100038347	'Fam174b'	mRNA	1.21621	2.83894e-34	Up
100039781	'Hrct1'	mRNA	2.76313	1.36468e-10	Up
100039815	'Gm2436'	mRNA	1.78822	6.39563e-08	Up
100041264	'Gm10424'	mRNA	6.03003	6.87239e-09	Up
100041585	'Amd2'	mRNA	1.16014	9.05794e-33	Up
100042960	'Gm4131'	mRNA	1.00042	3.17249e-14	Up
100043381	'Gm14308'	mRNA	4.52825	5.91667e-84	Up
100043757	'Zfp831'	mRNA	1.8451	3.35496e-06	Up
100503085	'Klhl3'	mRNA	2.1257	4.26308e-06	Up
100503386	'Tpbgl'	mRNA	1.43268	2.01308e-18	Up
100504195	'Micalcl'	mRNA	1.69994	1.18683e-17	Up
100504404	'H2-Ea-ps'	mRNA	1.59963	2.57233e-14	Up
101488	'Slco2b1'	mRNA	2.10707	0	Up
101613	'Nlrp6'	mRNA	5.3481	6.26023e-06	Up
102502	'Pls1'	mRNA	1.35502	2.363e-213	Up
102633156	'LOC102633156'	mRNA	1.76235	2.1618e-15	Up
102635315	'Gm32687'	mRNA	1.77305	0.000287892	Up
103968	'Plin1'	mRNA	3.74585	9.66781e-34	Up
104271	'Tex15'	mRNA	1.40644	8.81086e-09	Up
105171	'Arrdc3'	mRNA	1.18421	1.09055e-107	Up
105244034	'LOC105244034'	mRNA	7.24414	3.29502e-18	Up
105244086	'Gm37416'	lncRNA	4.78563	0.000290473	Up
105245449	'Gm40902'	mRNA	1.9853	0.000983695	Up
105246618	'Gm41885'	other	1.26613	4.83313e-10	Up
105247253	'Gm6851'	pseudo	1.46722	4.73583e-13	Up
105349	'Akr1c18'	mRNA	2.56908	7.75515e-37	Up
105675	'Ppif'	mRNA	1.26632	1.27064e-198	Up
105734727	'Gm27021'	mRNA	1.28368	0.000107772	Up
105841	'Dennd3'	mRNA	1.07951	4.10924e-07	Up
105844	'Card10'	mRNA	1.1699	0.000864078	Up
106014	'Fam19a5'	mRNA	1.01149	7.01934e-11	Up
106042	'Prickle1'	mRNA	1.01337	3.55599e-18	Up
106565	'Dlk2'	mRNA	1.79228	1.58986e-05	Up
106722	'Mpig6b'	mRNA	1.71254	3.48381e-129	Up
106861	'Abhd3'	mRNA	1.33429	4.30914e-10	Up
107221	'Ffar4'	mRNA	2.44763	4.97275e-07	Up
107448	'Unc5a'	mRNA	1.54074	6.01351e-05	Up
108052	'Slc14a1'	mRNA	2.71455	0	Up
108078	'Olr1'	mRNA	1.52514	5.32207e-27	Up
108167886	'Gm46272'	mRNA	1.05787	3.4225e-12	Up
108168534	'Gm46714'	mRNA	1.40584	1.30185e-07	Up
108723	'Card11'	mRNA	1.46576	1.46409e-54	Up
108800	'Ston2'	mRNA	1.48669	1.21279e-171	Up
108995	'Tbc1d10c'	mRNA	1.12861	1.38065e-06	Up
109245	'Lrrc39'	mRNA	1.71942	3.61417e-40	Up
109620	'Dsp'	mRNA	2.4412	9.19458e-05	Up
109648	'Npy'	mRNA	1.54987	0	Up
109978	'Art4'	mRNA	2.4412	1.84544e-08	Up
110197	'Dgkg'	mRNA	1.20684	3.12658e-48	Up
110257	'Hba-a2'	mRNA	1.90426	1.00246e-60	Up
110637	'Grik4'	mRNA	2.1257	4.35984e-05	Up
110784	'Nr3c2'	mRNA	1.46768	3.20195e-06	Up
110877	'Slc18a1'	mRNA	2.25534	2.087e-16	Up
111241	'Hmga1b'	mRNA	1.05322	0	Up
112419	'Ifit1bl2'	mRNA	1.13601	0.000208431	Up
11423	'Ache'	mRNA	1.31777	1.18227e-223	Up
11433	'Acp5'	mRNA	1.81688	0	Up
11450	'Adipoq'	mRNA	3.47272	7.04134e-82	Up
114644	'Slc13a3'	mRNA	2.30941	9.24749e-07	Up
114654	'Ly6g6d'	mRNA	3.02774	1.69891e-10	Up
11486	'Ada'	mRNA	1.39336	5.94514e-128	Up
11517	'Adcyap1r1'	mRNA	2.6101	0.000184885	Up
11520	'Plin2'	mRNA	1.21951	0	Up
11537	'Cfd'	mRNA	4.24645	3.29995e-30	Up
11542	'Adora3'	mRNA	1.27307	0.000208227	Up
11549	'Adra1a'	mRNA	1.67457	1.37836e-55	Up
11576	'Afp'	mRNA	4.0355	1.72786e-39	Up
11624	'Ahrr'	mRNA	1.91271	6.89077e-14	Up
11668	'Aldh1a1'	mRNA	1.63491	1.93711e-168	Up
11670	'Aldh3a1'	mRNA	2.7058	5.29776e-12	Up
11684	'Alox12'	mRNA	1.84465	0	Up
11689	'Alox5'	mRNA	1.46348	1.82953e-68	Up
11770	'Fabp4'	mRNA	1.38434	0	Up
11826	'Aqp1'	mRNA	2.28637	1.68681e-102	Up
11832	'Aqp7'	mRNA	1.33516	0.000100532	Up
11838	'Arc'	mRNA	1.21358	0.000836491	Up
118452	'Baalc'	mRNA	2.89438	0.000102901	Up
11847	'Arg2'	mRNA	1.46948	1.25988e-79	Up
11898	'Ass1'	mRNA	1.25446	6.31612e-80	Up
11910	'Atf3'	mRNA	1.17301	0	Up
11931	'Atp1b1'	mRNA	1.29754	1.35773e-06	Up
11966	'Atp6v1b2'	mRNA	1.06585	0	Up
11988	'Slc7a2'	mRNA	1.21441	0	Up
12044	'Bcl2a1a'	mRNA	1.65451	7.31008e-49	Up
121021	'Cspg4'	mRNA	1.69653	5.96231e-22	Up
12121	'Bicd1'	mRNA	1.63552	1.60385e-41	Up
12140	'Fabp7'	mRNA	4.0462	6.20937e-304	Up
12142	'Prdm1'	mRNA	1.18289	4.88227e-40	Up
12143	'Blk'	mRNA	1.98326	1.74471e-06	Up
12156	'Bmp2'	mRNA	1.96145	4.07926e-52	Up
12227	'Btg2'	mRNA	1.13155	4.03938e-119	Up
12265	'Ciita'	mRNA	1.32755	0.000417996	Up
12335	'Capn3'	mRNA	2.0672	1.66091e-64	Up
12349	'Car2'	mRNA	1.74734	2.96007e-63	Up
12350	'Car3'	mRNA	5.5439	3.85887e-212	Up
12359	'Cat'	mRNA	1.22129	0	Up
12387	'Ctnnb1'	mRNA	1.05074	0	Up
12398	'Cbfa2t3'	mRNA	1.27454	5.19475e-123	Up
12457	'Noct'	mRNA	1.00439	4.00973e-44	Up
12478	'Cd19'	mRNA	2.81376	2.50196e-23	Up
12482	'Ms4a1'	mRNA	1.52803	4.36625e-09	Up
12483	'Cd22'	mRNA	1.1686	2.04277e-137	Up
12484	'Cd24a'	mRNA	1.08386	2.49095e-88	Up
12491	'Cd36'	mRNA	2.09063	0	Up
12503	'Cd247'	mRNA	1.18832	6.68603e-05	Up
12504	'Cd4'	mRNA	1.29206	1.48958e-89	Up
12505	'Cd44'	mRNA	1.00241	0	Up
12515	'Cd69'	mRNA	1.04576	1.64006e-09	Up
12518	'Cd79a'	mRNA	1.9922	5.76536e-38	Up
12527	'Cd9'	mRNA	1.18208	0	Up
12577	'Cdkn1c'	mRNA	1.77366	0	Up
12643	'Chad'	mRNA	1.02289	0.00021338	Up
12654	'Chil1'	mRNA	1.29885	5.63748e-22	Up
12671	'Chrm3'	mRNA	5.20371	1.91618e-05	Up
12765	'Cxcr2'	mRNA	1.80897	8.9603e-122	Up
12769	'Ccr9'	mRNA	2.23336	8.90014e-07	Up
12771	'Ccr3'	mRNA	3.04663	2.12024e-36	Up
12796	'Camp'	mRNA	1.17565	3.86749e-19	Up
12801	'Cnr1'	mRNA	2.91355	3.49348e-49	Up
12810	'Coch'	mRNA	2.57469	4.23143e-07	Up
12845	'Comp'	mRNA	2.32501	6.22596e-05	Up
12873	'Cpa3'	mRNA	2.5615	1.62567e-20	Up
12984	'Csf2rb2'	mRNA	1.04901	0	Up
13024	'Ctla2a'	mRNA	1.0576	0	Up
13070	'Cyp11a1'	mRNA	3.06011	2.8867e-08	Up
13088	'Cyp2b10'	mRNA	3.95578	0.000241204	Up
13136	'Cd55'	mRNA	1.07878	4.46612e-68	Up
13137	'Cd55b'	mRNA	2.02433	0.00023096	Up
13162	'Slc6a3'	mRNA	1.48551	5.46203e-15	Up
13349	'Ackr1'	mRNA	1.19109	6.37929e-30	Up
13360	'Dhcr7'	mRNA	1.00227	5.88751e-147	Up
13392	'Dlx2'	mRNA	4.59963	1.28695e-06	Up
13393	'Dlx3'	mRNA	2.65622	9.93019e-07	Up
13435	'Dnmt3a'	mRNA	1.02219	0	Up
13449	'Dok2'	mRNA	1.05075	1.57548e-205	Up
13527	'Dtna'	mRNA	1.13978	5.41108e-15	Up
13537	'Dusp2'	mRNA	1.99298	3.32002e-29	Up
13586	'Ear1'	mRNA	3.49291	1.38421e-06	Up
13587	'Ear2'	mRNA	2.47055	0	Up
13628	'Eef1a2'	mRNA	1.8891	4.44074e-174	Up
13654	'Egr2'	mRNA	1.56915	4.61499e-247	Up
13655	'Egr3'	mRNA	1.376	5.68425e-46	Up
13656	'Egr4'	mRNA	5.27771	1.09199e-05	Up
13857	'Epor'	mRNA	1.62273	8.99628e-71	Up
13874	'Ereg'	mRNA	3.1257	3.96816e-30	Up
13885	'Esd'	mRNA	1.34104	0	Up
13924	'Ptprv'	mRNA	1.84969	3.87499e-24	Up
13999	'Gm14288'	mRNA	2.61003	1.92461e-09	Up
14058	'F10'	mRNA	1.19902	1.77982e-74	Up
14062	'F2r'	mRNA	1.0877	2.0337e-177	Up
14064	'F2rl2'	mRNA	1.60029	0	Up
14065	'F2rl3'	mRNA	2.05982	2.13357e-157	Up
14068	'F7'	mRNA	1.54721	1.91649e-97	Up
14126	'Ms4a2'	mRNA	1.79228	1.58986e-05	Up
14133	'Fcna'	mRNA	1.59846	2.29148e-116	Up
14199	'Fhl1'	mRNA	1.40942	5.544e-198	Up
14204	'Il4i1'	mRNA	4.57049	0.000908875	Up
14239	'Foxs1'	mRNA	1.08781	5.07668e-23	Up
14275	'Folr1'	mRNA	1.78175	0.000164089	Up
14281	'Fos'	mRNA	1.61941	0	Up
14283	'Fosl1'	mRNA	1.10264	1.11176e-94	Up
14311	'Cidec'	mRNA	4.08506	2.18362e-08	Up
14347	'Fut7'	mRNA	2.4522	3.37205e-53	Up
14357	'Dtx1'	mRNA	2.44763	4.97275e-07	Up
14409	'Gabrr2'	mRNA	3.76313	0.000777389	Up
14415	'Gad1'	mRNA	3.21881	1.77135e-09	Up
14429	'Galr3'	mRNA	2.84996	0.000135609	Up
14460	'Gata1'	mRNA	1.2188	1.77593e-159	Up
14525	'Gcsam'	mRNA	1.77376	5.76372e-55	Up
14555	'Gpd1'	mRNA	2.20398	4.13614e-156	Up
14579	'Gem'	mRNA	1.69771	4.78322e-17	Up
14582	'Gfi1b'	mRNA	1.56271	2.54412e-160	Up
14629	'Gclc'	mRNA	1.53335	0	Up
14630	'Gclm'	mRNA	1.76752	0	Up
14645	'Glul'	mRNA	1.13707	0	Up
14687	'Gnaz'	mRNA	1.48276	6.1359e-197	Up
14706	'Gng4'	mRNA	3.16877	1.2228e-18	Up
14729	'Gp5'	mRNA	1.4487	0	Up
14766	'Adgrg1'	mRNA	1.0507	0	Up
14767	'Nmur1'	mRNA	2.88178	4.51408e-07	Up
14816	'Grm1'	mRNA	2.34336	4.38913e-05	Up
14825	'Cxcl1'	mRNA	2.31893	5.87477e-45	Up
14857	'Gsta1'	mRNA	5.31965	7.8473e-06	Up
14859	'Gsta3'	mRNA	2.07125	4.32935e-08	Up
14957	'Hist1h1d'	mRNA	2.45581	3.86803e-10	Up
14960	'H2-Aa'	mRNA	1.91447	8.64651e-48	Up
14969	'H2-Eb1'	mRNA	1.71933	3.77357e-24	Up
15002	'H2-Ob'	mRNA	1.62955	2.70735e-06	Up
15122	'Hba-a1'	mRNA	1.76583	1.91221e-197	Up
15129	'Hbb-b1'	mRNA	3.87187	1.85122e-31	Up
15130	'Hbb-b2'	mRNA	5.35084	6.12754e-06	Up
15186	'Hdc'	mRNA	1.39136	3.0736e-11	Up
15200	'Hbegf'	mRNA	1.56177	1.96274e-51	Up
15205	'Hes1'	mRNA	1.0903	2.63469e-21	Up
15220	'Foxq1'	mRNA	2.71067	4.5323e-05	Up
15267	'Hist2h2aa1'	mRNA	1.03716	2.77005e-33	Up
15364	'Hmga2'	mRNA	1.45002	5.47292e-192	Up
15368	'Hmox1'	mRNA	1.67222	0	Up
15370	'Nr4a1'	mRNA	1.46731	7.35529e-145	Up
15422	'Hoxc13'	mRNA	1.33429	0.000452563	Up
15451	'Hpn'	mRNA	1.4258	3.64903e-14	Up
15473	'Rida'	mRNA	1.04461	3.09393e-42	Up
15483	'Hsd11b1'	mRNA	1.72701	5.70035e-31	Up
15558	'Htr2a'	mRNA	1.31293	6.52114e-14	Up
15567	'Slc6a4'	mRNA	3.00213	0	Up
15901	'Id1'	mRNA	3.20319	2.67732e-243	Up
15902	'Id2'	mRNA	2.15596	0	Up
15982	'Ifrd1'	mRNA	1.40073	0	Up
15985	'Cd79b'	mRNA	1.66627	3.83164e-24	Up
16000	'Igf1'	mRNA	1.03593	0	Up
16068	'Il18bp'	mRNA	1.31768	2.83373e-70	Up
16069	'Jchain'	mRNA	2.02195	2.10611e-150	Up
16145	'Igtp'	mRNA	1.19441	5.68926e-184	Up
16149	'Cd74'	mRNA	1.9851	8.47663e-268	Up
16156	'Il11'	mRNA	1.87546	8.63242e-14	Up
16157	'Il11ra1'	mRNA	1.07759	8.38749e-136	Up
16159	'Il12a'	mRNA	1.21451	4.34539e-21	Up
16162	'Il12rb2'	mRNA	1.94941	4.21536e-34	Up
16175	'Il1a'	mRNA	1.17085	4.26318e-44	Up
16178	'Il1r2'	mRNA	1.39318	4.37108e-05	Up
16193	'Il6'	mRNA	2.78585	7.98254e-11	Up
16197	'Il7r'	mRNA	1.74144	0	Up
16364	'Irf4'	mRNA	1.19539	9.86388e-15	Up
16398	'Itga2'	mRNA	1.23454	1.28996e-24	Up
16411	'Itgax'	mRNA	1.66215	0	Up
16428	'Itk'	mRNA	1.91514	0.000177983	Up
16447	'Ivl'	mRNA	1.23761	0.000292894	Up
16490	'Kcna2'	mRNA	2.01776	1.69712e-50	Up
16491	'Kcna3'	mRNA	1.0701	3.70594e-43	Up
16492	'Kcna4'	mRNA	1.75096	3.08237e-11	Up
16495	'Kcna7'	mRNA	4.07125	6.61451e-12	Up
16497	'Kcnab1'	mRNA	1.02245	6.11106e-07	Up
16510	'Kcnh1'	mRNA	1.47661	1.59678e-05	Up
16533	'Kcnmb1'	mRNA	1.38701	2.67469e-06	Up
16592	'Fabp5'	mRNA	1.04572	0	Up
16768	'Lag3'	mRNA	1.97292	9.23044e-18	Up
16842	'Lef1'	mRNA	2.13909	1.03942e-07	Up
16854	'Lgals3'	mRNA	1.32127	0	Up
16878	'Lif'	mRNA	1.18904	2.783e-53	Up
16956	'Lpl'	mRNA	1.45533	0	Up
16981	'Lrrn3'	mRNA	1.54074	1.53983e-19	Up
17059	'Klrb1c'	mRNA	3.58805	7.97229e-06	Up
17060	'Blnk'	mRNA	1.62394	4.26655e-283	Up
170676	'Peg10'	mRNA	1.02752	1.08641e-45	Up
17068	'Ly6d'	mRNA	1.64167	6.7088e-07	Up
170720	'Card14'	mRNA	1.51871	1.05493e-09	Up
170722	'Nxf7'	mRNA	1.88197	2.09467e-05	Up
170733	'Klra17'	mRNA	2.1434	1.06981e-05	Up
170736	'Parvb'	mRNA	1.34864	0	Up
17112	'Tm4sf1'	mRNA	1.62301	3.90572e-101	Up
171282	'Acot4'	mRNA	1.22926	0.000228494	Up
171285	'Havcr2'	mRNA	1.1912	7.3945e-104	Up
17136	'Mag'	mRNA	1.02255	1.32673e-08	Up
17167	'Marco'	mRNA	1.61289	0.000327873	Up
17179	'Matk'	mRNA	1.48094	1.58106e-69	Up
17199	'Mc1r'	mRNA	1.55537	0.000363364	Up
17207	'Mcf2l'	mRNA	1.02401	7.75488e-47	Up
17289	'Mertk'	mRNA	1.0446	2.44879e-228	Up
17294	'Mest'	mRNA	1.53701	2.40141e-122	Up
17295	'Met'	mRNA	1.7064	2.01819e-144	Up
17381	'Mmp12'	mRNA	1.52992	0	Up
17394	'Mmp8'	mRNA	1.60285	0	Up
17444	'Grap2'	mRNA	1.51069	1.9236e-174	Up
17472	'Gbp4'	mRNA	1.97226	3.47705e-121	Up
17480	'Mpl'	mRNA	1.11284	2.21638e-219	Up
17751	'Mt3'	mRNA	2.72131	3.91297e-06	Up
17756	'Map2'	mRNA	1.47211	0.000321638	Up
17836	'Mug1'	mRNA	1.60302	3.1347e-17	Up
17868	'Mybpc3'	mRNA	2.7812	1.36929e-37	Up
17929	'Myom1'	mRNA	1.02992	3.64928e-61	Up
17968	'Ncam2'	mRNA	3.63666	4.88809e-06	Up
18022	'Nfe2'	mRNA	1.33738	1.44596e-287	Up
18049	'Ngf'	mRNA	2.14646	4.58001e-119	Up
18104	'Nqo1'	mRNA	1.20464	5.3495e-20	Up
18124	'Nr4a3'	mRNA	2.22399	4.09414e-58	Up
18164	'Nptx1'	mRNA	4.58513	6.51104e-23	Up
18173	'Slc11a1'	mRNA	1.30551	0	Up
18190	'Nrxn2'	mRNA	2.1257	4.26308e-06	Up
18197	'Nsg2'	mRNA	1.55192	6.13995e-11	Up
18436	'P2rx1'	mRNA	1.44578	1.4992e-247	Up
18477	'Prdx1'	mRNA	1.40885	0	Up
18507	'Pax5'	mRNA	2.30155	4.71962e-16	Up
18591	'Pdgfb'	mRNA	1.40446	8.23598e-287	Up
18619	'Penk'	mRNA	2.00922	7.95766e-24	Up
18667	'Pgr'	mRNA	1.44199	4.90787e-08	Up
18670	'Abcb4'	mRNA	1.14659	1.30759e-27	Up
18719	'Pip5k1b'	mRNA	1.74123	1.32469e-70	Up
18725	'Pira2'	mRNA	1.00772	1.22798e-114	Up
18761	'Prkcq'	mRNA	1.46124	1.94405e-151	Up
18782	'Pla2g2d'	mRNA	2.26429	1.97262e-45	Up
18784	'Pla2g5'	mRNA	1.10778	0.000162016	Up
18787	'Serpine1'	mRNA	1.29732	0	Up
18788	'Serpinb2'	mRNA	2.83025	1.2255e-170	Up
18792	'Plau'	mRNA	1.23518	0	Up
18793	'Plaur'	mRNA	1.50209	0	Up
18811	'Prl2c2'	mRNA	5.32175	7.72038e-06	Up
18812	'Prl2c3'	mRNA	5.67715	3.31154e-07	Up
18823	'Plp1'	mRNA	2.31206	7.01462e-46	Up
18984	'Por'	mRNA	1.29067	0	Up
18985	'Pou2af1'	mRNA	1.48827	4.12426e-12	Up
18991	'Pou3f1'	mRNA	1.72516	1.02408e-13	Up
19016	'Pparg'	mRNA	1.53245	1.20692e-234	Up
19024	'Ppfibp2'	mRNA	1.24808	1.36934e-63	Up
19074	'Prg2'	mRNA	2.06269	5.11386e-31	Up
19092	'Prkg2'	mRNA	1.01108	7.31452e-15	Up
19125	'Prodh'	mRNA	1.27145	8.28286e-32	Up
19130	'Prox1'	mRNA	2.07916	1.0834e-07	Up
192188	'Stab2'	mRNA	1.31971	9.81437e-27	Up
19225	'Ptgs2'	mRNA	2.89891	0	Up
19252	'Dusp1'	mRNA	1.12727	7.92934e-154	Up
19260	'Ptpn22'	mRNA	1.20324	2.36144e-34	Up
19265	'Ptprcap'	mRNA	1.71321	6.26193e-13	Up
19275	'Ptprn'	mRNA	1.08072	1.97089e-28	Up
19309	'Pygm'	mRNA	1.09715	1.32109e-12	Up
19331	'Rab19'	mRNA	1.17565	3.94352e-10	Up
19332	'Rab20'	mRNA	1.00603	4.36918e-31	Up
19373	'Rag1'	mRNA	5.54074	1.20181e-06	Up
19395	'Rasgrp2'	mRNA	1.50969	0	Up
19415	'Rasal1'	mRNA	1.19282	0.000627462	Up
195733	'Grhl1'	mRNA	1.3832	7.66558e-06	Up
19649	'Robo3'	mRNA	1.23653	1.59039e-50	Up
19679	'Pitpnm2'	mRNA	1.10815	1.87666e-76	Up
19699	'Reln'	mRNA	3.1257	0.000390476	Up
19716	'Bex1'	mRNA	1.89611	6.25382e-149	Up
19885	'Rorc'	mRNA	1.95578	4.36489e-07	Up
19894	'Rph3a'	mRNA	1.64686	3.85819e-05	Up
20135	'Rrm2'	mRNA	1.09951	1.04269e-230	Up
20190	'Ryr1'	mRNA	1.45718	1.88006e-15	Up
20259	'Scin'	mRNA	1.68055	0.000571319	Up
20297	'Ccl20'	mRNA	4.65622	0.000587739	Up
20299	'Ccl22'	mRNA	2.4461	1.22901e-16	Up
20310	'Cxcl2'	mRNA	1.44919	1.37032e-19	Up
20311	'Cxcl5'	mRNA	1.06412	1.84014e-49	Up
20324	'Cavin2'	mRNA	1.03546	4.68586e-192	Up
20348	'Sema3c'	mRNA	1.70283	1.94906e-48	Up
20447	'St6galnac3'	mRNA	2.20851	4.2253e-23	Up
20450	'St8sia2'	mRNA	1.66627	1.23796e-12	Up
20454	'St3gal5'	mRNA	1.54875	7.8194e-213	Up
20558	'Slfn4'	mRNA	1.35107	1.33853e-70	Up
20617	'Snca'	mRNA	1.84143	8.86756e-164	Up
20661	'Sort1'	mRNA	1.23865	0	Up
20666	'Sox11'	mRNA	4.90997	4.19352e-08	Up
20706	'Serpinb9b'	mRNA	2.66781	1.35276e-180	Up
20708	'Serpinb6b'	mRNA	1.52163	9.71892e-83	Up
20713	'Serpini1'	mRNA	1.02978	2.64161e-13	Up
20715	'Serpina3g'	mRNA	1.75498	0	Up
20728	'Spic'	mRNA	2.12878	3.0163e-53	Up
20739	'Spta1'	mRNA	3.93306	6.51776e-14	Up
20741	'Sptb'	mRNA	1.61627	1.07655e-164	Up
20776	'Tmie'	mRNA	1.04504	5.42506e-05	Up
208151	'Tmem132b'	mRNA	7.64228	5.93928e-23	Up
208634	'Tspan10'	mRNA	1.77013	4.10435e-46	Up
208677	'Creb3l3'	mRNA	1.98552	4.39682e-06	Up
211134	'Lzts1'	mRNA	1.18772	6.05306e-06	Up
211949	'Spsb4'	mRNA	1.16268	1.43447e-12	Up
212108	'Rln3'	mRNA	2.65622	1.71747e-10	Up
212980	'Slc45a3'	mRNA	1.88778	2.83218e-184	Up
212998	'BC016579'	mRNA	3.20371	1.05653e-07	Up
213121	'Ankrd35'	mRNA	1.27683	1.5007e-45	Up
21336	'Tacr1'	mRNA	1.99069	0.000559896	Up
213402	'Armc2'	mRNA	1.19633	1.28974e-11	Up
21351	'Taldo1'	mRNA	1.37651	0	Up
21390	'Tbxa2r'	mRNA	1.57901	8.91326e-72	Up
213956	'Fam83f'	mRNA	1.83772	3.2393e-60	Up
214111	'Slc24a1'	mRNA	1.6837	2.13631e-05	Up
215257	'Il1f9'	mRNA	1.0257	9.47657e-28	Up
215707	'Ccdc92'	mRNA	2.45935	2.1978e-60	Up
215772	'Adgb'	mRNA	1.40644	3.24388e-06	Up
216551	'Lgalsl'	mRNA	1.226	4.27026e-242	Up
21664	'Phlda1'	mRNA	1.26035	4.66752e-112	Up
216781	'Trim58'	mRNA	1.87332	1.06343e-26	Up
21687	'Tek'	mRNA	1.6393	2.13755e-09	Up
216892	'Spns2'	mRNA	1.11651	1.02755e-14	Up
217154	'Stac2'	mRNA	1.17703	1.06296e-160	Up
217304	'Cd300lb'	mRNA	1.03042	0	Up
217305	'Cd300ld'	mRNA	1.53587	1.45097e-284	Up
217342	'Ube2o'	mRNA	1.05081	6.47891e-192	Up
217356	'Tmc8'	mRNA	1.02353	7.27574e-26	Up
217364	'Engase'	mRNA	1.06854	3.83289e-51	Up
21789	'Tfpi2'	mRNA	1.58138	3.869e-17	Up
21807	'Tsc22d1'	mRNA	1.04786	0	Up
21817	'Tgm2'	mRNA	1.15943	0	Up
218215	'Rnf144b'	mRNA	1.69715	1.0051e-117	Up
21846	'Tie1'	mRNA	1.30966	4.11006e-38	Up
21859	'Timp3'	mRNA	1.64228	0	Up
218624	'Il31ra'	mRNA	3.69301	0.000145558	Up
21873	'Tjp2'	mRNA	1.49447	1.83214e-53	Up
21885	'Tle1'	mRNA	1.12961	5.36046e-37	Up
219148	'Fam167a'	mRNA	1.68617	4.81463e-07	Up
21946	'Pglyrp1'	mRNA	1.2181	3.12386e-21	Up
21956	'Tnnt2'	mRNA	1.45328	0.000317399	Up
22033	'Traf5'	mRNA	1.08858	2.67224e-34	Up
22041	'Trf'	mRNA	1.24529	0	Up
22042	'Tfrc'	mRNA	1.74106	0	Up
22068	'Trpc6'	mRNA	1.17383	2.18362e-100	Up
22145	'Tuba4a'	mRNA	1.05832	0	Up
22164	'Tnfsf4'	mRNA	1.6365	1.30646e-09	Up
22229	'Ucp3'	mRNA	2.07125	1.72114e-09	Up
22259	'Nr1h3'	mRNA	1.51703	1.08458e-131	Up
22271	'Upp1'	mRNA	1.44838	5.35157e-09	Up
22295	'Cdh23'	mRNA	1.93069	2.75424e-12	Up
22364	'Vpreb3'	mRNA	3.2288	2.98157e-11	Up
223838	'Adamts20'	mRNA	4.86267	0.000185499	Up
224079	'Atp13a4'	mRNA	1.94823	0.000268646	Up
22408	'Wnt1'	mRNA	4.1257	7.48392e-05	Up
224129	'Adcy5'	mRNA	2.1594	2.45241e-116	Up
224840	'Treml4'	mRNA	3.56376	8.53075e-133	Up
225825	'Cd226'	mRNA	1.28309	2.28127e-271	Up
225872	'Npas4'	mRNA	1.44646	2.9708e-69	Up
226265	'Eno4'	mRNA	1.41435	0.000546081	Up
22629	'Ywhah'	mRNA	1.01234	0	Up
226419	'Dyrk3'	mRNA	1.30127	4.48606e-13	Up
226610	'Fam78b'	mRNA	1.32325	1.61529e-50	Up
227326	'Gpr55'	mRNA	4.20371	4.18149e-05	Up
227327	'B3gnt7'	mRNA	1.94523	1.93643e-203	Up
227545	'Proser2'	mRNA	1.36484	4.84336e-92	Up
22780	'Ikzf3'	mRNA	1.4412	1.26153e-05	Up
22782	'Slc30a1'	mRNA	1.32033	2.24018e-201	Up
227929	'Cytip'	mRNA	1.76561	3.38193e-121	Up
228852	'Ppp1r16b'	mRNA	1.14305	2.75772e-21	Up
228858	'Gdap1l1'	mRNA	2.59963	0.000131463	Up
230379	'Acer2'	mRNA	1.66155	3.63841e-27	Up
231014	'9330182L06Rik'	mRNA	1.25123	5.84384e-11	Up
231125	'Zfyve28'	mRNA	1.16246	7.10624e-17	Up
231134	'Dok7'	mRNA	2.84779	4.81634e-31	Up
231238	'Sel1l3'	mRNA	1.15805	6.86062e-22	Up
231605	'Galnt9'	mRNA	1.28679	4.06097e-14	Up
231832	'Tmem184a'	mRNA	3.1257	0.000390476	Up
231842	'Amz1'	mRNA	1.73313	6.86242e-140	Up
231871	'Daglb'	mRNA	1.51026	0	Up
232201	'Arhgap25'	mRNA	1.36031	0	Up
232370	'Clstn3'	mRNA	1.97301	1.50842e-43	Up
232431	'Gprc5a'	mRNA	1.21674	4.90013e-08	Up
232670	'Tspan33'	mRNA	3.41521	1.84117e-47	Up
232714	'Mgam'	mRNA	1.51217	1.53706e-11	Up
232790	'Oscar'	mRNA	1.88178	0.000110236	Up
232801	'Lilra5'	mRNA	2.06767	3.08946e-87	Up
233186	'Siglecf'	mRNA	3.17165	1.18364e-165	Up
233765	'Plekha7'	mRNA	1.03773	0.000253397	Up
233878	'Sez6l2'	mRNA	1.13864	7.42496e-05	Up
234673	'Ces2e'	mRNA	1.19583	0.000286241	Up
234695	'Carmil2'	mRNA	1.22496	7.79813e-06	Up
235302	'D630033O11Rik'	mRNA	2.04366	2.72385e-08	Up
236285	'Lancl3'	mRNA	1.35433	3.17763e-06	Up
236899	'Pcyt1b'	mRNA	1.25522	1.95809e-52	Up
237038	'Nox1'	mRNA	3.25701	1.37236e-06	Up
237890	'Slfn14'	mRNA	1.86402	6.60873e-51	Up
237928	'Phospho1'	mRNA	1.21068	4.56801e-51	Up
23832	'Xcr1'	mRNA	1.84793	2.57389e-10	Up
238377	'Gpr68'	mRNA	1.09805	3.54539e-07	Up
238393	'Serpina3f'	mRNA	1.63536	3.90107e-91	Up
23859	'Dlg2'	mRNA	1.19857	3.08584e-52	Up
23893	'Grem2'	mRNA	2.26356	1.80607e-25	Up
23945	'Mgll'	mRNA	1.24497	0	Up
239650	'Ccdc184'	mRNA	3.29458	1.08322e-31	Up
23966	'Tenm4'	mRNA	1.1974	7.92545e-115	Up
23969	'Pacsin1'	mRNA	1.54074	0.000444104	Up
239759	'Liph'	mRNA	1.47609	6.73696e-07	Up
240047	'Mmp25'	mRNA	1.75317	3.73672e-12	Up
240058	'Cpne5'	mRNA	2.81376	1.53792e-05	Up
24059	'Slco2a1'	mRNA	1.13959	1.4898e-106	Up
240672	'Dusp5'	mRNA	1.7438	1.65708e-48	Up
240752	'Pik3c2b'	mRNA	1.59354	7.40626e-20	Up
240754	'Lax1'	mRNA	2.83025	2.724e-11	Up
240916	'Vsig8'	mRNA	1.37532	1.47493e-07	Up
241197	'Serpinb10'	mRNA	1.5353	1.27025e-87	Up
241452	'Dhrs9'	mRNA	1.14316	2.95745e-59	Up
242202	'Pde5a'	mRNA	1.10481	1.06324e-191	Up
242248	'Bank1'	mRNA	1.19959	6.24407e-10	Up
242341	'Atp6v0d2'	mRNA	1.46994	0	Up
242662	'Rims3'	mRNA	2.16865	2.17575e-121	Up
242851	'Gnat3'	mRNA	4.47934	4.07231e-06	Up
243270	'Hcar1'	mRNA	1.42592	7.08551e-12	Up
243653	'Clec1a'	mRNA	1.2902	0.000300175	Up
243743	'Plxna4'	mRNA	1.28455	3.63942e-150	Up
243816	'Gp6'	mRNA	1.67883	6.6474e-230	Up
244091	'Fsd2'	mRNA	3.23589	6.41202e-25	Up
244646	'Pkd1l3'	mRNA	1.20137	2.74142e-09	Up
244723	'Olfm2'	mRNA	2.61874	0.000900229	Up
244867	'Arhgap20'	mRNA	3.33825	3.04085e-14	Up
245195	'Retnlg'	mRNA	2.64268	1.12659e-259	Up
245533	'Awat1'	mRNA	2.15237	6.80763e-72	Up
245555	'Nexmif'	mRNA	2.2288	0.000168853	Up
245670	'Rragb'	mRNA	1.9516	4.7318e-11	Up
245671	'Klf8'	mRNA	1.29193	2.8001e-13	Up
246256	'Fcgr4'	mRNA	1.06465	1.36194e-94	Up
246278	'Cd207'	mRNA	3.76313	0.000777389	Up
260297	'Prrt1'	mRNA	1.37899	2.98707e-08	Up
26358	'Aldh1a7'	mRNA	2.26119	1.58784e-11	Up
26366	'Ceacam10'	mRNA	1.64533	1.36951e-07	Up
26367	'Ceacam2'	mRNA	3.15698	0.00016134	Up
26397	'Map2k3'	mRNA	1.00931	1.31172e-219	Up
26559	'Hunk'	mRNA	1.25834	5.59701e-05	Up
268451	'Rab11fip4'	mRNA	1.1699	0.000864078	Up
26888	'Clec4a2'	mRNA	1.0262	7.48699e-86	Up
26904	'Sh2d1b1'	mRNA	2.51728	7.76407e-51	Up
269604	'Gpr157'	mRNA	1.38358	1.89025e-100	Up
269610	'Chd5'	mRNA	1.0064	0.000284907	Up
269642	'Nat8l'	mRNA	1.25625	1.4509e-39	Up
270160	'Rab39'	mRNA	1.16425	6.79629e-14	Up
27027	'Tspan32'	mRNA	1.43724	9.11154e-81	Up
27083	'Xlr4b'	mRNA	1.05001	1.26092e-07	Up
27218	'Slamf1'	mRNA	1.12455	9.40259e-153	Up
272382	'Spib'	mRNA	1.85546	4.72023e-28	Up
27359	'Sytl4'	mRNA	1.28003	3.91832e-87	Up
27389	'Dusp13'	mRNA	2.05264	1.83645e-17	Up
27411	'Slc14a2'	mRNA	2.1631	6.29691e-30	Up
276829	'Smtnl2'	mRNA	1.22277	0.000674854	Up
277203	'Tm4sf19'	mRNA	2.33963	2.26087e-75	Up
277468	'Slc39a12'	mRNA	1.26063	1.60065e-05	Up
277978	'Exoc3l'	mRNA	1.01666	1.30857e-05	Up
278180	'Vsig4'	mRNA	3.66417	0	Up
280408	'Rilp'	mRNA	1.43856	3.54038e-15	Up
28105	'Trim36'	mRNA	1.78285	1.49427e-22	Up
282663	'Serpinb1b'	mRNA	2.47044	2.14034e-07	Up
29816	'Hip1r'	mRNA	1.09328	6.74581e-16	Up
29861	'Dpf1'	mRNA	1.11624	0.000220462	Up
30805	'Slc22a4'	mRNA	1.37224	1.5313e-40	Up
30924	'Angptl3'	mRNA	1.80377	6.32142e-06	Up
30925	'Slamf6'	mRNA	1.08037	1.90681e-05	Up
317750	'Slc24a5'	mRNA	1.67265	1.95928e-176	Up
319148	'Hist1h3c'	mRNA	5.07845	4.66539e-05	Up
319149	'Hist1h3d'	mRNA	2.43911	5.68451e-10	Up
319158	'Hist1h4i'	mRNA	1.00753	1.71638e-11	Up
319161	'Hist1h4n'	mRNA	1.54656	3.9074e-09	Up
319165	'Hist1h2ad'	mRNA	5.72449	2.05871e-07	Up
319179	'Hist1h2be'	mRNA	1.26539	0.000359853	Up
319181	'Hist1h2bg'	mRNA	3.27927	1.23842e-07	Up
319183	'Hist1h2bj'	mRNA	3.19713	5.49785e-07	Up
319187	'Hist1h2bn'	mRNA	4.58921	0.000829074	Up
319211	'Nol4'	mRNA	2.52056	8.79913e-11	Up
319430	'C5ar2'	mRNA	1.59855	1.55259e-09	Up
319555	'Nwd1'	mRNA	2.62492	3.38402e-37	Up
319876	'Cobll1'	mRNA	1.26164	3.84184e-41	Up
319880	'Tmcc3'	mRNA	1.39188	4.53391e-135	Up
320127	'Dgki'	mRNA	1.19122	2.10273e-07	Up
320129	'Grk3'	mRNA	1.56001	4.3731e-101	Up
320148	'B430306N03Rik'	mRNA	1.46387	0	Up
320343	'Lypd6'	mRNA	3.04324	0.00068626	Up
320495	'Ipcef1'	mRNA	1.28392	1.82618e-11	Up
320609	'Strip2'	mRNA	2.4412	9.19458e-05	Up
320664	'Cass4'	mRNA	1.083	5.15034e-30	Up
320802	'Ifitm10'	mRNA	2.05093	4.37225e-06	Up
320825	'Samd5'	mRNA	1.14865	0.000547517	Up
320827	'C530008M17Rik'	mRNA	1.55038	3.76481e-120	Up
320997	'Cyp4f39'	mRNA	2.61874	0.000900229	Up
326619	'Hist1h4a'	mRNA	4.66396	0.00056446	Up
327766	'Tmem26'	mRNA	2.09706	3.21613e-126	Up
328381	'Sh2d4b'	mRNA	2.20932	3.08459e-77	Up
328780	'Prss34'	mRNA	1.22815	6.3241e-20	Up
328795	'Ubash3a'	mRNA	1.3258	1.72586e-18	Up
328829	'9830107B12Rik'	mRNA	1.38282	2.61143e-06	Up
328830	'A530064D06Rik'	mRNA	2.50649	1.22855e-63	Up
329252	'Lgr6'	mRNA	2.1481	1.46377e-104	Up
329650	'Med12l'	mRNA	1.04714	1.68598e-49	Up
330122	'Cxcl3'	mRNA	1.12239	2.30875e-18	Up
330319	'Wipf3'	mRNA	3.41537	3.03964e-17	Up
330409	'Cecr2'	mRNA	2.89438	5.373e-12	Up
330483	'Ceacam16'	mRNA	1.15438	8.01381e-06	Up
330941	'AI593442'	mRNA	3.87634	1.93325e-22	Up
332397	'Nanos1'	mRNA	1.18673	3.29735e-09	Up
333050	'Ksr2'	mRNA	1.71039	4.95904e-28	Up
347722	'Agap1'	mRNA	1.52171	0	Up
353328	'Muc6'	mRNA	2.13569	2.64257e-17	Up
378425	'Nlrp12'	mRNA	1.99702	1.51396e-09	Up
380684	'Nefh'	mRNA	2.96477	4.24617e-27	Up
380728	'Kcnh4'	mRNA	3.41521	3.73394e-07	Up
381199	'Tmem151a'	mRNA	1.94586	5.85863e-33	Up
381310	'Stum'	mRNA	1.92776	4.34714e-06	Up
381484	'Gm5150'	mRNA	1.14261	1.71342e-21	Up
381628	'Adgrf3'	mRNA	4.47934	4.07231e-06	Up
381677	'Vgf'	mRNA	2.41521	2.26221e-05	Up
381724	'BC061212'	mRNA	4.91555	0.000134458	Up
381924	'Itgad'	mRNA	2.46193	4.9124e-195	Up
384783	'Irs2'	mRNA	1.21964	1.76578e-123	Up
403174	'Msantd1'	mRNA	1.30285	7.90041e-05	Up
432582	'Ccdc92b'	mRNA	1.36017	0.000969531	Up
433022	'Plcxd2'	mRNA	1.15559	1.13518e-15	Up
433099	'Ly6g6f'	mRNA	2.4261	1.34332e-127	Up
433375	'Creg1'	mRNA	1.38027	0	Up
434778	'Ccdc160'	mRNA	1.79708	6.51081e-05	Up
434794	'Xlr4a'	mRNA	2.90526	0.000135556	Up
50493	'Txnrd1'	mRNA	1.28858	0	Up
50778	'Rgs1'	mRNA	1.53217	0	Up
50930	'Tnfsf14'	mRNA	1.27448	8.51791e-97	Up
50931	'Il27ra'	mRNA	1.32532	4.92624e-23	Up
50934	'Slc7a8'	mRNA	1.08008	0	Up
51801	'Ramp1'	mRNA	2.03425	9.6158e-68	Up
52024	'Ankrd22'	mRNA	2.16223	6.50057e-08	Up
53374	'Chst3'	mRNA	2.10022	3.49607e-46	Up
53857	'Tuba8'	mRNA	1.5387	4.73914e-54	Up
53945	'Slc40a1'	mRNA	2.03028	0	Up
54366	'Ctnnal1'	mRNA	1.21926	3.71761e-33	Up
54384	'Mtmr7'	mRNA	1.46672	8.35277e-06	Up
544763	'Hbq1b'	mRNA	1.61756	3.26223e-14	Up
545205	'Olfr111'	mRNA	1.2351	0.000484926	Up
545486	'Tubb1'	mRNA	1.16717	3.43165e-133	Up
546644	'Ly6g'	mRNA	1.74272	5.69949e-37	Up
54698	'Crtam'	mRNA	2.04638	2.81231e-13	Up
54720	'Rcan1'	mRNA	1.71007	0	Up
54725	'Cadm1'	mRNA	1.17215	0	Up
55984	'Camkk1'	mRNA	1.28416	1.78902e-31	Up
55985	'Cxcl13'	mRNA	3.86267	0.000432255	Up
56190	'Rbm38'	mRNA	1.07462	5.74243e-279	Up
56226	'Espn'	mRNA	1.54074	4.98136e-06	Up
56325	'Abcb9'	mRNA	1.07941	1.25269e-09	Up
56506	'Cib2'	mRNA	1.12394	4.52e-19	Up
56644	'Clec7a'	mRNA	1.74001	0	Up
56760	'Clec1b'	mRNA	1.23803	1.99111e-188	Up
56792	'Stap1'	mRNA	1.42063	8.17137e-194	Up
56857	'Slc37a2'	mRNA	1.17936	0	Up
57256	'Prss21'	mRNA	5.3481	6.26023e-06	Up
57276	'Vsig2'	mRNA	1.97208	5.18103e-28	Up
57349	'Ppbp'	mRNA	1.58072	0	Up
57435	'Plin4'	mRNA	1.34906	9.34939e-45	Up
57442	'Kcne3'	mRNA	1.6282	5.26298e-09	Up
574437	'Xlr3b'	mRNA	5.2278	1.59815e-05	Up
57738	'Slc15a2'	mRNA	2.41691	5.78417e-54	Up
57764	'Ntn4'	mRNA	1.06384	5.48692e-05	Up
57816	'Tesc'	mRNA	3.54577	0	Up
58182	'Prokr1'	mRNA	1.25874	7.65217e-39	Up
58200	'Ppp1r1a'	mRNA	1.36177	0.0003157	Up
58217	'Trem1'	mRNA	1.03318	2.21639e-11	Up
58222	'Rab37'	mRNA	2.45527	1.70067e-85	Up
58223	'Mmp19'	mRNA	2.01797	0	Up
58229	'Efcc1'	mRNA	2.17788	3.53166e-76	Up
60533	'Cd274'	mRNA	1.01785	2.62863e-130	Up
60596	'Gucy1a1'	mRNA	1.21993	9.67392e-144	Up
619329	'F420015M19Rik'	mRNA	1.0546	9.49041e-14	Up
620235	'Siglec15'	mRNA	1.86267	2.69771e-05	Up
622402	'Akr1c12'	mRNA	1.01179	5.74881e-05	Up
627214	'Fam196a'	mRNA	1.05814	0.000552714	Up
630146	'Cd101'	mRNA	2.65304	8.44153e-34	Up
64011	'Nrgn'	mRNA	1.09438	0	Up
64074	'Smoc2'	mRNA	3.23635	2.39923e-79	Up
65079	'Rtn4r'	mRNA	1.00582	1.4758e-07	Up
65221	'Slc15a3'	mRNA	1.55335	0	Up
65256	'Asb2'	mRNA	2.89723	8.8307e-28	Up
654812	'Angptl7'	mRNA	1.70521	5.3454e-13	Up
65972	'Ifi30'	mRNA	1.45988	0	Up
66060	'Cystm1'	mRNA	1.73778	4.39998e-13	Up
66066	'Gng11'	mRNA	1.22813	1.97446e-120	Up
66109	'Tspan13'	mRNA	1.52447	3.39487e-96	Up
66195	'Lce1g'	mRNA	2.41586	0.00062589	Up
665113	'Tnik'	mRNA	1.11887	1.18945e-107	Up
665119	'Sec14l5'	mRNA	1.17771	8.92037e-19	Up
665622	'Hist1h2br'	mRNA	1.6221	4.2357e-21	Up
666203	'Gm7978'	mRNA	4.91555	0.000134458	Up
667772	'Myh15'	mRNA	4.04324	3.90896e-08	Up
66790	'Grtp1'	mRNA	1.17633	1.91268e-13	Up
66859	'Slc16a9'	mRNA	1.77089	1.331e-33	Up
668727	'Mrgpra2a'	mRNA	3.48495	1.37434e-13	Up
66889	'Rnf128'	mRNA	1.33176	0	Up
67164	'Lipt2'	mRNA	1.0594	3.5861e-09	Up
67434	'Ankrd33b'	mRNA	1.37022	2.4511e-49	Up
67451	'Pkp2'	mRNA	1.09632	2.42284e-73	Up
67468	'Mmd'	mRNA	1.01621	5.00522e-220	Up
67739	'Slc48a1'	mRNA	1.04799	0	Up
67792	'Rgs8'	mRNA	3.2288	3.60198e-06	Up
67815	'Sec14l2'	mRNA	1.98193	1.21166e-119	Up
68024	'Hist1h2bc'	mRNA	1.23595	4.97322e-96	Up
68027	'Tmem178'	mRNA	1.94067	1.72584e-10	Up
68070	'Pdzd2'	mRNA	2.15485	8.22628e-44	Up
68176	'Inka1'	mRNA	1.16064	8.74082e-53	Up
68203	'Diras2'	mRNA	3.27456	0	Up
68468	'Ly6g6c'	mRNA	3.16523	1.84789e-07	Up
68567	'Cgref1'	mRNA	1.39635	5.25662e-14	Up
68632	'Myct1'	mRNA	1.29834	1.82448e-118	Up
68666	'Svop'	mRNA	2.37082	3.76596e-05	Up
68870	'Ak8'	mRNA	1.37294	9.25677e-15	Up
69032	'Lyzl4'	mRNA	1.86267	2.69771e-05	Up
69169	'Fcmr'	mRNA	2.06767	1.78278e-15	Up
69310	'Pacrg'	mRNA	2.478	3.77914e-37	Up
69325	'1700012B09Rik'	mRNA	4.90997	4.34847e-29	Up
69387	'Dnajb13'	mRNA	1.47035	1.95167e-06	Up
69398	'Cdhr4'	mRNA	1.20784	1.45996e-07	Up
69573	'Hilpda'	mRNA	1.05887	6.80035e-59	Up
69574	'Cmbl'	mRNA	2.07417	1.31045e-36	Up
69697	'Camsap3'	mRNA	1.76119	3.44314e-07	Up
69772	'Bdh2'	mRNA	3.19524	7.86593e-16	Up
69810	'Clec4b1'	mRNA	3.55605	5.21157e-21	Up
69847	'Wnk4'	mRNA	1.8424	9.64216e-16	Up
69865	'A1cf'	mRNA	2.84366	4.00672e-06	Up
69993	'Chn2'	mRNA	2.20222	3.04336e-57	Up
70059	'Degs2'	mRNA	1.06898	1.16106e-24	Up
70086	'Cysltr2'	mRNA	1.61756	4.7224e-75	Up
70127	'Dpf3'	mRNA	2.10262	0.000177368	Up
70166	'Lipn'	mRNA	1.71736	9.68522e-17	Up
70240	'Ufsp1'	mRNA	1.78875	5.89173e-99	Up
70405	'Calml3'	mRNA	4.3481	1.30086e-05	Up
70574	'Cpm'	mRNA	2.93045	1.72217e-10	Up
70701	'Nipal1'	mRNA	1.24118	4.2136e-05	Up
70945	'Mmrn1'	mRNA	1.28999	0	Up
70989	'Jhy'	mRNA	2.46831	1.0836e-07	Up
71093	'Atoh8'	mRNA	1.18512	7.4763e-51	Up
71111	'Gpr39'	mRNA	1.4474	2.67142e-12	Up
71653	'Shtn1'	mRNA	1.03297	8.65822e-160	Up
71720	'Osbpl3'	mRNA	1.16024	1.94933e-29	Up
71869	'Serpinb12'	mRNA	5.0643	8.14079e-17	Up
72049	'Tnfrsf13c'	mRNA	1.65527	2.4941e-05	Up
72054	'Cyp4f18'	mRNA	1.06261	5.37166e-15	Up
72097	'2010300C02Rik'	mRNA	3.55569	1.82685e-19	Up
72125	'Amer2'	mRNA	3.74499	2.39371e-09	Up
72160	'Tmem163'	mRNA	1.79905	2.08113e-17	Up
72169	'Trim29'	mRNA	1.70633	2.72033e-42	Up
72258	'Kcnk10'	mRNA	3.86459	0.000427386	Up
72309	'Tmem158'	mRNA	1.53072	4.1794e-72	Up
72324	'Plxdc1'	mRNA	1.04709	1.01829e-61	Up
72433	'Rab38'	mRNA	1.56633	2.1495e-34	Up
72446	'Prr5l'	mRNA	1.4507	4.13647e-62	Up
72472	'Slc16a10'	mRNA	1.05374	2.18562e-215	Up
72555	'Shisa9'	mRNA	2.58233	3.63011e-70	Up
72828	'Ubash3b'	mRNA	1.14597	0	Up
72948	'Tppp'	mRNA	3.04324	2.25117e-12	Up
73102	'Slc22a23'	mRNA	1.30661	4.11888e-74	Up
73182	'Pear1'	mRNA	1.02827	1.22293e-71	Up
73246	'Rassf6'	mRNA	2.41521	2.26221e-05	Up
73333	'Slc25a31'	mRNA	2.95578	5.92657e-05	Up
73712	'Dmkn'	mRNA	2.45828	1.35302e-05	Up
73728	'Psd'	mRNA	1.06767	3.10299e-09	Up
73893	'Tmem202'	mRNA	2.08283	4.34135e-27	Up
73988	'4930438A08Rik'	mRNA	1.20089	0.000332359	Up
74096	'Hvcn1'	mRNA	1.30589	0	Up
74100	'Arpp21'	mRNA	2.127	3.21581e-49	Up
74152	'Stra6l'	mRNA	1.55833	1.27332e-110	Up
74249	'Lrrc2'	mRNA	1.5464	2.59069e-05	Up
74281	'Spatc1'	mRNA	2.25834	5.70238e-10	Up
74376	'Myo18b'	mRNA	1.67567	9.84198e-42	Up
74410	'Ttll11'	mRNA	1.56812	1.31953e-20	Up
74464	'Zswim5'	mRNA	2.43222	7.68075e-18	Up
74552	'Nipal3'	mRNA	1.06026	9.62916e-138	Up
74559	'Elovl7'	mRNA	1.26765	1.08181e-22	Up
74603	'Cd200r3'	mRNA	2.01991	6.973e-06	Up
74614	'Ocstamp'	mRNA	2.07125	4.46361e-15	Up
74694	'Tbc1d30'	mRNA	1.79599	2.69544e-11	Up
74732	'Stx11'	mRNA	1.50045	4.28253e-212	Up
74734	'Rhoh'	mRNA	1.00067	5.32263e-20	Up
74748	'Slamf8'	mRNA	2.05838	6.49486e-155	Up
75141	'Rasd2'	mRNA	1.81969	5.99426e-05	Up
75329	'Atf7ip2'	mRNA	1.12681	0.000589268	Up
75552	'Paqr9'	mRNA	1.46479	2.23313e-13	Up
75590	'Dusp9'	mRNA	1.55889	1.5025e-18	Up
75668	'Rasl10a'	mRNA	1.57353	1.15516e-07	Up
75766	'Dcstamp'	mRNA	3.11952	1.426e-40	Up
75863	'Clec4g'	mRNA	2.71067	4.5323e-05	Up
76157	'Slc35d3'	mRNA	1.49539	2.94015e-95	Up
76161	'Lamp5'	mRNA	1.1631	5.35771e-07	Up
76612	'Lrrc27'	mRNA	1.1045	7.444e-20	Up
76650	'Srxn1'	mRNA	1.90123	0	Up
76820	'Fam49a'	mRNA	1.22481	1.14829e-76	Up
77037	'Mrap'	mRNA	1.66507	2.42027e-53	Up
77799	'Sla2'	mRNA	1.49283	1.99e-65	Up
77836	'Mlana'	mRNA	3.06011	1.99518e-15	Up
77974	'Rdh12'	mRNA	1.74885	2.53816e-18	Up
78252	'Nxpe2'	mRNA	2.05357	4.86177e-23	Up
78255	'Ralgps2'	mRNA	1.2267	4.08102e-43	Up
78892	'Crispld2'	mRNA	1.83025	3.71118e-16	Up
78926	'Gas2l1'	mRNA	1.00781	0	Up
80291	'Rilpl2'	mRNA	1.14372	4.97385e-163	Up
80718	'Rab27b'	mRNA	1.09541	3.53752e-265	Up
80838	'Hist1h1a'	mRNA	4.59963	1.28695e-06	Up
80885	'Hcar2'	mRNA	1.07125	4.2798e-10	Up
80901	'Cxcr6'	mRNA	1.54074	3.02809e-06	Up
83398	'Ndst3'	mRNA	1.54022	4.19992e-07	Up
83924	'Gpr137b'	mRNA	1.00095	0	Up
84544	'Cd96'	mRNA	3.25474	5.18555e-34	Up
93966	'Hemgn'	mRNA	1.56583	4.44186e-18	Up
94180	'Acsbg1'	mRNA	2.91219	5.78673e-27	Up
94215	'Ugt2a1'	mRNA	5.47934	2.07439e-06	Up
94332	'Cadm3'	mRNA	1.25534	0.000196483	Up
94346	'Tmem40'	mRNA	1.34897	1.54295e-145	Up
97086	'Slc9b2'	mRNA	2.07528	7.71606e-27	Up
97114	'Hist2h3c2'	mRNA	1.16036	1.76422e-10	Up
98170	'Tmem132a'	mRNA	1.21208	0	Up
98388	'Chst10'	mRNA	1.54203	2.19192e-81	Up
98752	'Fcrla'	mRNA	2.8433	1.40861e-12	Up
100034251	'Wfdc17'	mRNA	-1.41768	0	Down
100038882	'Isg15'	mRNA	-1.4549	6.1671e-59	Down
100039796	'Tgtp2'	mRNA	-2.29425	1.71369e-190	Down
100039964	'Gm15411'	lncRNA	-1.65795	0.000130241	Down
100040671	'Gm2897'	mRNA	-4.87914	0.00021392	Down
100041057	'LOC100041057'	mRNA	-1.08287	2.19301e-05	Down
100041151	'Gm3636'	mRNA	-1.57544	3.68415e-07	Down
100042480	'Nhsl2'	mRNA	-1.00429	5.97615e-22	Down
100042856	'Gm4070'	mRNA	-1.20471	0	Down
100043915	'Gm4724'	mRNA	-2.73852	1.39811e-18	Down
100129	'Gpr153'	mRNA	-2.88984	8.97989e-237	Down
100342	'Tent5b'	mRNA	-1.2737	7.64592e-05	Down
100502940	'Colca2'	mRNA	-2.16621	8.66885e-10	Down
100503043	'Armcx4'	mRNA	-1.01476	9.26272e-32	Down
100503884	'Ccdc149'	mRNA	-1.84069	2.32297e-07	Down
100504518	'3425401B19Rik'	mRNA	-2.36633	5.66978e-22	Down
100689	'Spon2'	mRNA	-1.74815	8.37082e-47	Down
100862085	'Gm16867'	mRNA	-2.47307	4.93832e-05	Down
101055676	'LOC101055676'	mRNA	-4.89822	0.000191053	Down
101055758	'LOC101055758'	mRNA	-1.15523	4.93503e-05	Down
101055890	'Gm29738'	pseudo	-5.37047	7.35139e-06	Down
101359	'Prrt4'	mRNA	-1.62772	7.87076e-24	Down
101401	'Adamts9'	mRNA	-1.31465	1.27106e-30	Down
101544	'Zfp575'	mRNA	-2.11374	3.76334e-10	Down
101809	'Spred3'	mRNA	-1.68674	5.93511e-59	Down
102075	'Plekhg4'	mRNA	-2.55587	3.48695e-31	Down
102631909	'Gm30124'	mRNA	-1.99009	6.51301e-06	Down
102632483	'Gm17330'	mRNA	-1.46459	5.17747e-16	Down
102635360	'Gm32719'	mRNA	-1.66403	1.68891e-11	Down
102635496	'Malrd1'	mRNA	-3.36615	1.04678e-06	Down
102635944	'Gm33153'	mRNA	-1.17568	6.04588e-07	Down
102639105	'Gm35498'	pseudo	-1.16873	2.28013e-06	Down
102639653	'LOC102639653'	mRNA	-9.76546	2.85001e-73	Down
102640839	'Gm12963'	lncRNA	-3.40412	3.9421e-30	Down
103406	'Zfr2'	mRNA	-2.11461	7.89716e-18	Down
103511	'Calhm5'	mRNA	-1.47885	4.29011e-25	Down
103743	'Tmem98'	mRNA	-1.54776	4.97713e-70	Down
103768	'Tubg2'	mRNA	-2.70281	6.58365e-22	Down
103889	'Hoxb2'	mRNA	-1.61126	2.1398e-07	Down
103967	'Dnm3'	mRNA	-3.04422	6.13407e-08	Down
103988	'Gck'	mRNA	-4.21415	5.12052e-05	Down
104009	'Qsox1'	mRNA	-1.23122	0	Down
104027	'Synpo'	mRNA	-3.13129	0	Down
104080	'Nxph4'	mRNA	-3.18076	3.0094e-54	Down
104445	'Cdc42ep1'	mRNA	-1.43197	2.78882e-123	Down
104759	'Pld4'	mRNA	-1.56668	0	Down
104816	'Aspg'	mRNA	-3.31724	1.87803e-06	Down
105242418	'Gm38690'	mRNA	-2.35732	0.000797998	Down
105244829	'Gm40365'	mRNA	-1.02608	1.93684e-06	Down
105244832	'Gm40368'	mRNA	-1.49979	9.93525e-37	Down
105244931	'Gm40453'	mRNA	-6.66497	7.05263e-18	Down
105245278	'Gm40755'	mRNA	-1.46861	1.05889e-05	Down
105298	'Epdr1'	mRNA	-2.13169	1.98065e-276	Down
105785	'Kdelr3'	mRNA	-1.12906	3.6863e-76	Down
105827	'Amigo2'	mRNA	-2.21415	1.26895e-33	Down
106369	'Ypel1'	mRNA	-1.92707	2.69007e-09	Down
106877	'Afap1l1'	mRNA	-1.11822	4.24914e-10	Down
107351	'Kank1'	mRNA	-1.31691	4.83688e-22	Down
107503	'Atf5'	mRNA	-1.84588	0	Down
107581	'Col16a1'	mRNA	-1.67373	2.77979e-282	Down
107585	'Dio3'	mRNA	-4.47961	1.38038e-161	Down
107589	'Mylk'	mRNA	-1.83226	0	Down
107869	'Cth'	mRNA	-4.40599	9.38414e-116	Down
107971	'Frs3'	mRNA	-1.42708	7.4221e-10	Down
108030	'Lin7a'	mRNA	-1.84798	0.000969159	Down
108075	'Ltbp4'	mRNA	-1.84069	2.32297e-07	Down
108096	'Slco1a5'	mRNA	-1.13156	0.000266901	Down
108153	'Adamts7'	mRNA	-2.11152	1.96501e-43	Down
108154	'Adamts6'	mRNA	-1.47978	2.16388e-45	Down
108167321	'LOC108167321'	mRNA	-1.83611	0.000136839	Down
108167368	'LOC108167368'	mRNA	-1.07477	8.69264e-05	Down
108167614	'Gm46084'	mRNA	-1.87256	5.41452e-08	Down
108167801	'LOC108167801'	lncRNA	-1.00849	0.000206623	Down
108167848	'Gm12258'	mRNA	-1.05668	9.66674e-11	Down
108167989	'Gm46340'	mRNA	-1.22535	0.000925586	Down
108168740	'Gm46731'	mRNA	-1.5393	8.53643e-05	Down
108682	'Gpt2'	mRNA	-1.73624	1.76036e-135	Down
108760	'Galnt16'	mRNA	-2.9022	7.92618e-06	Down
108899	'2700081O15Rik'	mRNA	-1.31008	4.92691e-60	Down
109042	'Cavin3'	mRNA	-1.66058	3.24701e-100	Down
109205	'Sobp'	mRNA	-2.04775	9.86678e-46	Down
109676	'Ank2'	mRNA	-2.19486	2.33726e-58	Down
109700	'Itga1'	mRNA	-1.41202	1.14549e-49	Down
109731	'Maob'	mRNA	-2.61225	1.12662e-87	Down
110075	'Bmp3'	mRNA	-4.11976	0.000101653	Down
110084	'Dnah1'	mRNA	-3.21415	0.000259718	Down
110310	'Krt7'	mRNA	-1.40922	4.43819e-12	Down
110351	'Rap1gap'	mRNA	-1.22293	8.66679e-12	Down
110380	'Shroom2'	mRNA	-1.74466	4.04134e-09	Down
110454	'Ly6a'	mRNA	-2.52649	2.04905e-59	Down
110532	'Adarb1'	mRNA	-1.0397	6.8961e-68	Down
110876	'Scn2a'	mRNA	-2.34871	8.12924e-13	Down
110893	'Slc8a3'	mRNA	-2.14499	4.27758e-07	Down
114142	'Foxp2'	mRNA	-2.41361	1.54501e-13	Down
114301	'Palmd'	mRNA	-3.41346	3.09198e-36	Down
11459	'Acta1'	mRNA	-1.84798	7.97255e-07	Down
11464	'Actc1'	mRNA	-2.2315	0.000714953	Down
11474	'Actn3'	mRNA	-3.68282	5.7641e-56	Down
114774	'Pawr'	mRNA	-1.59734	6.69578e-85	Down
11488	'Adam11'	mRNA	-2.33678	2.6636e-09	Down
11499	'Adam5'	mRNA	-3.79911	1.24427e-06	Down
11504	'Adamts1'	mRNA	-1.85414	3.85462e-270	Down
11522	'Adh1'	mRNA	-2.22555	1.65705e-16	Down
11535	'Adm'	mRNA	-1.92062	1.46471e-181	Down
11567	'Avil'	mRNA	-1.31986	0.000931377	Down
11568	'Aebp1'	mRNA	-1.4469	0	Down
11602	'Angpt4'	mRNA	-2.79617	2.6307e-97	Down
11603	'Agrn'	mRNA	-1.31283	3.35945e-100	Down
11606	'Agt'	mRNA	-1.37747	4.79114e-21	Down
116847	'Prelp'	mRNA	-1.02185	7.55614e-36	Down
11699	'Ambp'	mRNA	-4.85158	0.000250734	Down
117167	'Steap4'	mRNA	-1.4848	2.6128e-22	Down
11722	'Amy1'	mRNA	-2.52034	6.39696e-09	Down
11727	'Ang'	mRNA	-1.59096	4.92963e-11	Down
11735	'Ank3'	mRNA	-1.44432	1.64563e-33	Down
11752	'Anxa8'	mRNA	-1.90672	4.62867e-09	Down
11754	'Aoc3'	mRNA	-1.47338	9.37524e-91	Down
117600	'Srgap1'	mRNA	-1.13855	4.49151e-12	Down
117606	'Boc'	mRNA	-1.68741	5.27423e-69	Down
11785	'Apbb1'	mRNA	-2.03804	1.23805e-51	Down
11803	'Aplp1'	mRNA	-1.90707	5.69993e-38	Down
11813	'Apoc2'	mRNA	-2.53981	0	Down
11835	'Ar'	mRNA	-1.94084	1.69445e-54	Down
118449	'Synpo2'	mRNA	-1.84709	2.76162e-123	Down
118453	'Mmp28'	mRNA	-2.15483	2.32097e-22	Down
11846	'Arg1'	mRNA	-1.91212	5.95164e-23	Down
11876	'Artn'	mRNA	-3.11461	1.94691e-08	Down
11981	'Atp9a'	mRNA	-1.50417	4.67591e-51	Down
11989	'Slc7a3'	mRNA	-3.25924	6.32147e-13	Down
12035	'Bcat1'	mRNA	-1.00426	2.1313e-108	Down
12051	'Bcl3'	mRNA	-1.11549	7.99286e-82	Down
12064	'Bdnf'	mRNA	-2.23584	1.31199e-25	Down
12111	'Bgn'	mRNA	-1.56004	0	Down
12153	'Bmp1'	mRNA	-2.01126	0	Down
12159	'Bmp4'	mRNA	-4.36739	4.42015e-277	Down
12160	'Bmp5'	mRNA	-1.73736	2.60772e-85	Down
12166	'Bmpr1a'	mRNA	-1.26334	5.30772e-121	Down
12176	'Bnip3'	mRNA	-1.47764	0	Down
12192	'Zfp36l1'	mRNA	-1.16838	0	Down
12258	'Serping1'	mRNA	-3.59516	0	Down
12266	'C3'	mRNA	-1.49205	0	Down
12268	'C4b'	mRNA	-2.22541	8.60889e-55	Down
12288	'Cacna1c'	mRNA	-1.32606	1.53759e-41	Down
12293	'Cacna2d1'	mRNA	-1.24447	8.1482e-51	Down
12295	'Cacnb1'	mRNA	-1.60646	6.61298e-16	Down
12297	'Cacnb3'	mRNA	-1.70268	9.09361e-128	Down
12338	'Capn6'	mRNA	-3.26661	3.39035e-13	Down
12348	'Car11'	mRNA	-2.3997	1.17243e-12	Down
12391	'Cav3'	mRNA	-5.04422	7.71508e-05	Down
12395	'Runx1t1'	mRNA	-2.22325	1.16487e-42	Down
12399	'Runx3'	mRNA	-1.24502	9.92896e-114	Down
12404	'Cbln1'	mRNA	-1.91869	1.47849e-27	Down
12406	'Serpinh1'	mRNA	-1.34044	0	Down
12409	'Cbr2'	mRNA	-2.19242	2.92667e-91	Down
12494	'Cd38'	mRNA	-2.23324	1.80281e-287	Down
12552	'Cdh11'	mRNA	-1.48881	0	Down
12554	'Cdh13'	mRNA	-1.64829	2.80277e-07	Down
12562	'Cdh5'	mRNA	-1.55237	3.56572e-20	Down
12578	'Cdkn2a'	mRNA	-1.83237	3.20053e-36	Down
12579	'Cdkn2b'	mRNA	-2.61417	8.7773e-141	Down
12589	'Ift81'	mRNA	-1.31242	5.12364e-27	Down
12609	'Cebpd'	mRNA	-1.78098	4.391e-244	Down
12628	'Cfh'	mRNA	-1.46851	0	Down
12661	'Chl1'	mRNA	-1.85839	0.000309081	Down
12667	'Chrd'	mRNA	-4.08862	3.46141e-08	Down
12702	'Socs3'	mRNA	-2.11083	0	Down
12737	'Cldn1'	mRNA	-1.71665	6.8797e-10	Down
12772	'Ccr2'	mRNA	-1.97335	0	Down
12778	'Ackr3'	mRNA	-1.26213	6.26064e-07	Down
12805	'Cntn1'	mRNA	-1.55114	0.00078623	Down
12808	'Cobl'	mRNA	-1.5608	7.64637e-09	Down
12814	'Col11a1'	mRNA	-4.4766	0	Down
12816	'Col12a1'	mRNA	-1.98842	0	Down
12818	'Col14a1'	mRNA	-1.24353	0.000222276	Down
12822	'Col18a1'	mRNA	-1.02224	1.0402e-152	Down
12825	'Col3a1'	mRNA	-3.75036	0	Down
12830	'Col4a5'	mRNA	-1.06931	8.28313e-11	Down
12831	'Col5a1'	mRNA	-2.32131	0	Down
12832	'Col5a2'	mRNA	-2.11408	0	Down
12833	'Col6a1'	mRNA	-1.18007	0	Down
12834	'Col6a2'	mRNA	-1.26727	0	Down
12837	'Col8a1'	mRNA	-1.62262	0	Down
12842	'Col1a1'	mRNA	-2.79419	0	Down
12843	'Col1a2'	mRNA	-2.61992	0	Down
12862	'Cox6a2'	mRNA	-2.49191	8.51812e-28	Down
12865	'Cox7a1'	mRNA	-1.44861	0.000419114	Down
12870	'Cp'	mRNA	-2.78489	0	Down
12876	'Cpe'	mRNA	-1.92746	5.05353e-184	Down
12904	'Crabp2'	mRNA	-3.53608	5.12457e-71	Down
12936	'Pcdha4'	mRNA	-2.66553	1.01952e-05	Down
12941	'Pcdha5'	mRNA	-5.67998	4.92808e-07	Down
13003	'Vcan'	mRNA	-1.82077	0	Down
13008	'Csrp2'	mRNA	-1.37145	6.43157e-153	Down
13011	'Cst7'	mRNA	-1.5096	1.77057e-18	Down
13123	'Cyp7b1'	mRNA	-1.85158	1.82824e-08	Down
13132	'Dab2'	mRNA	-1.10936	0	Down
13170	'Dbp'	mRNA	-1.42603	1.78319e-39	Down
13175	'Dclk1'	mRNA	-1.67807	0	Down
13179	'Dcn'	mRNA	-1.50402	3.16145e-142	Down
13346	'Des'	mRNA	-1.2315	3.65873e-13	Down
13385	'Dlg4'	mRNA	-1.0297	1.9451e-55	Down
13395	'Dlx5'	mRNA	-2.18718	5.91395e-64	Down
13396	'Dlx6'	mRNA	-2.48785	9.2051e-22	Down
13400	'Dmpk'	mRNA	-1.27732	1.43278e-228	Down
13406	'Dmp1'	mRNA	-2.0077	3.05363e-05	Down
13417	'Dnah8'	mRNA	-1.08604	4.19474e-07	Down
13429	'Dnm1'	mRNA	-1.84259	2.70678e-16	Down
13479	'Dpep1'	mRNA	-1.13829	9.89264e-57	Down
13497	'Drp2'	mRNA	-1.69382	1.22213e-07	Down
13593	'Ebf3'	mRNA	-2.6369	0	Down
13607	'Eda'	mRNA	-2.82466	1.03048e-93	Down
13608	'Edar'	mRNA	-3.32962	2.50793e-08	Down
13612	'Edil3'	mRNA	-2.79739	5.11603e-198	Down
13614	'Edn1'	mRNA	-1.78555	2.6397e-91	Down
13617	'Ednra'	mRNA	-2.23861	6.70746e-56	Down
13618	'Ednrb'	mRNA	-2.75728	0	Down
13636	'Efna1'	mRNA	-2.21415	5.88979e-12	Down
13637	'Efna2'	mRNA	-1.67716	6.3578e-19	Down
13639	'Efna4'	mRNA	-2.92121	1.91234e-32	Down
13640	'Efna5'	mRNA	-1.73397	8.55435e-39	Down
13644	'Efs'	mRNA	-3.28011	8.37988e-34	Down
13649	'Egfr'	mRNA	-1.74443	6.30068e-157	Down
13797	'Emx2'	mRNA	-1.3318	5.19728e-06	Down
13800	'Enah'	mRNA	-1.64763	0	Down
13807	'Eno2'	mRNA	-1.2985	8.13333e-94	Down
13809	'Enpep'	mRNA	-1.79787	2.04455e-14	Down
13819	'Epas1'	mRNA	-1.02414	2.96642e-230	Down
13837	'Epha3'	mRNA	-1.91869	0.000217729	Down
13841	'Epha7'	mRNA	-3.28648	3.69981e-20	Down
13844	'Ephb2'	mRNA	-2.1185	1.08944e-51	Down
13845	'Ephb3'	mRNA	-2.44123	3.83425e-38	Down
13846	'Ephb4'	mRNA	-2.22643	8.94106e-173	Down
13848	'Ephb6'	mRNA	-1.44111	1.17786e-11	Down
13860	'Eps8'	mRNA	-1.26463	1.44158e-93	Down
13865	'Nr2f1'	mRNA	-1.8648	1.92796e-16	Down
14009	'Etv1'	mRNA	-1.76152	1.71463e-95	Down
14049	'Eya2'	mRNA	-1.00314	4.21492e-70	Down
14051	'Eya4'	mRNA	-1.55045	2.32802e-116	Down
140557	'Smc1b'	mRNA	-2.42273	0.000142238	Down
140577	'Ankrd6'	mRNA	-1.68577	1.1971e-07	Down
14066	'F3'	mRNA	-1.14637	1.41824e-19	Down
14089	'Fap'	mRNA	-2.79347	2.39281e-161	Down
14102	'Fas'	mRNA	-1.13238	4.45029e-25	Down
14107	'Fat1'	mRNA	-2.0013	0	Down
14114	'Fbln1'	mRNA	-1.8421	2.09709e-123	Down
14115	'Fbln2'	mRNA	-2.68792	0	Down
14118	'Fbn1'	mRNA	-2.30503	0	Down
14119	'Fbn2'	mRNA	-5.12865	7.42472e-113	Down
14130	'Fcgr2b'	mRNA	-1.19826	0	Down
14160	'Lgr5'	mRNA	-5.53799	9.8e-129	Down
14163	'Fgd1'	mRNA	-1.10275	7.35714e-28	Down
14166	'Fgf11'	mRNA	-1.1315	2.80213e-10	Down
14183	'Fgfr2'	mRNA	-1.37607	5.80954e-42	Down
14200	'Fhl2'	mRNA	-1.64379	4.78342e-242	Down
14205	'Vegfd'	mRNA	-1.62918	9.70157e-10	Down
14230	'Fkbp10'	mRNA	-1.45746	0	Down
14231	'Fkbp7'	mRNA	-1.99821	2.06522e-92	Down
14261	'Fmo1'	mRNA	-1.83864	4.14342e-22	Down
14264	'Fmod'	mRNA	-1.95849	2.72099e-21	Down
14266	'Aff2'	mRNA	-1.13733	5.16598e-07	Down
14268	'Fn1'	mRNA	-2.3695	0	Down
14313	'Fst'	mRNA	-1.53737	2.49137e-108	Down
14314	'Fstl1'	mRNA	-2.08289	0	Down
14365	'Fzd3'	mRNA	-1.18293	6.76567e-13	Down
14366	'Fzd4'	mRNA	-1.4636	2.87185e-16	Down
14367	'Fzd5'	mRNA	-1.16789	4.77043e-62	Down
14370	'Fzd8'	mRNA	-1.22333	9.80063e-32	Down
14402	'Gabrb3'	mRNA	-2.72149	0.000830117	Down
14404	'Gabre'	mRNA	-2.17996	8.31812e-20	Down
14451	'Gas1'	mRNA	-1.78395	2.11731e-238	Down
14453	'Gas2'	mRNA	-1.09052	2.63e-09	Down
14456	'Gas6'	mRNA	-1.79549	0	Down
14457	'Gas7'	mRNA	-1.6768	0	Down
14468	'Gbp2b'	mRNA	-1.4761	3.67191e-48	Down
14469	'Gbp2'	mRNA	-1.65901	4.41661e-86	Down
14559	'Gdf1'	mRNA	-1.94648	0.000428034	Down
14561	'Gdf11'	mRNA	-1.341	5.14354e-13	Down
14609	'Gja1'	mRNA	-2.81539	0	Down
14613	'Gja5'	mRNA	-2.99981	2.50249e-06	Down
14633	'Gli2'	mRNA	-2.95111	2.1778e-38	Down
14658	'Glrb'	mRNA	-2.21415	1.97689e-05	Down
14659	'Glrp1'	mRNA	-1.29389	4.04758e-13	Down
14664	'Slc6a9'	mRNA	-3.11568	9.3478e-236	Down
14681	'Gnao1'	mRNA	-2.1594	2.88543e-235	Down
14735	'Gpc4'	mRNA	-2.00144	0	Down
14756	'Gpld1'	mRNA	-2.34992	6.09762e-07	Down
14758	'Gpm6b'	mRNA	-2.31278	0	Down
14778	'Gpx3'	mRNA	-1.84493	0	Down
14783	'Grb10'	mRNA	-1.85534	0	Down
14788	'Gpr162'	mRNA	-1.6338	3.31847e-26	Down
14789	'P3h3'	mRNA	-1.73494	1.80432e-240	Down
14814	'Grin2d'	mRNA	-1.18131	1.15562e-08	Down
14863	'Gstm2'	mRNA	-1.47214	8.22426e-187	Down
14866	'Gstm5'	mRNA	-1.32858	6.79034e-47	Down
14867	'Gstm6'	mRNA	-3.02333	0.000950685	Down
14869	'Gstp2'	mRNA	-2.60015	2.15809e-06	Down
14924	'Magi1'	mRNA	-1.08687	2.27871e-14	Down
14942	'Gzme'	mRNA	-1.53497	5.96348e-56	Down
14962	'Cfb'	mRNA	-1.25653	2.18131e-11	Down
15203	'Heph'	mRNA	-1.337	1.31139e-18	Down
15248	'Hic1'	mRNA	-1.41121	1.97114e-49	Down
15251	'Hif1a'	mRNA	-1.42465	0	Down
15395	'Hoxa10'	mRNA	-1.88479	1.31269e-80	Down
15399	'Hoxa2'	mRNA	-1.55518	2.37998e-05	Down
15400	'Hoxa3'	mRNA	-1.884	6.6764e-32	Down
15402	'Hoxa5'	mRNA	-1.33247	3.74636e-16	Down
15403	'Hoxa6'	mRNA	-2.0875	3.56857e-06	Down
15404	'Hoxa7'	mRNA	-1.15862	1.0158e-11	Down
15405	'Hoxa9'	mRNA	-1.35634	9.37637e-37	Down
15423	'Hoxc4'	mRNA	-1.55518	3.90067e-18	Down
15424	'Hoxc5'	mRNA	-1.11134	5.64184e-07	Down
15425	'Hoxc6'	mRNA	-1.76912	5.16407e-112	Down
15426	'Hoxc8'	mRNA	-1.73533	1.18421e-16	Down
15427	'Hoxc9'	mRNA	-1.4828	1.29096e-22	Down
15437	'Hoxd8'	mRNA	-1.42988	8.52501e-12	Down
15439	'Hp'	mRNA	-2.40664	0	Down
15529	'Sdc2'	mRNA	-1.77448	0	Down
15530	'Hspg2'	mRNA	-1.34622	0	Down
15891	'Ibsp'	mRNA	-1.39889	4.57881e-11	Down
15957	'Ifit1'	mRNA	-1.36033	6.40227e-51	Down
16002	'Igf2'	mRNA	-4.31101	4.8407e-137	Down
16009	'Igfbp3'	mRNA	-1.09232	1.1446e-11	Down
16010	'Igfbp4'	mRNA	-1.65387	0	Down
16011	'Igfbp5'	mRNA	-3.32624	0	Down
16012	'Igfbp6'	mRNA	-2.37864	2.40633e-16	Down
16177	'Il1r1'	mRNA	-1.85988	1.61095e-193	Down
16190	'Il4ra'	mRNA	-1.27488	0	Down
16195	'Il6st'	mRNA	-1.20866	0	Down
16196	'Il7'	mRNA	-1.70783	1.79054e-65	Down
16322	'Inha'	mRNA	-2.8644	2.72088e-19	Down
16324	'Inhbb'	mRNA	-2.04422	3.14387e-17	Down
16365	'Acod1'	mRNA	-1.03001	4.76214e-09	Down
16367	'Irs1'	mRNA	-1.78078	1.86798e-213	Down
16371	'Irx1'	mRNA	-4.87711	2.37755e-14	Down
16425	'Itih2'	mRNA	-1.92753	1.25864e-28	Down
16431	'Itm2a'	mRNA	-5.01015	0	Down
16499	'Kcnab3'	mRNA	-1.84259	1.05816e-08	Down
16506	'Kcnd1'	mRNA	-1.98764	4.17369e-22	Down
16516	'Kcnj15'	mRNA	-3.11359	2.40325e-17	Down
16531	'Kcnma1'	mRNA	-2.97022	1.91135e-07	Down
16564	'Kif21a'	mRNA	-1.0192	1.18851e-13	Down
16568	'Kif3a'	mRNA	-1.17289	6.16685e-228	Down
16581	'Kifc2'	mRNA	-1.47494	9.23741e-15	Down
16597	'Klf12'	mRNA	-2.26672	1.82638e-18	Down
16598	'Klf2'	mRNA	-1.3013	1.23846e-119	Down
16600	'Klf4'	mRNA	-1.17726	7.05286e-61	Down
16613	'Klk1b11'	mRNA	-2.53324	3.02199e-17	Down
16644	'Kng1'	mRNA	-4.12172	0	Down
16651	'Sspn'	mRNA	-2.26181	3.68033e-83	Down
16772	'Lama1'	mRNA	-2.38875	1.42225e-26	Down
16773	'Lama2'	mRNA	-3.04664	1.78973e-72	Down
16774	'Lama3'	mRNA	-1.57607	2.21467e-19	Down
16775	'Lama4'	mRNA	-1.46853	7.64656e-194	Down
16776	'Lama5'	mRNA	-1.80217	5.81132e-50	Down
16777	'Lamb1'	mRNA	-1.02918	3.28565e-263	Down
16779	'Lamb2'	mRNA	-1.72438	3.08248e-253	Down
16803	'Lbp'	mRNA	-2.80537	1.36501e-71	Down
16816	'Lcat'	mRNA	-1.337	0.000540912	Down
16826	'Ldb2'	mRNA	-2.57672	9.07507e-13	Down
16880	'Lifr'	mRNA	-2.21819	0	Down
16948	'Lox'	mRNA	-2.47966	0	Down
16949	'Loxl1'	mRNA	-1.77172	0	Down
16985	'Lsp1'	mRNA	-1.69969	0	Down
16997	'Ltbp2'	mRNA	-1.35493	0	Down
17001	'Ltc4s'	mRNA	-1.02473	5.13859e-24	Down
17022	'Lum'	mRNA	-3.97599	4.24357e-75	Down
170441	'Slc2a10'	mRNA	-1.74956	7.37007e-41	Down
170574	'Sp7'	mRNA	-1.55873	3.49245e-41	Down
170639	'Olfr78'	mRNA	-1.80976	0.000315119	Down
170745	'Xpnpep2'	mRNA	-1.99175	0.000643037	Down
170758	'Rac3'	mRNA	-1.75204	1.83425e-31	Down
17132	'Maf'	mRNA	-1.16369	0	Down
171463	'Il17rd'	mRNA	-2.47013	6.15131e-32	Down
17150	'Mfap2'	mRNA	-4.59112	1.59583e-128	Down
17152	'Mak'	mRNA	-1.67649	2.92315e-06	Down
171543	'Bmf'	mRNA	-1.80899	1.48147e-70	Down
17181	'Matn2'	mRNA	-1.49048	2.10181e-16	Down
17203	'Mc5r'	mRNA	-3.59369	2.33278e-56	Down
17240	'Mdfi'	mRNA	-2.56448	2.67369e-32	Down
17285	'Meox1'	mRNA	-2.01997	1.9638e-07	Down
17300	'Foxc1'	mRNA	-2.29344	0	Down
17309	'Mgat3'	mRNA	-2.79413	7.33018e-59	Down
17311	'Kitl'	mRNA	-1.08267	1.04345e-190	Down
17357	'Marcksl1'	mRNA	-1.85828	0	Down
17380	'Mme'	mRNA	-3.51722	0	Down
17385	'Mmp11'	mRNA	-2.3598	7.86065e-178	Down
17386	'Mmp13'	mRNA	-3.35014	0	Down
17387	'Mmp14'	mRNA	-1.41356	0	Down
17389	'Mmp16'	mRNA	-2.36629	1.4495e-56	Down
17390	'Mmp2'	mRNA	-2.53553	0	Down
17392	'Mmp3'	mRNA	-2.77087	1.92206e-11	Down
17436	'Me1'	mRNA	-1.03393	4.30412e-128	Down
17475	'Mpdz'	mRNA	-1.10806	2.09965e-61	Down
17534	'Mrc2'	mRNA	-1.96885	0	Down
17536	'Meis2'	mRNA	-1.76053	3.12093e-35	Down
17690	'Msi1'	mRNA	-2.66313	1.94283e-84	Down
17768	'Mthfd2'	mRNA	-1.1059	9.79925e-209	Down
17769	'Mthfr'	mRNA	-1.0023	5.69921e-108	Down
17829	'Muc1'	mRNA	-1.73812	6.49312e-06	Down
17885	'Myh8'	mRNA	-4.69384	0.000593619	Down
17901	'Myl1'	mRNA	-4.07397	1.32426e-11	Down
17907	'Mylpf'	mRNA	-1.52535	5.81326e-06	Down
17912	'Myo1b'	mRNA	-1.24135	3.34674e-157	Down
17928	'Myog'	mRNA	-4.95111	0.000138768	Down
17967	'Ncam1'	mRNA	-2.66917	0	Down
17984	'Ndn'	mRNA	-1.24353	2.95104e-47	Down
17999	'Nedd4'	mRNA	-1.33706	0	Down
18007	'Neo1'	mRNA	-2.00972	0	Down
18027	'Nfia'	mRNA	-1.4935	1.06524e-63	Down
18028	'Nfib'	mRNA	-1.63033	1.10747e-202	Down
18030	'Nfil3'	mRNA	-1.14245	1.16991e-88	Down
18032	'Nfix'	mRNA	-1.30617	0	Down
18074	'Nid2'	mRNA	-2.12012	2.03442e-221	Down
18113	'Nnmt'	mRNA	-2.16328	2.29114e-48	Down
18126	'Nos2'	mRNA	-3.04422	0.000832472	Down
18127	'Nos3'	mRNA	-1.70309	0.000812836	Down
18131	'Notch3'	mRNA	-2.33554	6.54388e-115	Down
18162	'Npr3'	mRNA	-4.92497	0	Down
18196	'Nsg1'	mRNA	-2.41344	0	Down
18212	'Ntrk2'	mRNA	-1.49039	3.76731e-10	Down
18214	'Ddr2'	mRNA	-1.49324	0	Down
18223	'Numbl'	mRNA	-1.50118	7.98503e-125	Down
18230	'Nxn'	mRNA	-1.32997	4.69666e-94	Down
18295	'Ogn'	mRNA	-3.25947	0	Down
18414	'Osmr'	mRNA	-2.05193	0	Down
18452	'P4ha2'	mRNA	-1.69774	3.13015e-291	Down
18481	'Pak3'	mRNA	-2.12949	4.98385e-95	Down
18483	'Palm'	mRNA	-1.54641	1.32735e-171	Down
18491	'Pappa'	mRNA	-3.04249	0	Down
18542	'Pcolce'	mRNA	-1.73573	0	Down
18552	'Pcsk5'	mRNA	-1.61408	1.34639e-08	Down
18573	'Pde1a'	mRNA	-2.78294	1.00084e-54	Down
18595	'Pdgfra'	mRNA	-2.49063	0	Down
18596	'Pdgfrb'	mRNA	-1.1582	0	Down
18605	'Enpp1'	mRNA	-1.20025	0	Down
18616	'Peg3'	mRNA	-1.39674	3.25308e-10	Down
18645	'Pfn2'	mRNA	-1.24227	2.15286e-28	Down
18675	'Phex'	mRNA	-2.29204	2.33021e-09	Down
18710	'Pik3r3'	mRNA	-1.69648	1.33989e-97	Down
18740	'Pitx1'	mRNA	-1.1611	3.89512e-50	Down
18760	'Prkd1'	mRNA	-2.32498	2.77188e-60	Down
18766	'Pkdrej'	mRNA	-4.74466	0.000453586	Down
18767	'Pkia'	mRNA	-1.5332	7.26951e-31	Down
18779	'Pla2r1'	mRNA	-1.66039	5.2352e-35	Down
18791	'Plat'	mRNA	-1.60922	1.26211e-23	Down
18799	'Plcd1'	mRNA	-1.72795	8.08484e-59	Down
18846	'Plxna3'	mRNA	-1.31496	2.26191e-16	Down
18951	'Sept5'	mRNA	-1.21824	1.90056e-98	Down
18952	'Sept4'	mRNA	-2.36061	3.54218e-06	Down
18987	'Pou2f2'	mRNA	-1.34668	2.09488e-116	Down
19009	'Pou6f1'	mRNA	-1.36068	1.52028e-89	Down
19012	'Plpp1'	mRNA	-1.25076	4.25866e-42	Down
19013	'Ppara'	mRNA	-2.24586	9.63669e-07	Down
192187	'Stab1'	mRNA	-1.1402	0	Down
19220	'Ptgfr'	mRNA	-2.48154	6.29558e-69	Down
192216	'Tmem47'	mRNA	-1.11969	1.96644e-66	Down
19228	'Pth1r'	mRNA	-1.97068	1.38876e-66	Down
19249	'Ptpn13'	mRNA	-1.66521	1.41774e-74	Down
19263	'Ptprb'	mRNA	-1.58936	0.000844613	Down
192651	'Zfp286'	mRNA	-1.62918	1.29394e-06	Down
19266	'Ptprd'	mRNA	-1.88935	1.39603e-273	Down
192663	'Abcg4'	mRNA	-2.67649	9.55251e-06	Down
19268	'Ptprf'	mRNA	-2.60393	0	Down
19270	'Ptprg'	mRNA	-1.06871	1.34775e-60	Down
19280	'Ptprs'	mRNA	-1.00963	6.63287e-197	Down
19288	'Ptx3'	mRNA	-1.93977	0	Down
19294	'Nectin2'	mRNA	-1.6576	3.81864e-173	Down
192950	'Nacad'	mRNA	-2.70319	2.70787e-19	Down
193452	'Zfp184'	mRNA	-1.5636	0.000256411	Down
19363	'Rad51b'	mRNA	-1.05479	1.05976e-06	Down
19378	'Aldh1a2'	mRNA	-1.37047	5.07305e-301	Down
194126	'Mtmr11'	mRNA	-1.31334	2.18413e-31	Down
194309	'Vps37d'	mRNA	-3.05545	3.26172e-23	Down
195531	'Zfp982'	mRNA	-2.23457	2.22039e-12	Down
195727	'Nhs'	mRNA	-1.05633	3.66697e-08	Down
19659	'Rbp1'	mRNA	-1.46744	6.0302e-38	Down
19664	'Rbpj'	mRNA	-1.20128	0	Down
19672	'Rcn1'	mRNA	-1.24161	0	Down
19876	'Robo1'	mRNA	-1.83145	3.05525e-108	Down
19882	'Mst1r'	mRNA	-2.30726	0.000405261	Down
20130	'Rras'	mRNA	-1.01913	1.63868e-115	Down
20210	'Saa3'	mRNA	-5.0696	0	Down
20249	'Scd1'	mRNA	-2.1542	0	Down
20250	'Scd2'	mRNA	-2.62085	0	Down
20256	'Clec11a'	mRNA	-2.75238	7.19766e-88	Down
20272	'Scn7a'	mRNA	-4.13169	1.90286e-08	Down
20293	'Ccl12'	mRNA	-2.20928	6.9141e-19	Down
20304	'Ccl5'	mRNA	-2.06412	3.67677e-09	Down
20315	'Cxcl12'	mRNA	-3.93569	0	Down
20317	'Serpinf1'	mRNA	-1.26633	0	Down
20319	'Sfrp2'	mRNA	-3.45926	0	Down
20346	'Sema3a'	mRNA	-1.11755	1.6671e-18	Down
20347	'Sema3b'	mRNA	-1.96705	1.53492e-10	Down
20350	'Sema3f'	mRNA	-3.58709	8.91301e-154	Down
20353	'Sema4c'	mRNA	-1.16469	8.17226e-36	Down
20356	'Sema5a'	mRNA	-3.31448	6.40324e-231	Down
20360	'Sema6c'	mRNA	-1.99418	4.45415e-10	Down
20362	'Sept8'	mRNA	-1.18105	0	Down
20377	'Sfrp1'	mRNA	-3.7241	0	Down
20379	'Sfrp4'	mRNA	-4.85376	0	Down
20408	'Sh3gl3'	mRNA	-2.06359	1.01206e-07	Down
20410	'Sorbs3'	mRNA	-1.11058	1.98832e-77	Down
20429	'Shox2'	mRNA	-1.62618	7.03034e-137	Down
20471	'Six1'	mRNA	-2.29813	3.41573e-275	Down
20472	'Six2'	mRNA	-1.63995	1.96988e-05	Down
20474	'Six4'	mRNA	-1.48517	4.09153e-34	Down
20475	'Six5'	mRNA	-1.1512	7.95099e-25	Down
20502	'Slc16a2'	mRNA	-2.63591	2.58999e-191	Down
20504	'Slc17a1'	mRNA	-5.43654	4.30382e-06	Down
20510	'Slc1a1'	mRNA	-1.83659	5.01305e-05	Down
20513	'Slc1a6'	mRNA	-3.63806	8.54934e-66	Down
20536	'Slc4a3'	mRNA	-1.85	8.69451e-45	Down
20539	'Slc7a5'	mRNA	-1.09085	0	Down
20583	'Snai2'	mRNA	-1.66619	1.25536e-183	Down
20648	'Snta1'	mRNA	-1.01485	7.22477e-59	Down
20657	'Sod3'	mRNA	-2.46934	4.95859e-152	Down
20667	'Sox12'	mRNA	-1.17931	1.29566e-53	Down
20677	'Sox4'	mRNA	-1.56689	2.53305e-230	Down
20682	'Sox9'	mRNA	-1.93941	5.62046e-113	Down
20692	'Sparc'	mRNA	-1.53852	0	Down
20698	'Sphk1'	mRNA	-1.46149	1.43133e-74	Down
207175	'Cetn4'	mRNA	-1.80976	3.92792e-12	Down
207181	'Rbms3'	mRNA	-1.56624	3.71947e-76	Down
207182	'Ggt7'	mRNA	-2.08556	1.19134e-40	Down
207212	'Arhgef17'	mRNA	-1.09606	2.15299e-167	Down
207686	'Cfap69'	mRNA	-1.60716	3.41876e-06	Down
207792	'BC034090'	mRNA	-1.34696	2.18873e-40	Down
208076	'Pknox2'	mRNA	-1.64689	9.28573e-08	Down
208177	'Phldb2'	mRNA	-2.22208	0	Down
208439	'Klhl29'	mRNA	-1.3311	2.53361e-08	Down
20855	'Stc1'	mRNA	-1.70041	2.89012e-103	Down
20856	'Stc2'	mRNA	-2.43155	1.00835e-49	Down
208618	'Etl4'	mRNA	-1.51178	4.17083e-74	Down
20862	'Stfa2'	mRNA	-1.89667	7.07652e-07	Down
20863	'Stfa3'	mRNA	-3.79911	1.24427e-06	Down
208659	'Fam20a'	mRNA	-2.47029	0	Down
208748	'Prrg3'	mRNA	-2.75896	7.96879e-10	Down
208777	'Sned1'	mRNA	-3.47454	0	Down
208890	'Slc26a7'	mRNA	-3.50935	3.7983e-50	Down
208982	'Hmgcll1'	mRNA	-1.23767	6.63599e-22	Down
209027	'Pycr1'	mRNA	-2.35487	6.70581e-145	Down
209039	'Tns2'	mRNA	-1.70058	7.12262e-177	Down
209176	'Ido2'	mRNA	-2.80793	0.000257588	Down
209448	'Hoxc10'	mRNA	-1.44842	3.46271e-90	Down
20947	'Swap70'	mRNA	-1.06887	3.15699e-235	Down
209558	'Enpp3'	mRNA	-3.01823	6.52426e-85	Down
20981	'Syt3'	mRNA	-2.04422	0.000396129	Down
210104	'Zfp658'	mRNA	-1.01333	1.4062e-09	Down
210297	'Lrch2'	mRNA	-1.77921	4.83928e-45	Down
210622	'Pamr1'	mRNA	-4.13874	2.25745e-45	Down
211577	'Mrgprf'	mRNA	-3.19747	3.49672e-47	Down
211623	'Plac9a'	mRNA	-1.16021	2.55756e-05	Down
211961	'Asxl3'	mRNA	-3.76012	2.25418e-69	Down
212772	'Arl14ep'	mRNA	-1.02753	1.68006e-88	Down
213002	'Ifitm6'	mRNA	-2.13433	8.73178e-64	Down
213019	'Pdlim2'	mRNA	-1.13185	4.75953e-50	Down
213391	'Rassf4'	mRNA	-1.14781	0	Down
213436	'Rtl3'	mRNA	-5.03291	1.36807e-60	Down
213556	'Plekhh2'	mRNA	-1.85628	9.18419e-86	Down
213575	'Dync2li1'	mRNA	-2.08187	1.08243e-48	Down
213603	'Slc44a3'	mRNA	-3.13169	0.000465111	Down
213649	'Arhgef19'	mRNA	-1.7378	4.18695e-33	Down
213783	'Plekhg1'	mRNA	-1.73925	7.57849e-18	Down
21384	'Tbx15'	mRNA	-1.91196	2.21752e-250	Down
213945	'Col28a1'	mRNA	-2.78498	8.23272e-41	Down
21401	'Tcea3'	mRNA	-2.59442	5.29753e-13	Down
21408	'Zfp354a'	mRNA	-1.2383	6.879e-06	Down
214137	'Arhgap29'	mRNA	-1.14156	6.73197e-88	Down
21415	'Tcf7l1'	mRNA	-1.3458	3.01298e-77	Down
21417	'Zeb1'	mRNA	-1.49218	1.86427e-93	Down
21418	'Tfap2a'	mRNA	-1.24871	0.000124832	Down
214239	'Ccdc9b'	mRNA	-1.70404	1.47763e-46	Down
214305	'Hhipl1'	mRNA	-1.76349	3.56376e-13	Down
214547	'She'	mRNA	-2.1597	0.000408201	Down
214579	'Aldh5a1'	mRNA	-1.30635	1.98151e-19	Down
214642	'Cped1'	mRNA	-1.33595	6.42593e-46	Down
214779	'Zfp879'	mRNA	-3.04422	0.000832472	Down
214791	'Sertad4'	mRNA	-1.12181	1.35941e-35	Down
214855	'Arid5a'	mRNA	-1.20529	2.09041e-41	Down
215303	'Camk1g'	mRNA	-2.40679	6.82967e-06	Down
215446	'Entpd3'	mRNA	-5.38407	2.43721e-20	Down
215819	'Nhsl1'	mRNA	-1.16541	3.0413e-11	Down
216148	'Shc2'	mRNA	-1.47578	3.99806e-30	Down
216152	'Plppr3'	mRNA	-2.49514	9.26211e-136	Down
216188	'Aldh1l2'	mRNA	-3.70021	0	Down
216438	'March9'	mRNA	-1.50108	5.89293e-21	Down
216516	'Ccdc157'	mRNA	-1.18216	7.69263e-33	Down
216565	'Ehbp1'	mRNA	-1.06248	2.13906e-27	Down
216725	'Adamts2'	mRNA	-1.7285	0	Down
21677	'Tead2'	mRNA	-1.49814	8.93241e-89	Down
21678	'Tead3'	mRNA	-2.21345	2.60841e-141	Down
216831	'Arhgap44'	mRNA	-1.54247	1.89146e-09	Down
216848	'Chd3'	mRNA	-1.2723	0	Down
216856	'Nlgn2'	mRNA	-2.54057	0	Down
216961	'Coro6'	mRNA	-1.70004	3.42956e-11	Down
216974	'Proca1'	mRNA	-2.42273	0.000142238	Down
217151	'Arl5c'	mRNA	-1.56816	7.90773e-38	Down
217219	'Fam171a2'	mRNA	-1.78119	3.144e-38	Down
217340	'Rnf157'	mRNA	-1.00371	2.29356e-47	Down
217371	'Rab40b'	mRNA	-1.76669	0.000493944	Down
217410	'Trib2'	mRNA	-1.04954	3.98069e-34	Down
21752	'Tert'	mRNA	-1.10211	1.95523e-09	Down
217944	'Rapgef5'	mRNA	-1.04988	7.37306e-53	Down
21808	'Tgfb2'	mRNA	-1.02773	1.34308e-72	Down
21809	'Tgfb3'	mRNA	-1.21109	3.08442e-133	Down
21810	'Tgfbi'	mRNA	-1.20963	2.37507e-224	Down
21814	'Tgfbr3'	mRNA	-1.80799	4.99493e-212	Down
218194	'Phactr1'	mRNA	-2.93848	7.48257e-43	Down
21822	'Tgtp1'	mRNA	-2.00195	1.60386e-06	Down
21826	'Thbs2'	mRNA	-2.23094	0	Down
21827	'Thbs3'	mRNA	-2.68808	2.7663e-46	Down
21828	'Thbs4'	mRNA	-6.04422	9.96975e-09	Down
21833	'Thra'	mRNA	-1.53799	2.39508e-177	Down
218772	'Rarb'	mRNA	-1.09861	1.42235e-07	Down
218820	'Zfp503'	mRNA	-1.26821	1.25771e-116	Down
21886	'Tle2'	mRNA	-1.9194	6.35566e-100	Down
219151	'Scara3'	mRNA	-1.90189	5.72516e-173	Down
21936	'Tnfrsf18'	mRNA	-1.15275	0.000245745	Down
21939	'Cd40'	mRNA	-1.45361	7.56031e-07	Down
21950	'Tnfsf9'	mRNA	-1.72759	8.4047e-25	Down
21952	'Tnni1'	mRNA	-4.04422	0.000171023	Down
21957	'Tnnt3'	mRNA	-2.67649	9.55251e-06	Down
22061	'Trp63'	mRNA	-4.15756	8.22895e-50	Down
22153	'Tubb4a'	mRNA	-1.46214	2.3783e-06	Down
22174	'Tyro3'	mRNA	-1.0639	2.11318e-16	Down
22240	'Dpysl3'	mRNA	-1.52175	1.89934e-285	Down
223254	'Farp1'	mRNA	-1.21415	1.50308e-172	Down
223272	'Itgbl1'	mRNA	-5.62195	1.68617e-12	Down
22351	'Vill'	mRNA	-3.85158	1.09604e-12	Down
223646	'Naprt'	mRNA	-1.44837	9.19076e-25	Down
223649	'Nrbp2'	mRNA	-2.80913	1.07317e-69	Down
223780	'Adm2'	mRNA	-3.69957	4.45288e-39	Down
223920	'Soat2'	mRNA	-1.63335	2.49519e-23	Down
22402	'Wisp1'	mRNA	-1.37184	3.64287e-174	Down
224024	'Scarf2'	mRNA	-1.16228	5.56465e-68	Down
22403	'Wisp2'	mRNA	-3.92715	0	Down
224090	'Tmem44'	mRNA	-3.33315	1.22102e-24	Down
22410	'Wnt10b'	mRNA	-2.09347	7.68068e-18	Down
22431	'Wt1'	mRNA	-5.74466	2.62069e-07	Down
224419	'Map3k7cl'	mRNA	-2.6519	4.20818e-39	Down
224697	'Adamts10'	mRNA	-1.14488	2.64375e-61	Down
225207	'Zfp521'	mRNA	-2.3577	1.47205e-89	Down
22596	'Xrcc5'	mRNA	-1.09139	5.58139e-32	Down
22601	'Yap1'	mRNA	-1.23398	1.28892e-139	Down
226075	'Glis3'	mRNA	-1.0881	1.1228e-48	Down
226123	'Morn4'	mRNA	-1.39283	3.23127e-13	Down
226250	'Afap1l2'	mRNA	-1.62008	1.24179e-13	Down
226251	'Ablim1'	mRNA	-1.57046	1.25092e-26	Down
226255	'Atrnl1'	mRNA	-1.72109	1.47643e-125	Down
22654	'Zfp13'	mRNA	-1.30726	1.82761e-11	Down
22658	'Pcgf2'	mRNA	-1.39632	4.03294e-87	Down
226778	'Mark1'	mRNA	-3.54575	0	Down
226841	'Vash2'	mRNA	-1.42708	4.56973e-36	Down
226861	'Hhat'	mRNA	-1.40138	1.07702e-15	Down
22696	'Zfp37'	mRNA	-1.25011	6.08859e-09	Down
227058	'Dnah7b'	mRNA	-2.17241	4.41043e-08	Down
22715	'Zfp57'	mRNA	-1.19464	3.35353e-11	Down
227358	'Erfe'	mRNA	-1.92703	4.9179e-17	Down
22750	'Zfp9'	mRNA	-1.13683	1.46084e-39	Down
22762	'Zfpm2'	mRNA	-1.48304	9.40101e-34	Down
227696	'Phyhd1'	mRNA	-1.22426	1.55079e-47	Down
22781	'Ikzf4'	mRNA	-1.71364	3.15026e-05	Down
228026	'Pdk1'	mRNA	-1.27194	3.48097e-112	Down
228140	'Tnks1bp1'	mRNA	-1.05983	5.29813e-200	Down
228357	'Lrp4'	mRNA	-1.69106	1.44548e-109	Down
228598	'Ebf4'	mRNA	-4.71665	7.9487e-13	Down
228775	'Trib3'	mRNA	-1.99205	6.88856e-147	Down
228876	'Zfp334'	mRNA	-1.22896	7.92229e-23	Down
228911	'Tshz2'	mRNA	-2.37689	7.64996e-40	Down
229488	'Fam160a1'	mRNA	-1.16502	5.38538e-25	Down
229699	'Slc16a4'	mRNA	-2.35137	2.09394e-08	Down
229801	'Tram1l1'	mRNA	-2.12104	1.59434e-16	Down
229949	'Ak5'	mRNA	-1.11065	8.66782e-23	Down
230103	'Npr2'	mRNA	-1.92199	1.40726e-147	Down
230784	'Sesn2'	mRNA	-1.22484	1.31114e-113	Down
230837	'Asap3'	mRNA	-2.76008	3.51628e-53	Down
230971	'Megf6'	mRNA	-5.13169	4.31178e-05	Down
231214	'Cc2d2a'	mRNA	-1.03166	3.94969e-28	Down
231474	'Paqr3'	mRNA	-1.21519	1.96389e-12	Down
231507	'Plac8'	mRNA	-1.30485	9.42568e-70	Down
231602	'P2rx2'	mRNA	-5.29215	1.35159e-05	Down
231633	'Tmem119'	mRNA	-1.58439	1.74484e-76	Down
231724	'Rad9b'	mRNA	-1.029	2.84487e-05	Down
231997	'Fkbp14'	mRNA	-1.53088	2.27812e-69	Down
232078	'Thnsl2'	mRNA	-1.54247	1.89146e-09	Down
232174	'Cyp26b1'	mRNA	-1.26213	1.39023e-18	Down
232232	'Hdac11'	mRNA	-1.36219	2.90593e-12	Down
232313	'Gxylt2'	mRNA	-2.51671	1.1467e-16	Down
232345	'A2m'	mRNA	-6.62918	2.45274e-12	Down
232371	'C1rl'	mRNA	-1.99155	7.39448e-59	Down
232664	'Ccdc136'	mRNA	-1.17403	2.2321e-05	Down
232748	'Tcaf2'	mRNA	-1.53361	1.80792e-22	Down
232889	'Pla2g4c'	mRNA	-1.23008	7.5444e-06	Down
233040	'Fbxo27'	mRNA	-2.01913	2.47771e-13	Down
233046	'Rasgrp4'	mRNA	-1.0819	4.32053e-49	Down
233067	'Lrfn3'	mRNA	-1.43654	4.6991e-15	Down
233107	'Kctd15'	mRNA	-1.65859	4.70762e-66	Down
233335	'Synm'	mRNA	-1.45197	2.66749e-23	Down
233651	'Dchs1'	mRNA	-2.36954	9.11898e-57	Down
233744	'Spon1'	mRNA	-1.29673	2.88914e-21	Down
234094	'Arhgef10'	mRNA	-1.45979	3.27321e-62	Down
234214	'Sorbs2'	mRNA	-1.39117	2.40235e-137	Down
234582	'Ccdc102a'	mRNA	-1.38556	4.49202e-41	Down
234593	'Ndrg4'	mRNA	-1.29558	4.97137e-22	Down
234725	'Zfp612'	mRNA	-2.3594	5.66058e-05	Down
234740	'Tmem231'	mRNA	-1.0043	1.39953e-13	Down
235041	'Kank2'	mRNA	-1.31493	3.19586e-229	Down
235044	'Plppr2'	mRNA	-1.74998	3.42658e-79	Down
235050	'Zfp810'	mRNA	-1.04422	4.96173e-19	Down
235283	'Gramd1b'	mRNA	-1.15819	5.30989e-190	Down
235300	'Tmem136'	mRNA	-1.03436	3.97088e-09	Down
235312	'C1qtnf5'	mRNA	-2.75285	2.13635e-31	Down
235587	'Parp3'	mRNA	-1.27236	6.93547e-89	Down
235611	'Plxnb1'	mRNA	-2.21192	6.64888e-79	Down
236539	'Phgdh'	mRNA	-1.76789	0	Down
236576	'Spry3'	mRNA	-2.82849	5.76296e-11	Down
236915	'Arhgef9'	mRNA	-1.96479	1.48655e-17	Down
237175	'Adgrg2'	mRNA	-1.16774	5.66959e-17	Down
237313	'Il20ra'	mRNA	-2.47556	1.37927e-25	Down
237360	'Adamts14'	mRNA	-1.48755	1.65245e-47	Down
237758	'Zfp454'	mRNA	-2.13062	5.56434e-05	Down
237831	'Slc13a5'	mRNA	-1.79713	1.86244e-09	Down
23792	'Adam23'	mRNA	-1.45085	1.58186e-62	Down
23794	'Adamts5'	mRNA	-4.15058	0	Down
23796	'Aplnr'	mRNA	-2.25368	1.18773e-05	Down
237979	'Sdk2'	mRNA	-1.7591	3.10835e-47	Down
23821	'Bace1'	mRNA	-1.20568	1.83333e-65	Down
238257	'Tmem30b'	mRNA	-2.4848	1.2985e-11	Down
23850	'Pappa2'	mRNA	-2.6998	9.19788e-10	Down
23876	'Fbln5'	mRNA	-2.15816	0	Down
23887	'Ggt5'	mRNA	-1.41276	6.85051e-46	Down
23888	'Gpc6'	mRNA	-1.83609	4.22149e-196	Down
239017	'Ogdhl'	mRNA	-1.33373	3.68541e-14	Down
239188	'Enox1'	mRNA	-1.45712	0.000393745	Down
239250	'Slitrk6'	mRNA	-2.20649	2.17301e-12	Down
239337	'Adamts12'	mRNA	-2.57644	2.13961e-217	Down
23936	'Lynx1'	mRNA	-2.14771	8.22498e-80	Down
23937	'Mab21l2'	mRNA	-2.76006	1.37764e-88	Down
239405	'Rspo2'	mRNA	-3.09165	0	Down
23947	'Mid2'	mRNA	-1.07999	6.52392e-18	Down
23948	'Mmp17'	mRNA	-1.82291	2.55923e-42	Down
239606	'Slc2a13'	mRNA	-1.18173	7.23314e-05	Down
239618	'Pdzrn4'	mRNA	-2.28617	8.21526e-54	Down
23965	'Tenm3'	mRNA	-1.04422	0.000831957	Down
23967	'Osr1'	mRNA	-3.73354	0	Down
240025	'Dact2'	mRNA	-1.0817	9.52496e-08	Down
240034	'Zfp760'	mRNA	-1.05317	4.55979e-23	Down
24004	'Rai2'	mRNA	-2.62025	2.8316e-48	Down
240057	'Syngap1'	mRNA	-2.75668	1.66509e-174	Down
240121	'Fsd1'	mRNA	-2.98282	8.15009e-09	Down
240168	'Rasgrp3'	mRNA	-1.65602	1.88315e-61	Down
240327	'Gm4951'	mRNA	-1.23302	1.28139e-17	Down
240427	'Setbp1'	mRNA	-3.05976	2.84823e-177	Down
24052	'Sgcd'	mRNA	-1.31944	1.9081e-56	Down
240667	'Sec31b'	mRNA	-1.82558	2.96142e-06	Down
240725	'Sulf1'	mRNA	-2.83416	0	Down
240776	'Kcnt2'	mRNA	-4.11951	1.5893e-26	Down
240888	'Gpr161'	mRNA	-1.19043	8.64751e-16	Down
240892	'Dusp27'	mRNA	-1.78897	2.05473e-12	Down
240913	'Adamts4'	mRNA	-2.23933	2.05965e-103	Down
241289	'Ppp1r26'	mRNA	-1.4693	7.10955e-08	Down
24131	'Ldb3'	mRNA	-1.50199	1.65429e-16	Down
241327	'Olfml2a'	mRNA	-1.79629	7.61466e-13	Down
241520	'Fam171b'	mRNA	-1.25394	1.98007e-19	Down
241525	'Ypel4'	mRNA	-1.24731	2.15217e-06	Down
241688	'Dzank1'	mRNA	-1.7643	2.71496e-05	Down
241989	'Pabpc4l'	mRNA	-2.16392	6.38844e-10	Down
242050	'Igsf10'	mRNA	-3.91558	0	Down
242316	'Gdf6'	mRNA	-3.60222	5.36178e-22	Down
242443	'Grin3a'	mRNA	-1.60424	6.17201e-06	Down
242466	'Zfp462'	mRNA	-1.05863	5.86219e-32	Down
242481	'Palm2'	mRNA	-1.99522	2.50133e-72	Down
242509	'Bnc2'	mRNA	-2.17756	2.99385e-70	Down
242553	'Kank4'	mRNA	-3.36615	8.00355e-05	Down
242608	'Podn'	mRNA	-1.74058	1.51278e-08	Down
242669	'Azin2'	mRNA	-2.2619	1.05022e-101	Down
243219	'2900026A02Rik'	mRNA	-1.12116	6.04682e-82	Down
243277	'Adgrd1'	mRNA	-4.35165	6.69742e-89	Down
243300	'Nyap1'	mRNA	-1.70581	5.98961e-16	Down
243312	'Elfn1'	mRNA	-2.01367	1.93048e-12	Down
243385	'Gprin3'	mRNA	-2.2211	5.96334e-152	Down
243897	'Ggn'	mRNA	-1.97711	2.98848e-14	Down
243912	'Hspb6'	mRNA	-1.08541	6.41105e-24	Down
243931	'Tshz3'	mRNA	-1.45492	5.90703e-37	Down
244058	'Rgma'	mRNA	-2.7507	1.70204e-56	Down
244144	'Usp35'	mRNA	-1.19081	4.54812e-30	Down
244654	'Mtss1l'	mRNA	-1.0682	2.06046e-164	Down
244954	'Prss35'	mRNA	-3.49286	8.79181e-114	Down
245404	'Dcaf12l1'	mRNA	-3.36615	8.00355e-05	Down
245469	'Pdzd4'	mRNA	-1.88179	5.96805e-20	Down
245880	'Wasf3'	mRNA	-1.55518	2.37998e-05	Down
246048	'Chodl'	mRNA	-5.13169	4.31178e-05	Down
246104	'Rhbdl3'	mRNA	-1.04998	2.2928e-05	Down
246228	'Vwa1'	mRNA	-2.73937	5.20787e-22	Down
252837	'Ackr4'	mRNA	-2.70927	1.21116e-44	Down
260315	'Nav3'	mRNA	-1.32499	1.30934e-37	Down
26382	'Fgd2'	mRNA	-1.1519	1.29115e-28	Down
26427	'Creb3l1'	mRNA	-1.04351	3.16664e-163	Down
26432	'Plod2'	mRNA	-1.73798	0	Down
26456	'Sema4g'	mRNA	-2.92313	2.47105e-72	Down
26561	'Mmp23'	mRNA	-2.336	2.62022e-272	Down
26563	'Ror1'	mRNA	-1.95933	1.02911e-14	Down
26564	'Ror2'	mRNA	-1.69257	2.26783e-38	Down
26568	'Slc27a3'	mRNA	-1.11502	9.17384e-08	Down
268354	'Fam19a2'	mRNA	-1.45542	1.41864e-09	Down
268739	'Arhgef40'	mRNA	-1.06684	1.89652e-72	Down
268970	'Arhgap28'	mRNA	-2.35836	1.24974e-250	Down
269152	'Kif26b'	mRNA	-1.90057	4.54834e-121	Down
269209	'Stk36'	mRNA	-1.43174	5.64276e-16	Down
269233	'Fam171a1'	mRNA	-1.14891	8.04828e-38	Down
269389	'Tox2'	mRNA	-1.337	6.14074e-07	Down
26968	'Islr'	mRNA	-3.16654	1.47266e-275	Down
269695	'Rnft2'	mRNA	-1.25426	3.08982e-09	Down
269855	'Ssc5d'	mRNA	-2.80271	1.68955e-106	Down
269878	'Megf8'	mRNA	-1.03022	2.02461e-186	Down
269959	'Adamtsl3'	mRNA	-1.22583	6.18147e-06	Down
270210	'Zfp651'	mRNA	-1.47798	5.70622e-35	Down
27047	'Omd'	mRNA	-1.68801	1.24801e-11	Down
27052	'Aoah'	mRNA	-3.11835	4.41833e-239	Down
27053	'Asns'	mRNA	-1.58339	0	Down
27055	'Fkbp9'	mRNA	-1.07178	2.39133e-280	Down
27059	'Sh3d19'	mRNA	-1.02793	3.74356e-94	Down
27078	'B9d1'	mRNA	-1.27203	6.32611e-11	Down
271786	'Galnt13'	mRNA	-2.23452	1.88108e-09	Down
271813	'Agbl2'	mRNA	-3.61408	7.08226e-20	Down
272322	'Arntl2'	mRNA	-1.51455	1.80178e-06	Down
27404	'Abca8b'	mRNA	-1.4808	0.000343653	Down
27528	'Nrep'	mRNA	-2.60919	3.82185e-95	Down
277154	'Nynrin'	mRNA	-2.34443	6.71076e-265	Down
277414	'Trp53i11'	mRNA	-1.09343	1.32112e-13	Down
280411	'Lix1l'	mRNA	-1.06809	6.35991e-85	Down
29811	'Ndrg2'	mRNA	-1.23864	5.43181e-38	Down
29818	'Hspb7'	mRNA	-2.06377	2.12818e-50	Down
29820	'Tnfrsf19'	mRNA	-1.24062	6.19959e-07	Down
30785	'Cttnbp2'	mRNA	-3.56778	1.35032e-05	Down
30878	'Apln'	mRNA	-2.76175	3.29551e-218	Down
30937	'Lmcd1'	mRNA	-1.42336	3.73034e-91	Down
30944	'Zfp354c'	mRNA	-2.74648	2.94515e-62	Down
317677	'C1s2'	mRNA	-3.21916	2.80077e-20	Down
319192	'Hist2h2aa2'	mRNA	-1.61831	1.07439e-07	Down
319477	'Insyn1'	mRNA	-2.14376	2.80835e-39	Down
319480	'Itga11'	mRNA	-3.74142	0	Down
319655	'Podxl2'	mRNA	-3.06157	3.45899e-44	Down
319660	'Agmo'	mRNA	-1.18558	8.69063e-05	Down
319909	'Ism1'	mRNA	-3.13653	6.99592e-106	Down
319974	'Auts2'	mRNA	-1.51313	3.48883e-43	Down
319991	'Kif6'	mRNA	-3.99935	1.12894e-07	Down
320078	'Olfml2b'	mRNA	-1.66656	6.08996e-185	Down
320183	'Msrb3'	mRNA	-1.35147	4.96356e-217	Down
320204	'Etfbkmt'	mRNA	-1.00946	6.65811e-09	Down
320398	'Lrig3'	mRNA	-1.90456	2.93772e-115	Down
320452	'P4ha3'	mRNA	-1.59765	9.37205e-133	Down
320712	'Abi3bp'	mRNA	-5.82908	2.7855e-198	Down
320869	'Spata33'	mRNA	-1.38661	1.45438e-05	Down
320873	'Cdh10'	mRNA	-3.58854	5.50294e-08	Down
320910	'Itgb8'	mRNA	-2.70719	0.000583586	Down
327799	'Usp44'	mRNA	-1.46248	0.000493127	Down
328561	'Apol10b'	mRNA	-1.28908	1.63538e-08	Down
328967	'Arhgef37'	mRNA	-1.13351	3.73106e-18	Down
328977	'Zfp532'	mRNA	-1.15718	2.56911e-57	Down
329093	'Cpa6'	mRNA	-1.90929	3.52971e-06	Down
329628	'Fat4'	mRNA	-2.44775	0	Down
329738	'Aknad1'	mRNA	-4.23598	3.60586e-05	Down
329828	'AI464131'	mRNA	-2.04515	2.12032e-50	Down
329941	'Col8a2'	mRNA	-4.72292	5.75925e-107	Down
330267	'Thsd7a'	mRNA	-3.22274	1.59461e-152	Down
330323	'Mindy4'	mRNA	-1.42637	1.4703e-11	Down
330627	'Trim66'	mRNA	-1.55667	2.30663e-08	Down
330695	'Ctxn1'	mRNA	-1.90806	2.3131e-59	Down
330814	'Adgrl1'	mRNA	-1.22172	8.21021e-100	Down
330938	'Dixdc1'	mRNA	-1.87744	2.05518e-26	Down
331004	'Slc9a9'	mRNA	-1.3174	4.62119e-172	Down
353169	'Slc2a12'	mRNA	-2.62918	4.70138e-09	Down
353346	'Gpr141'	mRNA	-1.01521	4.15831e-18	Down
360213	'Trim46'	mRNA	-2.07197	1.25775e-47	Down
373864	'Col27a1'	mRNA	-1.90086	7.07688e-41	Down
378431	'Txlnb'	mRNA	-1.60327	0.000475445	Down
380660	'Acss3'	mRNA	-3.62918	7.43276e-06	Down
380712	'Tlcd2'	mRNA	-1.66501	3.09078e-64	Down
380785	'Begain'	mRNA	-2.19623	7.19466e-06	Down
380928	'Lmo7'	mRNA	-2.18971	2.39217e-47	Down
381284	'Crocc2'	mRNA	-2.76669	3.16038e-06	Down
381287	'A530032D15Rik'	mRNA	-1.5899	1.54789e-05	Down
381352	'Mamdc4'	mRNA	-1.00664	0.000670332	Down
381413	'Gpr176'	mRNA	-1.18685	8.92104e-154	Down
381680	'Nxpe5'	mRNA	-2.37127	0	Down
381979	'Brsk1'	mRNA	-1.1344	2.75487e-18	Down
383103	'Tvp23a'	mRNA	-2.10713	6.03405e-44	Down
383435	'Ms4a14'	mRNA	-1.39134	3.67643e-32	Down
385643	'Kng2'	mRNA	-3.41225	6.18229e-233	Down
385668	'Lca5l'	mRNA	-3.13169	0.000465111	Down
386463	'Cdsn'	mRNA	-3.02773	6.79727e-16	Down
404634	'H2afy2'	mRNA	-1.44456	2.72911e-64	Down
407790	'Ndufa4l2'	mRNA	-4.80931	1.68303e-296	Down
407800	'Ecm2'	mRNA	-1.38456	7.99808e-07	Down
432611	'Dnaic2'	mRNA	-2.96533	6.07193e-10	Down
433938	'Mn1'	mRNA	-2.05365	2.46542e-25	Down
434128	'Pnmal2'	mRNA	-2.51815	4.04975e-08	Down
435684	'Shf'	mRNA	-1.05692	1.57171e-17	Down
442834	'D830031N03Rik'	mRNA	-1.29854	2.211e-12	Down
448987	'Fbxl7'	mRNA	-2.295	1.01619e-80	Down
494448	'Cbx6'	mRNA	-1.00736	4.00528e-109	Down
50490	'Nox4'	mRNA	-2.19478	2.43932e-14	Down
50518	'a'	mRNA	-1.17111	3.02681e-08	Down
50524	'Sall2'	mRNA	-1.95297	8.74702e-61	Down
50530	'Mfap5'	mRNA	-2.50595	7.62343e-32	Down
50706	'Postn'	mRNA	-2.23518	0	Down
50765	'Tfr2'	mRNA	-4.35848	6.16396e-129	Down
50780	'Rgs3'	mRNA	-1.31826	1.29603e-192	Down
50781	'Dkk3'	mRNA	-3.52392	0	Down
50782	'Rgs11'	mRNA	-1.46781	3.97304e-16	Down
50786	'Hs6st2'	mRNA	-2.28925	3.19099e-118	Down
50791	'Magi2'	mRNA	-1.29984	7.71688e-12	Down
50908	'C1s1'	mRNA	-4.46692	9.38299e-296	Down
50909	'C1ra'	mRNA	-2.16569	7.40877e-254	Down
51793	'Ddah2'	mRNA	-3.13964	8.77516e-177	Down
51795	'Srpx'	mRNA	-5.55667	7.05227e-186	Down
52028	'Bbs1'	mRNA	-1.15242	2.5345e-18	Down
52377	'Rcn3'	mRNA	-2.19789	0	Down
52552	'Parp8'	mRNA	-1.16396	1.27758e-60	Down
52639	'Wipi1'	mRNA	-1.04188	1.01215e-99	Down
52666	'Arhgef25'	mRNA	-2.77579	2.03466e-278	Down
52829	'Lurap1l'	mRNA	-1.64357	2.39414e-123	Down
53321	'Cntnap1'	mRNA	-1.80274	5.32372e-36	Down
53412	'Ppp1r3c'	mRNA	-4.63917	3.47173e-34	Down
53418	'B4galt2'	mRNA	-1.36615	2.27358e-61	Down
53601	'Pcdh12'	mRNA	-5.21415	2.40859e-05	Down
53614	'Reck'	mRNA	-1.82748	1.17097e-45	Down
53623	'Gria3'	mRNA	-1.31004	3.50573e-40	Down
53627	'Porcn'	mRNA	-2.22015	1.92109e-88	Down
53897	'Gal3st1'	mRNA	-2.0817	8.27652e-10	Down
53901	'Rcan2'	mRNA	-2.5975	2.34818e-48	Down
54140	'Avpr1a'	mRNA	-2.87143	1.88984e-154	Down
54352	'Irx5'	mRNA	-1.02215	5.96767e-19	Down
54393	'Gabbr1'	mRNA	-1.89006	1.66033e-67	Down
54403	'Slc4a4'	mRNA	-1.18253	3.43261e-38	Down
54485	'Dll4'	mRNA	-3.39786	2.00282e-18	Down
545428	'Ccdc141'	mRNA	-1.94113	4.17196e-12	Down
545554	'Ankrd34a'	mRNA	-1.81139	1.61421e-17	Down
545651	'Gm13278'	mRNA	-5.86848	7.29376e-08	Down
54614	'Prpf40b'	mRNA	-1.49435	1.65365e-61	Down
546143	'Ccpg1os'	mRNA	-1.07985	8.1469e-10	Down
546336	'Prrg1'	mRNA	-1.30374	6.88891e-20	Down
546611	'Klhl33'	mRNA	-3.08638	2.40206e-102	Down
546643	'I830127L07Rik'	mRNA	-1.64459	6.68629e-05	Down
547176	'Zc3h12b'	mRNA	-1.57101	3.82065e-18	Down
55963	'Slc1a4'	mRNA	-1.50235	3.95212e-177	Down
55983	'Pdzrn3'	mRNA	-1.80229	2.1839e-100	Down
55990	'Fmo2'	mRNA	-1.98009	2.61343e-10	Down
56050	'Cyp39a1'	mRNA	-1.77413	2.30108e-13	Down
56149	'Grasp'	mRNA	-1.03322	3.58942e-11	Down
56188	'Fxyd1'	mRNA	-2.45926	9.15538e-21	Down
56191	'Tro'	mRNA	-1.99535	8.78074e-16	Down
56198	'Heyl'	mRNA	-1.34679	1.50269e-05	Down
56213	'Htra1'	mRNA	-2.57812	0	Down
56219	'Extl1'	mRNA	-3.70243	2.03556e-21	Down
56233	'Hdac7'	mRNA	-1.12395	3.37076e-123	Down
56264	'Cpxm1'	mRNA	-4.32551	8.51428e-40	Down
56277	'Tmem45a'	mRNA	-2.6021	7.28181e-193	Down
56279	'Fam69b'	mRNA	-2.33884	2.56526e-21	Down
56312	'Nupr1'	mRNA	-2.71718	0	Down
56320	'Dbn1'	mRNA	-1.89592	0	Down
56332	'Amotl2'	mRNA	-1.2401	0	Down
56358	'Copz2'	mRNA	-1.68901	6.56962e-115	Down
56448	'Cyp2d22'	mRNA	-3.54172	1.90451e-38	Down
56454	'Aldh18a1'	mRNA	-1.09821	2.05313e-199	Down
56496	'Tspan6'	mRNA	-1.59056	9.8141e-98	Down
56636	'Fgf21'	mRNA	-5.53287	1.89519e-06	Down
56696	'Gpr132'	mRNA	-1.30012	8.37854e-22	Down
56741	'Igdcc4'	mRNA	-3.91177	9.97144e-175	Down
56745	'C1qtnf1'	mRNA	-3.10177	1.75203e-125	Down
56811	'Dkk2'	mRNA	-2.47728	4.56069e-21	Down
57138	'Slc12a5'	mRNA	-1.90482	8.29825e-15	Down
57265	'Fzd2'	mRNA	-2.21766	2.11044e-183	Down
57278	'Bcam'	mRNA	-1.02521	8.19169e-16	Down
574418	'Serinc4'	mRNA	-1.30686	0.000566142	Down
57745	'Zfp112'	mRNA	-1.13442	0.000410474	Down
57810	'Cdon'	mRNA	-1.79554	1.40703e-56	Down
57814	'Kcne4'	mRNA	-1.80976	5.57672e-09	Down
58178	'Sorcs1'	mRNA	-1.411	0.000302015	Down
58203	'Zbp1'	mRNA	-1.90615	8.60566e-115	Down
58809	'Rnase4'	mRNA	-2.24297	0	Down
58859	'Efemp2'	mRNA	-1.40604	0	Down
58860	'Adamdec1'	mRNA	-4.79911	1.37304e-13	Down
59036	'Dact1'	mRNA	-1.08075	0.000174863	Down
59049	'Slc22a17'	mRNA	-1.76619	8.55596e-27	Down
59056	'Evc'	mRNA	-1.40571	6.52402e-38	Down
59091	'Jph2'	mRNA	-1.48973	1.38273e-24	Down
59308	'Emcn'	mRNA	-1.36615	2.118e-05	Down
594844	'Tceal3'	mRNA	-2.55788	3.87054e-09	Down
60344	'Fign'	mRNA	-1.11724	0.000464851	Down
60345	'Nrip2'	mRNA	-1.8743	0.000345797	Down
60440	'Iigp1'	mRNA	-2.13901	4.98339e-80	Down
60504	'Il21r'	mRNA	-1.21687	1.53487e-66	Down
60613	'Kcnq4'	mRNA	-2.32433	1.94183e-05	Down
620695	'Gm13889'	mRNA	-1.10651	0.000324091	Down
623230	'Tmem200b'	mRNA	-1.318	3.09357e-05	Down
629242	'Gm6958'	mRNA	-1.069	0	Down
629378	'Dact3'	mRNA	-1.28458	1.03551e-23	Down
633285	'Rbm46'	mRNA	-1.67649	7.53875e-09	Down
635702	'Naaladl2'	mRNA	-2.88971	1.96264e-38	Down
64008	'Aqp9'	mRNA	-1.57474	8.77713e-29	Down
64075	'Smoc1'	mRNA	-1.61606	0	Down
641025	'LOC641025'	mRNA	-1.28523	0.000546707	Down
64103	'Tnmd'	mRNA	-7.11031	2.3018e-16	Down
64339	'Fndc4'	mRNA	-1.92875	1.74985e-20	Down
64380	'Ms4a4c'	mRNA	-1.63819	3.87326e-46	Down
64817	'Svep1'	mRNA	-2.40225	0	Down
65255	'Asb4'	mRNA	-1.56024	7.61177e-12	Down
65963	'Tmem176b'	mRNA	-1.2721	0	Down
66058	'Tmem176a'	mRNA	-1.69899	0	Down
66141	'Ifitm3'	mRNA	-1.49441	0	Down
66175	'Mustn1'	mRNA	-1.86661	1.6193e-103	Down
66180	'P3h4'	mRNA	-1.46929	5.51121e-120	Down
66259	'Camk2n1'	mRNA	-2.35327	5.12946e-30	Down
66277	'Klf15'	mRNA	-1.82712	4.3334e-12	Down
66412	'Arrdc4'	mRNA	-1.51473	0	Down
665033	'Col6a5'	mRNA	-4.42184	1.67825e-10	Down
66573	'Dzip1'	mRNA	-1.68301	4.95734e-62	Down
665755	'LOC665755'	mRNA	-1.70733	0.000736166	Down
666048	'Trabd2b'	mRNA	-1.33484	8.19406e-27	Down
66607	'Ms4a4d'	mRNA	-3.91857	6.01784e-178	Down
666329	'Gm3317'	mRNA	-4.61469	0.000886878	Down
66695	'Aspn'	mRNA	-3.9292	1.52884e-61	Down
667277	'C1rb'	mRNA	-2.55169	3.62806e-20	Down
66736	'Emc2'	mRNA	-1.03453	1.68196e-206	Down
667370	'Ifit3b'	mRNA	-1.2011	3.43796e-08	Down
667373	'Ifit1bl1'	mRNA	-1.55942	1.44737e-06	Down
667742	'Piezo2'	mRNA	-2.31368	2.89919e-18	Down
668208	'Gm13288'	mRNA	-1.59475	0.000296754	Down
668225	'Fignl2'	mRNA	-1.11908	4.01863e-17	Down
668605	'Gm9265'	mRNA	-6.24114	8.28711e-10	Down
66864	'Clec14a'	mRNA	-1.48032	1.06858e-10	Down
66938	'Sh3d21'	mRNA	-1.29798	0.000130482	Down
66972	'Slc25a23'	mRNA	-1.72158	1.71441e-105	Down
66993	'Smarcd3'	mRNA	-1.38101	1.52204e-24	Down
67119	'Ccdc159'	mRNA	-1.14785	7.8671e-06	Down
67216	'Mboat2'	mRNA	-1.90525	8.88784e-19	Down
67217	'L3hypdh'	mRNA	-1.50919	4.07201e-15	Down
67305	'Gpx7'	mRNA	-1.46708	4.05844e-39	Down
67306	'Zc2hc1a'	mRNA	-1.38962	6.52798e-142	Down
67313	'Inava'	mRNA	-2.41768	9.69897e-09	Down
67416	'Armcx2'	mRNA	-1.28874	1.11408e-158	Down
67419	'Armh4'	mRNA	-2.76208	1.73204e-20	Down
67432	'Hoga1'	mRNA	-1.11987	7.97045e-05	Down
67448	'Plxdc2'	mRNA	-1.21504	0	Down
67455	'Klhl13'	mRNA	-3.00709	6.49084e-163	Down
67557	'Larp6'	mRNA	-2.01997	4.34164e-20	Down
67573	'Loxl4'	mRNA	-1.12246	6.37759e-32	Down
67606	'Fibin'	mRNA	-2.71831	3.51456e-34	Down
67621	'Bend5'	mRNA	-3.21415	3.45569e-09	Down
67647	'4930523C07Rik'	mRNA	-1.03713	3.53171e-09	Down
67666	'Hapln3'	mRNA	-1.21133	9.77725e-05	Down
67685	'Dyx1c1'	mRNA	-1.95111	1.04246e-05	Down
67749	'Mgarp'	mRNA	-3.44707	1.89472e-53	Down
677884	'Pakap'	mRNA	-2.54857	0	Down
67847	'Sncaip'	mRNA	-2.08304	2.56015e-26	Down
67860	'S100a16'	mRNA	-1.47772	1.18495e-93	Down
67893	'Tmem86a'	mRNA	-1.36962	0	Down
67896	'Ccdc80'	mRNA	-2.18945	0	Down
67978	'Tctn2'	mRNA	-1.36989	5.93848e-25	Down
68075	'Lurap1'	mRNA	-1.72872	5.33448e-05	Down
68149	'Otub2'	mRNA	-1.13429	4.63906e-17	Down
68279	'Mcoln2'	mRNA	-1.17373	1.52542e-39	Down
68303	'Fam114a1'	mRNA	-1.62303	1.67546e-277	Down
68312	'Gstm7'	mRNA	-2.70319	2.03625e-16	Down
68490	'Zfp579'	mRNA	-1.25326	5.87039e-59	Down
68498	'Tspan11'	mRNA	-5.42965	9.32189e-51	Down
68521	'Fam189b'	mRNA	-1.22524	4.80754e-57	Down
68525	'Evc2'	mRNA	-1.38331	3.23986e-38	Down
68545	'Ecscr'	mRNA	-1.07559	5.89694e-09	Down
68588	'Cthrc1'	mRNA	-1.11561	1.35038e-07	Down
68655	'Fndc1'	mRNA	-3.36615	8.74936e-20	Down
68777	'Tmem53'	mRNA	-2.28911	7.84522e-31	Down
68792	'Srpx2'	mRNA	-2.04089	0	Down
68794	'Flnc'	mRNA	-2.88803	4.00575e-157	Down
68797	'Pdgfrl'	mRNA	-3.82279	1.16849e-133	Down
68810	'Nexn'	mRNA	-1.29236	4.68073e-50	Down
68828	'Sync'	mRNA	-2.66516	0.000414231	Down
68859	'Smim1'	mRNA	-1.17533	7.54676e-24	Down
68867	'Rnf122'	mRNA	-1.64689	4.59268e-21	Down
68895	'Rasl11a'	mRNA	-2.43355	1.33577e-33	Down
68910	'Zfp467'	mRNA	-1.51	3.62028e-78	Down
69017	'Prrt2'	mRNA	-2.23491	6.5958e-14	Down
69065	'Chac1'	mRNA	-2.471	6.62518e-193	Down
69068	'Tcim'	mRNA	-1.24858	0.000651769	Down
69215	'Sat2'	mRNA	-1.52965	2.333e-13	Down
69217	'Plekha4'	mRNA	-1.7361	1.88368e-08	Down
69219	'Ddah1'	mRNA	-1.01403	2.97498e-66	Down
69528	'1700030J22Rik'	mRNA	-1.06359	0.000346788	Down
69538	'Antxr1'	mRNA	-1.83775	0	Down
69539	'Trnp1'	mRNA	-1.02404	0.000774639	Down
69551	'2310022B05Rik'	mRNA	-1.44038	0	Down
69590	'Gpx8'	mRNA	-1.23148	6.30479e-147	Down
69601	'Dab2ip'	mRNA	-1.05634	1.2622e-69	Down
69675	'Pxdn'	mRNA	-1.7947	7.91514e-214	Down
69698	'Slc52a3'	mRNA	-1.64908	4.87971e-07	Down
69784	'1500009L16Rik'	mRNA	-3.76981	2.37416e-95	Down
69903	'Rasip1'	mRNA	-1.18173	0.00025493	Down
70419	'2810408A11Rik'	mRNA	-2.19106	1.75622e-08	Down
70445	'Cd248'	mRNA	-2.7379	6.48135e-181	Down
70549	'Tln2'	mRNA	-1.0636	1.27051e-55	Down
70676	'Gulp1'	mRNA	-2.81818	4.62512e-224	Down
70717	'Medag'	mRNA	-2.86942	4.68107e-276	Down
70737	'Cgn'	mRNA	-1.74466	5.67823e-08	Down
70771	'Gpr173'	mRNA	-2.14412	4.1549e-15	Down
70772	'Ggnbp1'	mRNA	-2.45926	1.83804e-05	Down
70779	'Prdm5'	mRNA	-1.49879	4.84443e-22	Down
70784	'Rasl12'	mRNA	-1.14836	2.55157e-13	Down
70788	'Klhl30'	mRNA	-1.93731	2.21509e-06	Down
70918	'Nsun7'	mRNA	-1.02171	0.000327352	Down
71003	'Prss41'	mRNA	-2.62918	0.00012914	Down
71069	'Stox2'	mRNA	-1.53012	3.17363e-46	Down
71091	'Cdkl1'	mRNA	-4.79911	2.40984e-07	Down
71130	'Sh2d6'	mRNA	-2.14048	1.80142e-06	Down
71145	'Scara5'	mRNA	-2.81681	1.35679e-07	Down
71228	'Dlg5'	mRNA	-1.06037	5.47205e-164	Down
71338	'Tprg'	mRNA	-2.1597	1.18757e-05	Down
71355	'Col24a1'	mRNA	-2.90436	2.37384e-28	Down
71373	'Prr16'	mRNA	-1.29576	8.93022e-07	Down
71461	'Ptk7'	mRNA	-1.39841	1.66141e-260	Down
71544	'Arhgap42'	mRNA	-1.1338	1.43983e-28	Down
71566	'Clmp'	mRNA	-1.91212	6.34531e-205	Down
71584	'Gdpd2'	mRNA	-3.17667	8.07079e-62	Down
71660	'Rarres2'	mRNA	-2.08588	2.00066e-49	Down
71690	'Esm1'	mRNA	-1.35926	1.7475e-164	Down
71709	'Syde1'	mRNA	-1.01317	6.05135e-89	Down
71721	'Fam13c'	mRNA	-3.94037	2.21177e-111	Down
71733	'Susd2'	mRNA	-1.30475	2.68303e-14	Down
71769	'Bbs10'	mRNA	-1.17938	3.77801e-13	Down
71774	'Shroom1'	mRNA	-2.24062	7.88232e-08	Down
71785	'Pdgfd'	mRNA	-3.34721	1.24592e-127	Down
71837	'1700003E16Rik'	mRNA	-2.07397	1.53681e-06	Down
71918	'Zcchc24'	mRNA	-1.70833	0	Down
71939	'Apol6'	mRNA	-2.71432	2.64829e-22	Down
71951	'Gpc2'	mRNA	-1.23939	4.46332e-14	Down
71962	'Castor1'	mRNA	-1.11977	9.34818e-19	Down
71994	'Cnn3'	mRNA	-1.37948	0	Down
72128	'2610008E11Rik'	mRNA	-1.30807	1.00417e-41	Down
72135	'Pygo1'	mRNA	-2.01508	1.36391e-11	Down
72281	'Sh2d4a'	mRNA	-1.36316	0.000248844	Down
72293	'Nkd2'	mRNA	-1.6533	1.201e-89	Down
72301	'Shisal1'	mRNA	-2.51958	1.79895e-06	Down
72333	'Palld'	mRNA	-1.21486	0	Down
72480	'Tspyl4'	mRNA	-1.09275	4.06512e-18	Down
72536	'Tagap'	mRNA	-1.15634	8.04697e-23	Down
72560	'Naalad2'	mRNA	-1.65518	1.48671e-28	Down
72599	'Pdia5'	mRNA	-1.03839	1.94658e-40	Down
72607	'Usp13'	mRNA	-1.41195	1.22977e-16	Down
72640	'Mex3a'	mRNA	-2.17345	7.632e-149	Down
72668	'Skida1'	mRNA	-1.25835	0.000318759	Down
72693	'Zcchc12'	mRNA	-4.13169	9.34082e-05	Down
72701	'Zfp618'	mRNA	-1.84297	3.63472e-90	Down
72709	'C1qtnf6'	mRNA	-1.62167	5.37891e-244	Down
72780	'Rspo3'	mRNA	-1.80364	8.04399e-49	Down
73181	'Nfatc4'	mRNA	-2.53207	8.81054e-241	Down
73284	'Ddit4l'	mRNA	-2.25935	9.40863e-115	Down
73296	'Rhobtb3'	mRNA	-1.11124	3.56384e-92	Down
73569	'Vgll3'	mRNA	-1.06217	7.40093e-175	Down
73710	'Tubb2b'	mRNA	-1.00293	4.70342e-27	Down
73729	'Zfp383'	mRNA	-1.09867	1.00602e-11	Down
73844	'Ankrd45'	mRNA	-2.98282	6.08969e-05	Down
73991	'Atl1'	mRNA	-1.62918	5.5837e-10	Down
74011	'Slc25a27'	mRNA	-1.62522	1.44114e-15	Down
74013	'Rftn2'	mRNA	-1.39868	1.84514e-44	Down
74051	'Steap2'	mRNA	-1.14145	4.12932e-83	Down
74052	'Ttc21a'	mRNA	-2.42273	4.3869e-08	Down
74053	'Grip1'	mRNA	-1.60992	4.61396e-05	Down
74055	'Plce1'	mRNA	-2.52965	7.90063e-92	Down
74144	'Robo4'	mRNA	-1.45021	0.000117918	Down
74145	'F13a1'	mRNA	-1.95385	0	Down
74155	'Errfi1'	mRNA	-1.21627	0	Down
74191	'P2ry13'	mRNA	-1.05887	2.16086e-17	Down
74194	'Rnd3'	mRNA	-1.17397	1.0041e-76	Down
74199	'Vit'	mRNA	-3.95235	8.1878e-16	Down
74315	'Rnf145'	mRNA	-1.12497	1.58332e-178	Down
74430	'4930452B06Rik'	mRNA	-1.99175	1.21838e-09	Down
74488	'Lrrc15'	mRNA	-1.59512	8.32837e-24	Down
74490	'Mamstr'	mRNA	-4.04422	0.000171023	Down
74551	'Pck2'	mRNA	-1.80684	0	Down
74574	'Lvrn'	mRNA	-1.5636	0.000256411	Down
74761	'Mxra8'	mRNA	-2.56825	0	Down
75202	'Spaca6'	mRNA	-1.23661	6.33649e-43	Down
75424	'Zfp820'	mRNA	-1.07933	6.05744e-09	Down
75475	'Oplah'	mRNA	-1.09027	3.89374e-12	Down
75533	'Nme5'	mRNA	-2.30056	1.57154e-06	Down
75564	'Rsph9'	mRNA	-1.2311	1.04799e-06	Down
75600	'Calml4'	mRNA	-2.06976	2.05064e-07	Down
75605	'Kdm5b'	mRNA	-1.06466	3.47871e-117	Down
75625	'Mageh1'	mRNA	-1.04422	3.64113e-06	Down
75723	'Amotl1'	mRNA	-1.13519	9.21572e-132	Down
75746	'Morc4'	mRNA	-1.07906	1.17979e-20	Down
76132	'Faxc'	mRNA	-1.16549	4.33709e-29	Down
76380	'Cep112'	mRNA	-1.24858	0.000651769	Down
76441	'Daam2'	mRNA	-2.85734	9.24499e-122	Down
76453	'Prss23'	mRNA	-1.02106	1.37904e-180	Down
76487	'Ppp1r3g'	mRNA	-3.1597	1.07994e-05	Down
76686	'Clip3'	mRNA	-2.36671	0	Down
76905	'Lrg1'	mRNA	-1.65551	2.76538e-46	Down
76954	'St5'	mRNA	-2.18413	1.24894e-299	Down
76976	'Arxes2'	mRNA	-1.03978	8.29253e-18	Down
77015	'Mpped2'	mRNA	-2.01356	1.17429e-41	Down
77057	'Ston1'	mRNA	-1.66708	4.09183e-141	Down
77552	'Shisa4'	mRNA	-2.26065	2.11898e-100	Down
77569	'Limch1'	mRNA	-3.42304	2.97872e-182	Down
77574	'Tcaf1'	mRNA	-1.31827	8.3545e-110	Down
77579	'Myh10'	mRNA	-2.07455	3.03261e-274	Down
77590	'Chst15'	mRNA	-1.43137	3.62676e-116	Down
77629	'Sphkap'	mRNA	-4.36615	1.5411e-05	Down
77739	'Adamtsl1'	mRNA	-2.29798	9.68271e-17	Down
77827	'Krba1'	mRNA	-1.71407	3.79131e-31	Down
77889	'Lbh'	mRNA	-1.57669	0	Down
78070	'Cpt1c'	mRNA	-1.14282	6.17879e-42	Down
78134	'Lpar4'	mRNA	-3.29846	3.92683e-43	Down
78267	'Klhdc8b'	mRNA	-1.18771	1.24535e-10	Down
78558	'Htra3'	mRNA	-2.11885	1.94577e-125	Down
78560	'Adgra2'	mRNA	-1.40557	1.36652e-268	Down
78619	'Zfp449'	mRNA	-1.07707	2.93026e-14	Down
78688	'Nol3'	mRNA	-1.68582	5.17198e-47	Down
78908	'Igsf3'	mRNA	-1.71035	1.22744e-124	Down
80288	'Bcl9l'	mRNA	-1.4299	0	Down
80708	'Pacsin3'	mRNA	-1.27403	3.07129e-26	Down
[truncated: 82 more rows]

## Sheet: S vs Model
DEGs in S group
Gene ID	Gene Symbol	Type	log2 (S / Model)	Qvalue (S / Model)	Up-Down-Regulation(S / Model)
100039781	'Hrct1'	mRNA	2.17381	7.77019e-06	Up
100043381	'Gm14308'	mRNA	3.75417	1.33876e-44	Up
100503085	'Klhl3'	mRNA	2.05576	1.29504e-05	Up
100503386	'Tpbgl'	mRNA	1.76936	1.03525e-30	Up
100504195	'Micalcl'	mRNA	1.70987	7.57979e-18	Up
100504404	'H2-Ea-ps'	mRNA	2.85831	3.0089e-66	Up
101488	'Slco2b1'	mRNA	2.06897	0	Up
102633986	'Gm31679'	lncRNA	1.51046	0.000303263	Up
103968	'Plin1'	mRNA	2.34374	6.38475e-09	Up
105171	'Arrdc3'	mRNA	1.29945	1.04853e-134	Up
105244034	'LOC105244034'	mRNA	6.41151	4.27257e-11	Up
105244086	'Gm37416'	lncRNA	6.60649	1.84066e-12	Up
105245342	'Gm40814'	mRNA	1.28994	2.26744e-57	Up
105246138	'Gm41476'	mRNA	1.4231	4.6041e-10	Up
105246618	'Gm41885'	other	1.5892	8.72325e-17	Up
105246872	'Gm42078'	mRNA	1.00664	1.28408e-17	Up
105247253	'Gm6851'	pseudo	1.4175	5.20767e-12	Up
105349	'Akr1c18'	mRNA	2.05104	4.38489e-20	Up
105734727	'Gm27021'	mRNA	1.37189	2.67083e-05	Up
106565	'Dlk2'	mRNA	1.72903	4.41333e-05	Up
106722	'Mpig6b'	mRNA	1.24007	4.41357e-58	Up
107221	'Ffar4'	mRNA	2.41085	9.89157e-07	Up
108052	'Slc14a1'	mRNA	1.79028	6.64308e-140	Up
108078	'Olr1'	mRNA	1.70789	1.2359e-35	Up
108167858	'Gm46257'	mRNA	1.16786	4.28601e-28	Up
108167886	'Gm46272'	mRNA	1.02265	2.75963e-11	Up
108168534	'Gm46714'	mRNA	1.09902	0.000128365	Up
108723	'Card11'	mRNA	1.51067	9.70898e-59	Up
108800	'Ston2'	mRNA	1.35438	2.52966e-136	Up
109245	'Lrrc39'	mRNA	1.22324	1.04493e-17	Up
109648	'Npy'	mRNA	1.17406	0	Up
110257	'Hba-a2'	mRNA	2.47832	2.40008e-124	Up
110877	'Slc18a1'	mRNA	1.62533	1.91681e-07	Up
112419	'Ifit1bl2'	mRNA	1.15531	0.000166276	Up
114249	'Npnt'	mRNA	1.29022	9.72384e-06	Up
11433	'Acp5'	mRNA	1.46473	2.64585e-280	Up
11450	'Adipoq'	mRNA	2.54898	1.20323e-32	Up
114644	'Slc13a3'	mRNA	2.20776	4.79875e-06	Up
114654	'Ly6g6d'	mRNA	2.12348	0.000204966	Up
11486	'Ada'	mRNA	1.29291	1.35961e-106	Up
11537	'Cfd'	mRNA	3.12135	1.04378e-11	Up
11576	'Afp'	mRNA	3.1067	1.50968e-17	Up
11624	'Ahrr'	mRNA	2.24766	7.40951e-21	Up
11668	'Aldh1a1'	mRNA	1.04639	5.81048e-57	Up
11684	'Alox12'	mRNA	1.46142	0	Up
11826	'Aqp1'	mRNA	2.00474	8.83474e-72	Up
11838	'Arc'	mRNA	1.23522	0.000690918	Up
11847	'Arg2'	mRNA	1.06958	2.88558e-37	Up
11931	'Atp1b1'	mRNA	1.53626	2.01974e-09	Up
12044	'Bcl2a1a'	mRNA	1.13292	9.56913e-20	Up
121021	'Cspg4'	mRNA	2.21919	8.81281e-44	Up
12121	'Bicd1'	mRNA	1.16999	1.1728e-18	Up
12140	'Fabp7'	mRNA	3.43655	5.15723e-178	Up
12143	'Blk'	mRNA	2.08387	3.28816e-07	Up
12156	'Bmp2'	mRNA	1.52879	9.96901e-28	Up
12265	'Ciita'	mRNA	2.08713	8.58279e-11	Up
12335	'Capn3'	mRNA	1.25427	1.14145e-18	Up
12350	'Car3'	mRNA	4.42801	1.54644e-92	Up
12398	'Cbfa2t3'	mRNA	1.19401	3.73113e-105	Up
12478	'Cd19'	mRNA	3.08893	1.69306e-30	Up
12482	'Ms4a1'	mRNA	1.25808	5.60452e-06	Up
12483	'Cd22'	mRNA	1.09208	4.74377e-117	Up
12491	'Cd36'	mRNA	1.54813	0	Up
12503	'Cd247'	mRNA	1.2179	4.28632e-05	Up
12518	'Cd79a'	mRNA	1.91826	2.36524e-34	Up
12569	'Cdk5r1'	mRNA	1.16901	1.02155e-05	Up
12652	'Chga'	mRNA	5.53638	1.39353e-06	Up
12671	'Chrm3'	mRNA	5.03889	6.69761e-05	Up
12765	'Cxcr2'	mRNA	1.1104	9.72183e-37	Up
12771	'Ccr3'	mRNA	3.63848	7.43944e-63	Up
12775	'Ccr7'	mRNA	2.01032	3.30356e-06	Up
12801	'Cnr1'	mRNA	2.39394	3.68837e-28	Up
12810	'Coch'	mRNA	3.23153	6.45125e-13	Up
12845	'Comp'	mRNA	2.0669	0.000820621	Up
12873	'Cpa3'	mRNA	2.96702	5.30255e-31	Up
13025	'Ctla2b'	mRNA	1.19113	2.00941e-158	Up
13051	'Cx3cr1'	mRNA	1.8352	0	Up
13070	'Cyp11a1'	mRNA	3.08893	1.99945e-08	Up
13088	'Cyp2b10'	mRNA	4.18101	5.47418e-05	Up
13392	'Dlx2'	mRNA	4.03889	0.000152341	Up
13393	'Dlx3'	mRNA	2.17381	0.0003149	Up
13537	'Dusp2'	mRNA	1.63353	1.00759e-17	Up
13587	'Ear2'	mRNA	1.9457	5.38681e-215	Up
13628	'Eef1a2'	mRNA	1.54545	7.22997e-104	Up
13654	'Egr2'	mRNA	1.02313	1.28853e-87	Up
13655	'Egr3'	mRNA	1.44351	1.33359e-51	Up
13857	'Epor'	mRNA	1.20387	3.25202e-34	Up
13874	'Ereg'	mRNA	2.48485	9.55813e-16	Up
13999	'Gm14288'	mRNA	2.13483	8.82296e-06	Up
14064	'F2rl2'	mRNA	1.11174	5.93076e-148	Up
14065	'F2rl3'	mRNA	1.68373	9.18834e-93	Up
14068	'F7'	mRNA	1.70931	1.62519e-125	Up
14126	'Ms4a2'	mRNA	2.0748	1.32008e-07	Up
14133	'Fcna'	mRNA	1.10622	1.33266e-47	Up
14173	'Fgf2'	mRNA	1.46044	6.3536e-06	Up
14199	'Fhl1'	mRNA	1.04084	1.3775e-95	Up
14204	'Il4i1'	mRNA	4.62611	0.000750721	Up
14239	'Foxs1'	mRNA	1.15567	2.30454e-26	Up
14275	'Folr1'	mRNA	1.66192	0.00067385	Up
14281	'Fos'	mRNA	1.11695	1.03264e-178	Up
14347	'Fut7'	mRNA	1.77634	1.11217e-22	Up
14357	'Dtx1'	mRNA	2.65186	1.58987e-08	Up
14409	'Gabrr2'	mRNA	3.85831	0.000486528	Up
14415	'Gad1'	mRNA	3.2442	1.23511e-09	Up
14461	'Gata2'	mRNA	1.07185	1.57713e-40	Up
14525	'Gcsam'	mRNA	1.38447	1.00689e-29	Up
14555	'Gpd1'	mRNA	1.96674	8.41719e-115	Up
14562	'Gdf3'	mRNA	1.2412	2.77035e-22	Up
14579	'Gem'	mRNA	1.30289	3.01963e-09	Up
14629	'Gclc'	mRNA	1.3083	5.14122e-271	Up
14630	'Gclm'	mRNA	1.20953	9.33378e-272	Up
14645	'Glul'	mRNA	1.0793	0	Up
14706	'Gng4'	mRNA	2.53638	4.41445e-10	Up
14744	'Gpr65'	mRNA	1.01714	1.52927e-59	Up
14825	'Cxcl1'	mRNA	1.10029	1.56156e-07	Up
14957	'Hist1h1d'	mRNA	1.69149	0.000251232	Up
14960	'H2-Aa'	mRNA	3.10444	1.23545e-186	Up
14969	'H2-Eb1'	mRNA	2.78858	7.20144e-89	Up
14999	'H2-DMb1'	mRNA	2.29528	2.81186e-29	Up
15000	'H2-DMb2'	mRNA	1.51827	1.19316e-11	Up
15002	'H2-Ob'	mRNA	1.53638	1.60364e-05	Up
15122	'Hba-a1'	mRNA	2.01149	8.71101e-279	Up
15129	'Hbb-b1'	mRNA	3.15541	8.76531e-17	Up
15130	'Hbb-b2'	mRNA	5.18791	2.36587e-05	Up
15200	'Hbegf'	mRNA	1.63465	1.30221e-57	Up
15205	'Hes1'	mRNA	1.21446	3.33469e-27	Up
15364	'Hmga2'	mRNA	1.16869	1.38663e-113	Up
15370	'Nr4a1'	mRNA	1.66887	1.1553e-200	Up
15466	'Hrh2'	mRNA	1.30212	2.65665e-06	Up
15483	'Hsd11b1'	mRNA	1.10273	7.20486e-11	Up
15507	'Hspb1'	mRNA	1.20471	3.92415e-24	Up
15551	'Htr1b'	mRNA	1.30341	2.00413e-06	Up
15558	'Htr2a'	mRNA	1.1339	4.94042e-10	Up
15567	'Slc6a4'	mRNA	2.89409	0	Up
15901	'Id1'	mRNA	2.60973	5.43264e-132	Up
15902	'Id2'	mRNA	1.39236	0	Up
15985	'Cd79b'	mRNA	1.82291	3.78832e-30	Up
16069	'Jchain'	mRNA	1.51352	3.25989e-71	Up
16149	'Cd74'	mRNA	3.11304	0	Up
16156	'Il11'	mRNA	1.52006	2.01201e-08	Up
16162	'Il12rb2'	mRNA	1.77759	6.77971e-27	Up
16197	'Il7r'	mRNA	1.29005	0	Up
16364	'Irf4'	mRNA	1.02239	1.91623e-10	Up
16398	'Itga2'	mRNA	1.11289	2.29191e-19	Up
16411	'Itgax'	mRNA	1.36378	0	Up
16421	'Itgb7'	mRNA	1.19184	2.63853e-33	Up
16428	'Itk'	mRNA	1.7815	0.000771343	Up
16447	'Ivl'	mRNA	1.16888	0.000834329	Up
16490	'Kcna2'	mRNA	1.54694	1.03642e-25	Up
16491	'Kcna3'	mRNA	1.39737	2.103e-81	Up
16492	'Kcna4'	mRNA	1.7947	7.41677e-12	Up
16510	'Kcnh1'	mRNA	2.05722	1.4382e-11	Up
16513	'Kcnj10'	mRNA	1.64169	8.3436e-186	Up
16533	'Kcnmb1'	mRNA	1.64608	4.54694e-09	Up
16669	'Krt19'	mRNA	1.08528	0.000260782	Up
16768	'Lag3'	mRNA	1.6766	6.56473e-12	Up
16842	'Lef1'	mRNA	2.18543	4.60025e-08	Up
16904	'Gzmm'	mRNA	1.60853	0.000378432	Up
16956	'Lpl'	mRNA	1.03514	0	Up
16981	'Lrrn3'	mRNA	1.72973	7.67637e-26	Up
17059	'Klrb1c'	mRNA	3.11089	0.000474801	Up
17060	'Blnk'	mRNA	1.46179	3.20219e-217	Up
170676	'Peg10'	mRNA	1.14439	1.19564e-58	Up
170722	'Nxf7'	mRNA	1.57754	0.000921356	Up
17082	'Il1rl1'	mRNA	1.00795	2.25178e-28	Up
17084	'Ly86'	mRNA	1.57049	2.61522e-145	Up
17112	'Tm4sf1'	mRNA	1.56202	8.15092e-92	Up
171285	'Havcr2'	mRNA	1.17982	1.64768e-101	Up
17179	'Matk'	mRNA	1.29203	7.6612e-50	Up
17231	'Mcpt8'	mRNA	1.38152	2.10514e-22	Up
17294	'Mest'	mRNA	2.10269	1.86225e-277	Up
17295	'Met'	mRNA	1.43384	3.63257e-93	Up
17381	'Mmp12'	mRNA	1.17152	0	Up
17384	'Mmp10'	mRNA	3.02464	1.99529e-07	Up
17394	'Mmp8'	mRNA	1.49006	0	Up
17444	'Grap2'	mRNA	1.13797	1.59092e-87	Up
17681	'Msc'	mRNA	1.53638	0.00084038	Up
17868	'Mybpc3'	mRNA	1.72194	9.45319e-11	Up
17968	'Ncam2'	mRNA	3.33685	8.57919e-05	Up
17996	'Neb'	mRNA	2.04671	2.54052e-108	Up
18049	'Ngf'	mRNA	2.09177	4.87504e-111	Up
18124	'Nr4a3'	mRNA	2.48369	6.90967e-79	Up
18164	'Nptx1'	mRNA	4.12135	4.66809e-16	Up
18173	'Slc11a1'	mRNA	1.04924	0	Up
18190	'Nrxn2'	mRNA	1.83895	0.000199035	Up
18197	'Nsg2'	mRNA	1.22775	1.49705e-06	Up
18436	'P2rx1'	mRNA	1.04603	2.062e-113	Up
18507	'Pax5'	mRNA	2.47498	2.13996e-19	Up
18591	'Pdgfb'	mRNA	1.2012	5.66537e-196	Up
18619	'Penk'	mRNA	1.7313	2.24447e-16	Up
18667	'Pgr'	mRNA	1.25089	6.2078e-06	Up
18782	'Pla2g2d'	mRNA	1.82895	6.44196e-26	Up
18787	'Serpine1'	mRNA	1.72353	0	Up
18788	'Serpinb2'	mRNA	2.60677	3.16331e-134	Up
18823	'Plp1'	mRNA	2.17621	6.90073e-39	Up
18985	'Pou2af1'	mRNA	1.33389	1.96251e-09	Up
18991	'Pou3f1'	mRNA	1.27335	6.30377e-07	Up
19016	'Pparg'	mRNA	1.21717	3.38909e-133	Up
19024	'Ppfibp2'	mRNA	1.1122	2.13755e-48	Up
19074	'Prg2'	mRNA	1.50648	3.23645e-14	Up
19092	'Prkg2'	mRNA	1.17497	1.06536e-20	Up
19130	'Prox1'	mRNA	1.84451	7.84124e-06	Up
192188	'Stab2'	mRNA	1.63154	1.11186e-44	Up
19225	'Ptgs2'	mRNA	2.68363	5.00521e-295	Up
19265	'Ptprcap'	mRNA	1.64657	1.00558e-11	Up
19275	'Ptprn'	mRNA	1.23682	8.10325e-39	Up
19331	'Rab19'	mRNA	1.10957	6.55526e-09	Up
19373	'Rag1'	mRNA	5.99582	1.16437e-08	Up
19395	'Rasgrp2'	mRNA	1.03505	2.66943e-182	Up
19415	'Rasal1'	mRNA	1.58896	7.27764e-07	Up
19699	'Reln'	mRNA	4.12135	1.46215e-08	Up
19716	'Bex1'	mRNA	1.19753	2.42365e-47	Up
19734	'Rgs16'	mRNA	1.22416	7.40174e-88	Up
19885	'Rorc'	mRNA	1.95142	5.30464e-07	Up
20135	'Rrm2'	mRNA	1.12586	3.13629e-244	Up
20190	'Ryr1'	mRNA	1.18448	1.10953e-09	Up
20259	'Scin'	mRNA	1.74248	0.000322118	Up
20299	'Ccl22'	mRNA	2.466	6.09966e-17	Up
20348	'Sema3c'	mRNA	1.38532	4.11726e-29	Up
20447	'St6galnac3'	mRNA	1.29625	1.40287e-06	Up
20454	'St3gal5'	mRNA	1.19405	2.14106e-112	Up
20592	'Kdm5d'	mRNA	6.29196	3.75826e-20	Up
20617	'Snca'	mRNA	1.27154	9.94922e-65	Up
20666	'Sox11'	mRNA	4.8094	1.53157e-07	Up
20706	'Serpinb9b'	mRNA	2.09067	2.45344e-91	Up
20728	'Spic'	mRNA	1.6433	2.58518e-27	Up
20739	'Spta1'	mRNA	3.19935	1.25969e-07	Up
20741	'Sptb'	mRNA	1.39132	3.05444e-113	Up
208151	'Tmem132b'	mRNA	6.34374	1.17303e-10	Up
208634	'Tspan10'	mRNA	1.466	7.86898e-29	Up
208677	'Creb3l3'	mRNA	2.17381	1.96167e-07	Up
208869	'Dock3'	mRNA	1.79942	0.000308003	Up
210741	'Kcnk12'	mRNA	1.78431	4.65096e-06	Up
212108	'Rln3'	mRNA	3.12135	2.88277e-16	Up
212980	'Slc45a3'	mRNA	1.5297	2.44657e-107	Up
21351	'Taldo1'	mRNA	1.05408	0	Up
213956	'Fam83f'	mRNA	1.91172	1.0601e-66	Up
214854	'Neurl3'	mRNA	1.06868	3.99492e-157	Up
215627	'Zbtb8b'	mRNA	1.12007	2.58892e-55	Up
215707	'Ccdc92'	mRNA	2.25127	2.83172e-47	Up
215772	'Adgb'	mRNA	1.41957	2.73824e-06	Up
21664	'Phlda1'	mRNA	1.13686	1.38409e-87	Up
216781	'Trim58'	mRNA	1.36646	1.74263e-12	Up
216864	'Mgl2'	mRNA	1.15293	0.000408543	Up
217262	'Abca9'	mRNA	1.43409	4.38841e-21	Up
217305	'Cd300ld'	mRNA	1.30464	5.69459e-190	Up
21789	'Tfpi2'	mRNA	1.39199	1.0878e-12	Up
218215	'Rnf144b'	mRNA	1.48455	5.5526e-84	Up
21859	'Timp3'	mRNA	1.26725	0	Up
218624	'Il31ra'	mRNA	4.12553	4.24889e-06	Up
21873	'Tjp2'	mRNA	1.37463	1.49432e-43	Up
21885	'Tle1'	mRNA	1.11825	4.45249e-36	Up
21892	'Tll1'	mRNA	1.96175	0.0001533	Up
219148	'Fam167a'	mRNA	1.29935	0.000400874	Up
22033	'Traf5'	mRNA	1.00219	2.38449e-28	Up
22041	'Trf'	mRNA	1.3667	0	Up
22042	'Tfrc'	mRNA	1.6434	0	Up
22066	'Trpc4'	mRNA	2.59528	0.000150602	Up
22223	'Uchl1'	mRNA	1.30289	3.84095e-05	Up
22229	'Ucp3'	mRNA	1.68839	6.25814e-06	Up
22259	'Nr1h3'	mRNA	1.16272	6.38509e-69	Up
22271	'Upp1'	mRNA	1.25308	1.42238e-06	Up
22290	'Uty'	mRNA	1.84128	2.62957e-11	Up
22295	'Cdh23'	mRNA	2.07072	1.51631e-14	Up
22329	'Vcam1'	mRNA	1.01138	2.62064e-260	Up
22364	'Vpreb3'	mRNA	2.85831	4.77433e-08	Up
224129	'Adcy5'	mRNA	1.52107	6.99035e-47	Up
22413	'Wnt2'	mRNA	2.83461	0.000417167	Up
224840	'Treml4'	mRNA	2.55732	6.62393e-49	Up
225825	'Cd226'	mRNA	1.04712	5.07461e-167	Up
225872	'Npas4'	mRNA	2.03378	2.39722e-166	Up
22626	'Slc23a3'	mRNA	1.57033	0.000344696	Up
226265	'Eno4'	mRNA	1.37244	0.000972575	Up
226419	'Dyrk3'	mRNA	1.36221	1.92963e-14	Up
227325	'Dner'	mRNA	2.41085	0.000710814	Up
227326	'Gpr55'	mRNA	3.95142	0.000272251	Up
227327	'B3gnt7'	mRNA	1.67261	3.0584e-137	Up
22780	'Ikzf3'	mRNA	2.37366	5.03681e-18	Up
227929	'Cytip'	mRNA	1.62524	4.98662e-98	Up
228765	'Sdcbp2'	mRNA	1.95142	3.40417e-08	Up
230145	'Galnt12'	mRNA	1.03065	5.04253e-11	Up
230379	'Acer2'	mRNA	1.82432	2.80645e-34	Up
231014	'9330182L06Rik'	mRNA	1.05968	1.1502e-07	Up
231125	'Zfyve28'	mRNA	1.12279	1.4667e-15	Up
231134	'Dok7'	mRNA	2.35951	2.08886e-18	Up
231605	'Galnt9'	mRNA	1.48485	1.34891e-19	Up
231842	'Amz1'	mRNA	1.39958	1.01763e-81	Up
231871	'Daglb'	mRNA	1.37894	0	Up
232201	'Arhgap25'	mRNA	1.06815	0	Up
232370	'Clstn3'	mRNA	1.05188	7.89572e-10	Up
232431	'Gprc5a'	mRNA	1.05923	5.00566e-06	Up
232670	'Tspan33'	mRNA	2.53638	6.5381e-20	Up
232801	'Lilra5'	mRNA	1.31615	5.9707e-28	Up
233186	'Siglecf'	mRNA	2.77424	8.30132e-111	Up
233274	'Siglech'	mRNA	4.34511	1.47305e-05	Up
233733	'Galnt18'	mRNA	1.05532	3.83744e-14	Up
234695	'Carmil2'	mRNA	1.14175	4.79758e-05	Up
234857	'Spire2'	mRNA	1.6035	0.00023098	Up
235302	'D630033O11Rik'	mRNA	1.70738	1.62982e-05	Up
236285	'Lancl3'	mRNA	1.99449	6.33422e-15	Up
237890	'Slfn14'	mRNA	1.98655	4.40438e-60	Up
23832	'Xcr1'	mRNA	1.91038	4.16705e-11	Up
23893	'Grem2'	mRNA	2.16373	1.50809e-22	Up
239336	'Rxfp3'	mRNA	3.12135	0.00044183	Up
239650	'Ccdc184'	mRNA	2.93005	2.28195e-22	Up
23966	'Tenm4'	mRNA	1.14734	1.00728e-103	Up
240047	'Mmp25'	mRNA	1.34508	1.07011e-06	Up
240444	'Kcng2'	mRNA	2.32993	0.000291289	Up
24059	'Slco2a1'	mRNA	1.14625	4.83846e-108	Up
240672	'Dusp5'	mRNA	1.39529	6.0125e-28	Up
240752	'Pik3c2b'	mRNA	1.29906	2.60672e-12	Up
240754	'Lax1'	mRNA	2.39621	2.47263e-07	Up
240916	'Vsig8'	mRNA	1.64072	4.01602e-11	Up
241764	'L3mbtl1'	mRNA	2.22658	0.000822255	Up
242248	'Bank1'	mRNA	1.19532	8.41379e-10	Up
242662	'Rims3'	mRNA	1.61838	2.00772e-56	Up
242748	'Disp3'	mRNA	1.7512	2.03928e-06	Up
242851	'Gnat3'	mRNA	4.19935	4.75994e-05	Up
243270	'Hcar1'	mRNA	1.43008	6.73669e-12	Up
243743	'Plxna4'	mRNA	1.21468	3.12947e-131	Up
243816	'Gp6'	mRNA	1.18653	1.89775e-97	Up
244091	'Fsd2'	mRNA	3.01443	3.46681e-20	Up
244646	'Pkd1l3'	mRNA	1.05349	4.96873e-07	Up
244867	'Arhgap20'	mRNA	2.78792	1.25356e-08	Up
245195	'Retnlg'	mRNA	1.36903	1.12662e-45	Up
245533	'Awat1'	mRNA	1.76628	9.31258e-43	Up
245555	'Nexmif'	mRNA	2.22444	0.000193817	Up
245670	'Rragb'	mRNA	1.39221	3.24382e-05	Up
245671	'Klf8'	mRNA	1.0313	3.83788e-08	Up
246049	'Slc36a2'	mRNA	1.58392	3.97718e-24	Up
246727	'Oas3'	mRNA	1.01275	4.58647e-105	Up
259277	'Klk8'	mRNA	3.75878	0.000869781	Up
26358	'Aldh1a7'	mRNA	1.92009	9.94479e-08	Up
268451	'Rab11fip4'	mRNA	1.37366	4.56101e-05	Up
26888	'Clec4a2'	mRNA	1.10657	1.95083e-102	Up
26900	'Ddx3y'	mRNA	9.33494	6.9863e-41	Up
26904	'Sh2d1b1'	mRNA	2.46075	1.173e-47	Up
26908	'Eif2s3y'	mRNA	2.34109	1.325e-26	Up
269604	'Gpr157'	mRNA	1.03411	3.15086e-50	Up
269642	'Nat8l'	mRNA	1.01534	3.68678e-24	Up
270160	'Rab39'	mRNA	1.00497	4.51451e-10	Up
272382	'Spib'	mRNA	2.05863	1.25587e-36	Up
27355	'Pald1'	mRNA	1.17242	1.56371e-49	Up
27389	'Dusp13'	mRNA	1.25723	1.03918e-05	Up
27411	'Slc14a2'	mRNA	1.45546	2.85072e-11	Up
277203	'Tm4sf19'	mRNA	2.15325	4.8387e-60	Up
278180	'Vsig4'	mRNA	2.83614	3.40433e-175	Up
279028	'Adamts13'	mRNA	1.13399	6.57314e-24	Up
280408	'Rilp'	mRNA	1.09228	2.98561e-08	Up
28105	'Trim36'	mRNA	1.61662	1.05968e-17	Up
30925	'Slamf6'	mRNA	1.39717	3.47846e-09	Up
317750	'Slc24a5'	mRNA	1.06408	1.59304e-58	Up
319161	'Hist1h4n'	mRNA	1.56984	2.14592e-09	Up
319165	'Hist1h2ad'	mRNA	5.88499	4.17247e-08	Up
319211	'Nol4'	mRNA	1.61439	0.000619939	Up
319430	'C5ar2'	mRNA	1.37249	8.47555e-07	Up
319555	'Nwd1'	mRNA	1.85081	8.84019e-15	Up
319876	'Cobll1'	mRNA	1.36352	1.701e-49	Up
319880	'Tmcc3'	mRNA	1.30427	3.12361e-115	Up
320129	'Grk3'	mRNA	1.56467	7.51806e-102	Up
320609	'Strip2'	mRNA	2.32993	0.000291289	Up
320802	'Ifitm10'	mRNA	1.66192	0.00067385	Up
320827	'C530008M17Rik'	mRNA	1.40677	2.38349e-94	Up
320997	'Cyp4f39'	mRNA	2.89002	0.000117773	Up
327766	'Tmem26'	mRNA	1.68894	1.5792e-71	Up
328381	'Sh2d4b'	mRNA	1.8431	9.93094e-48	Up
328780	'Prss34'	mRNA	1.86206	6.31417e-55	Up
328830	'A530064D06Rik'	mRNA	1.95343	2.08758e-32	Up
329252	'Lgr6'	mRNA	2.74632	2.53928e-209	Up
330319	'Wipf3'	mRNA	3.53744	4.17463e-19	Up
330409	'Cecr2'	mRNA	2.80387	5.89865e-11	Up
330941	'AI593442'	mRNA	2.92543	8.45615e-10	Up
332397	'Nanos1'	mRNA	1.52296	4.86556e-16	Up
333050	'Ksr2'	mRNA	1.508	1.46407e-20	Up
347722	'Agap1'	mRNA	1.36627	0	Up
380684	'Nefh'	mRNA	3.19935	7.1542e-34	Up
380728	'Kcnh4'	mRNA	2.68839	0.000595761	Up
381310	'Stum'	mRNA	2.13363	1.27764e-07	Up
381484	'Gm5150'	mRNA	1.24588	3.68753e-26	Up
381677	'Vgf'	mRNA	4.19935	4.81276e-25	Up
381924	'Itgad'	mRNA	2.23036	4.83223e-148	Up
382035	'Pabpn1l'	mRNA	3.75878	0.000869781	Up
382045	'Adgrg5'	mRNA	1.57435	1.02567e-06	Up
403174	'Msantd1'	mRNA	1.87988	1.42522e-10	Up
414084	'Tnip3'	mRNA	1.00621	1.38297e-24	Up
432582	'Ccdc92b'	mRNA	1.77085	2.87236e-06	Up
433099	'Ly6g6f'	mRNA	1.76859	1.36716e-54	Up
433940	'Fam222a'	mRNA	1.2383	0.000371815	Up
436196	'Gm5755'	pseudo	6.12695	2.29014e-09	Up
494504	'Apcdd1'	mRNA	1.32519	3.59951e-25	Up
50934	'Slc7a8'	mRNA	1.12557	0	Up
51801	'Ramp1'	mRNA	1.75289	6.12572e-46	Up
52614	'Adgre4'	mRNA	1.41085	0.00017697	Up
53374	'Chst3'	mRNA	2.09373	9.52292e-46	Up
53945	'Slc40a1'	mRNA	1.32108	0	Up
54366	'Ctnnal1'	mRNA	1.27227	1.3896e-36	Up
54384	'Mtmr7'	mRNA	1.29569	0.000166779	Up
544763	'Hbq1b'	mRNA	1.95809	1.21066e-22	Up
545205	'Olfr111'	mRNA	1.59219	1.25015e-06	Up
545384	'Ifi214'	mRNA	5.6396	5.33629e-07	Up
545486	'Tubb1'	mRNA	1.12148	3.69255e-121	Up
545902	'Ptprh'	mRNA	3.85831	0.000486528	Up
54698	'Crtam'	mRNA	2.17381	2.12257e-15	Up
54720	'Rcan1'	mRNA	1.16343	4.61138e-127	Up
54725	'Cadm1'	mRNA	1.38013	0	Up
55984	'Camkk1'	mRNA	1.26166	3.9644e-30	Up
56226	'Espn'	mRNA	1.3105	0.000246836	Up
56644	'Clec7a'	mRNA	1.16592	0	Up
56792	'Stap1'	mRNA	1.01248	4.65817e-86	Up
57256	'Prss21'	mRNA	5.59528	8.1233e-07	Up
57276	'Vsig2'	mRNA	1.90138	1.89005e-25	Up
57349	'Ppbp'	mRNA	1.06585	0	Up
57435	'Plin4'	mRNA	1.1504	1.12846e-30	Up
574403	'Fam196b'	mRNA	3.85831	0.000486528	Up
57738	'Slc15a2'	mRNA	2.05664	7.87472e-35	Up
57764	'Ntn4'	mRNA	1.26692	5.49093e-07	Up
57816	'Tesc'	mRNA	2.42384	1.15774e-138	Up
58182	'Prokr1'	mRNA	1.39408	1.45785e-49	Up
58200	'Ppp1r1a'	mRNA	1.65186	3.55499e-06	Up
58222	'Rab37'	mRNA	1.50193	9.51652e-24	Up
58223	'Mmp19'	mRNA	1.527	0	Up
58229	'Efcc1'	mRNA	1.93797	8.95342e-56	Up
630146	'Cd101'	mRNA	2.04131	1.02695e-16	Up
64074	'Smoc2'	mRNA	3.47771	2.41195e-99	Up
65221	'Slc15a3'	mRNA	1.13952	0	Up
65256	'Asb2'	mRNA	2.55808	1.53375e-19	Up
654812	'Angptl7'	mRNA	1.64238	7.58779e-12	Up
65972	'Ifi30'	mRNA	1.1623	0	Up
665119	'Sec14l5'	mRNA	1.07834	2.28781e-15	Up
665622	'Hist1h2br'	mRNA	2.02498	7.41792e-37	Up
667772	'Myh15'	mRNA	4.56613	8.41037e-12	Up
66859	'Slc16a9'	mRNA	1.59419	8.16644e-26	Up
66889	'Rnf128'	mRNA	1.07808	3.54489e-268	Up
67451	'Pkp2'	mRNA	1.03528	3.84573e-64	Up
67468	'Mmd'	mRNA	1.01529	1.08903e-219	Up
67792	'Rgs8'	mRNA	2.95142	6.78505e-05	Up
67815	'Sec14l2'	mRNA	1.4049	7.97703e-50	Up
68027	'Tmem178'	mRNA	1.49574	7.93384e-06	Up
68070	'Pdzd2'	mRNA	1.37293	2.79244e-14	Up
68203	'Diras2'	mRNA	2.34003	9.62871e-132	Up
68468	'Ly6g6c'	mRNA	3.35401	1.12314e-08	Up
68567	'Cgref1'	mRNA	1.34997	6.44507e-13	Up
68870	'Ak8'	mRNA	1.14194	8.92912e-10	Up
68947	'Chst8'	mRNA	1.34997	0.000197831	Up
69032	'Lyzl4'	mRNA	2.0669	1.30605e-06	Up
69169	'Fcmr'	mRNA	2.38954	1.7305e-22	Up
69310	'Pacrg'	mRNA	1.40806	4.27005e-09	Up
69325	'1700012B09Rik'	mRNA	3.50601	7.85989e-10	Up
69398	'Cdhr4'	mRNA	1.07695	5.85805e-06	Up
69480	'Ttc9'	mRNA	1.38583	3.89096e-07	Up
69574	'Cmbl'	mRNA	1.87842	2.97026e-28	Up
69697	'Camsap3'	mRNA	1.63495	4.4895e-06	Up
69772	'Bdh2'	mRNA	2.73569	2.91897e-10	Up
69810	'Clec4b1'	mRNA	3.27933	1.97759e-16	Up
69847	'Wnk4'	mRNA	1.74433	9.86248e-14	Up
69993	'Chn2'	mRNA	1.73843	7.73232e-31	Up
70086	'Cysltr2'	mRNA	1.1083	3.77062e-30	Up
70166	'Lipn'	mRNA	1.36796	7.61937e-10	Up
70240	'Ufsp1'	mRNA	1.06082	8.51293e-28	Up
70405	'Calml3'	mRNA	4.03889	0.000152341	Up
70574	'Cpm'	mRNA	2.75269	7.7275e-09	Up
70701	'Nipal1'	mRNA	1.41085	1.48714e-06	Up
70928	'Trim69'	mRNA	1.41085	0.000875006	Up
70974	'Pgm2l1'	mRNA	1.02159	3.56992e-120	Up
70989	'Jhy'	mRNA	2.12356	2.23368e-05	Up
71111	'Gpr39'	mRNA	1.63144	3.35695e-16	Up
71720	'Osbpl3'	mRNA	1.32659	2.85279e-40	Up
71869	'Serpinb12'	mRNA	4.70631	4.86822e-13	Up
72049	'Tnfrsf13c'	mRNA	1.94967	1.44217e-07	Up
72097	'2010300C02Rik'	mRNA	3.34374	3.86458e-16	Up
72125	'Amer2'	mRNA	2.96091	5.69144e-05	Up
72160	'Tmem163'	mRNA	1.25628	1.21267e-07	Up
72169	'Trim29'	mRNA	1.997	1.88241e-63	Up
72309	'Tmem158'	mRNA	1.0346	2.30051e-28	Up
72446	'Prr5l'	mRNA	1.34506	1.27272e-51	Up
72504	'Taf4b'	mRNA	1.01627	1.39018e-14	Up
72555	'Shisa9'	mRNA	2.44648	3.31459e-60	Up
72585	'Lypd1'	mRNA	1.05228	0.000836581	Up
72948	'Tppp'	mRNA	2.65186	1.58987e-08	Up
73102	'Slc22a23'	mRNA	1.12571	5.77924e-52	Up
73246	'Rassf6'	mRNA	2.0669	0.000820621	Up
73728	'Psd'	mRNA	1.15373	7.84043e-11	Up
73893	'Tmem202'	mRNA	1.15252	8.0582e-07	Up
74096	'Hvcn1'	mRNA	1.06695	0	Up
74100	'Arpp21'	mRNA	1.36567	2.69632e-16	Up
74152	'Stra6l'	mRNA	1.35226	7.24273e-78	Up
74281	'Spatc1'	mRNA	1.77245	1.15645e-05	Up
74376	'Myo18b'	mRNA	1.30874	7.11377e-23	Up
74410	'Ttll11'	mRNA	1.2364	7.28078e-12	Up
74464	'Zswim5'	mRNA	1.47225	1.90081e-05	Up
74603	'Cd200r3'	mRNA	2.01555	8.24331e-06	Up
74614	'Ocstamp'	mRNA	1.59912	3.97265e-08	Up
74645	'Tent5c'	mRNA	1.03221	2.2484e-97	Up
74694	'Tbc1d30'	mRNA	1.55816	4.07303e-08	Up
74732	'Stx11'	mRNA	1.02096	8.1964e-84	Up
74748	'Slamf8'	mRNA	1.67035	1.23109e-89	Up
75552	'Paqr9'	mRNA	1.32137	1.48161e-10	Up
75590	'Dusp9'	mRNA	1.32007	1.42541e-12	Up
75668	'Rasl10a'	mRNA	2.02418	9.67476e-14	Up
75766	'Dcstamp'	mRNA	3.09647	1.27528e-39	Up
76477	'Pcolce2'	mRNA	1.03256	7.96805e-11	Up
76650	'Srxn1'	mRNA	1.4896	0	Up
76820	'Fam49a'	mRNA	1.05679	3.85275e-54	Up
77037	'Mrap'	mRNA	1.36285	1.45027e-32	Up
77220	'Tmem200a'	mRNA	2.34374	2.69522e-06	Up
77577	'Spns3'	mRNA	2.0669	0.000820621	Up
77836	'Mlana'	mRNA	1.98705	3.276e-05	Up
78252	'Nxpe2'	mRNA	1.08721	1.88804e-05	Up
80901	'Cxcr6'	mRNA	1.57591	1.66913e-06	Up
83398	'Ndst3'	mRNA	1.33338	3.10251e-05	Up
84544	'Cd96'	mRNA	2.25808	2.83301e-12	Up
94180	'Acsbg1'	mRNA	2.95142	5.72971e-28	Up
97086	'Slc9b2'	mRNA	1.78485	2.88599e-18	Up
98388	'Chst10'	mRNA	1.19732	5.23608e-44	Up
98752	'Fcrla'	mRNA	2.9149	2.08099e-13	Up
100034251	'Wfdc17'	mRNA	-1.23515	0	Down
100034684	'BC100530'	mRNA	-1.59635	2.39064e-09	Down
100039796	'Tgtp2'	mRNA	-1.68847	1.15289e-127	Down
100129	'Gpr153'	mRNA	-1.99398	3.32919e-154	Down
100169868	'Gm3173'	mRNA	-4.89657	0.00021689	Down
100502940	'Colca2'	mRNA	-1.40005	8.83607e-06	Down
100503884	'Ccdc149'	mRNA	-2.18608	6.91503e-09	Down
100504263	'2210418O10Rik'	mRNA	-2.58743	2.51281e-36	Down
100504518	'3425401B19Rik'	mRNA	-2.50887	2.28736e-23	Down
100689	'Spon2'	mRNA	-3.63912	6.34447e-104	Down
101055676	'LOC101055676'	mRNA	-4.90257	0.000209352	Down
101401	'Adamts9'	mRNA	-1.2522	2.08097e-28	Down
101544	'Zfp575'	mRNA	-1.79221	2.53849e-08	Down
101809	'Spred3'	mRNA	-1.17507	1.42858e-34	Down
102075	'Plekhg4'	mRNA	-1.9117	4.38188e-22	Down
102570	'Slc22a13'	mRNA	-3.95547	0.000340833	Down
102631909	'Gm30124'	mRNA	-1.39659	0.000597927	Down
102632483	'Gm17330'	mRNA	-1.10052	1.32487e-10	Down
102633345	'Gm9922'	mRNA	-4.70964	0.000610297	Down
102635360	'Gm32719'	mRNA	-1.38032	6.05923e-09	Down
102635496	'Malrd1'	mRNA	-3.95547	2.29532e-07	Down
102639105	'Gm35498'	pseudo	-1.02175	2.7553e-05	Down
102639653	'LOC102639653'	mRNA	-3.21492	8.12638e-77	Down
102640444	'Gm36504'	mRNA	-5.33989	1.07088e-05	Down
102640839	'Gm12963'	lncRNA	-3.40847	4.26254e-30	Down
103406	'Zfr2'	mRNA	-2.20386	1.17399e-18	Down
103511	'Calhm5'	mRNA	-1.47198	7.26874e-25	Down
103743	'Tmem98'	mRNA	-1.50452	3.46048e-67	Down
103768	'Tubg2'	mRNA	-2.03675	6.19757e-16	Down
103967	'Dnm3'	mRNA	-2.20058	7.76442e-06	Down
104027	'Synpo'	mRNA	-2.83693	0	Down
104080	'Nxph4'	mRNA	-2.49122	1.87624e-42	Down
104445	'Cdc42ep1'	mRNA	-1.07375	7.23393e-79	Down
104816	'Aspg'	mRNA	-3.3216	2.06142e-06	Down
105242453	'LOC105242453'	mRNA	-5.38486	7.51823e-06	Down
105242927	'Gm38999'	mRNA	-3.85593	0.00062154	Down
105244063	'Gm39743'	mRNA	-6.76348	3.52364e-06	Down
105244829	'Gm40365'	mRNA	-1.33655	3.42323e-09	Down
105244832	'Gm40368'	mRNA	-1.18115	1.01239e-25	Down
105244931	'Gm40453'	mRNA	-2.18319	1.45011e-09	Down
105245278	'Gm40755'	mRNA	-1.31929	5.82767e-05	Down
105298	'Epdr1'	mRNA	-1.78174	2.27983e-218	Down
105827	'Amigo2'	mRNA	-2.73308	1.97213e-42	Down
106369	'Ypel1'	mRNA	-1.30131	1.08745e-05	Down
106877	'Afap1l1'	mRNA	-1.10747	6.64018e-10	Down
107503	'Atf5'	mRNA	-1.69527	0	Down
107581	'Col16a1'	mRNA	-1.10502	2.0879e-150	Down
107585	'Dio3'	mRNA	-4.4409	4.97151e-161	Down
107589	'Mylk'	mRNA	-1.55156	0	Down
107869	'Cth'	mRNA	-3.22131	1.70903e-93	Down
107971	'Frs3'	mRNA	-1.14966	2.64505e-07	Down
108089	'Rnf144a'	mRNA	-1.10853	2.80219e-15	Down
108096	'Slco1a5'	mRNA	-1.07822	0.000514012	Down
108153	'Adamts7'	mRNA	-1.74612	6.74979e-34	Down
108167368	'LOC108167368'	mRNA	-1.55226	1.3426e-07	Down
108167809	'Gm46223'	mRNA	-2.07771	6.59641e-19	Down
108167855	'Gm46255'	mRNA	-1.43064	0.000894175	Down
108682	'Gpt2'	mRNA	-1.45551	3.38808e-105	Down
108899	'2700081O15Rik'	mRNA	-1.05992	4.02508e-43	Down
109042	'Cavin3'	mRNA	-1.25356	4.16223e-66	Down
109205	'Sobp'	mRNA	-1.72453	1.90243e-36	Down
109676	'Ank2'	mRNA	-1.92371	2.24529e-49	Down
109731	'Maob'	mRNA	-2.47911	9.58545e-83	Down
110075	'Bmp3'	mRNA	-3.12411	0.000548429	Down
110380	'Shroom2'	mRNA	-1.23444	7.71085e-06	Down
110454	'Ly6a'	mRNA	-1.88346	1.50383e-41	Down
110876	'Scn2a'	mRNA	-1.35583	1.47533e-06	Down
110893	'Slc8a3'	mRNA	-1.8051	7.93347e-06	Down
11304	'Abca4'	mRNA	-1.77643	6.07462e-28	Down
114142	'Foxp2'	mRNA	-1.66998	9.33238e-09	Down
114301	'Palmd'	mRNA	-3.78038	5.50197e-39	Down
11459	'Acta1'	mRNA	-1.35973	0.000103117	Down
11464	'Actc1'	mRNA	-2.98718	6.62275e-05	Down
11474	'Actn3'	mRNA	-2.86121	4.48301e-45	Down
114774	'Pawr'	mRNA	-1.33419	4.09947e-65	Down
11488	'Adam11'	mRNA	-2.53568	4.62569e-10	Down
11499	'Adam5'	mRNA	-1.99611	0.000689478	Down
11504	'Adamts1'	mRNA	-1.19194	5.48732e-141	Down
11522	'Adh1'	mRNA	-2.9498	4.37489e-22	Down
11535	'Adm'	mRNA	-1.64475	9.00938e-147	Down
11602	'Angpt4'	mRNA	-2.6359	1.78862e-91	Down
11606	'Agt'	mRNA	-1.96111	4.80471e-34	Down
116847	'Prelp'	mRNA	-1.20488	2.21833e-46	Down
117167	'Steap4'	mRNA	-1.54162	1.87196e-23	Down
11722	'Amy1'	mRNA	-2.6767	2.09397e-09	Down
11735	'Ank3'	mRNA	-1.04418	1.66291e-20	Down
11754	'Aoc3'	mRNA	-1.41508	1.7737e-85	Down
117606	'Boc'	mRNA	-1.14633	7.5104e-39	Down
11785	'Apbb1'	mRNA	-1.64598	8.36973e-39	Down
11803	'Aplp1'	mRNA	-1.29845	3.74868e-22	Down
11812	'Apoc1'	mRNA	-2.04858	0.000426118	Down
11813	'Apoc2'	mRNA	-1.67968	2.39296e-191	Down
11835	'Ar'	mRNA	-1.48484	1.19167e-37	Down
118449	'Synpo2'	mRNA	-1.51703	1.66995e-93	Down
118453	'Mmp28'	mRNA	-2.0612	3.92059e-21	Down
11846	'Arg1'	mRNA	-1.22345	2.05375e-12	Down
11981	'Atp9a'	mRNA	-1.47146	2.09286e-49	Down
11989	'Slc7a3'	mRNA	-3.26359	6.96481e-13	Down
12064	'Bdnf'	mRNA	-1.89227	8.14031e-21	Down
12111	'Bgn'	mRNA	-1.16079	0	Down
12153	'Bmp1'	mRNA	-1.17073	0	Down
12159	'Bmp4'	mRNA	-5.75931	1.22819e-297	Down
12160	'Bmp5'	mRNA	-1.38823	9.54112e-62	Down
12161	'Bmp6'	mRNA	-1.49604	2.77402e-05	Down
12166	'Bmpr1a'	mRNA	-1.11021	9.60133e-99	Down
12176	'Bnip3'	mRNA	-1.03184	6.90051e-187	Down
12182	'Bst1'	mRNA	-1.01595	5.30145e-80	Down
12258	'Serping1'	mRNA	-3.40535	0	Down
12268	'C4b'	mRNA	-2.3946	1.09234e-59	Down
12295	'Cacnb1'	mRNA	-1.16788	3.66419e-10	Down
12297	'Cacnb3'	mRNA	-1.37536	1.13544e-93	Down
12338	'Capn6'	mRNA	-2.10534	1.44867e-08	Down
12348	'Car11'	mRNA	-2.3216	3.68354e-12	Down
12353	'Car6'	mRNA	-4.63354	0.000899425	Down
12391	'Cav3'	mRNA	-3.04858	0.000901011	Down
12395	'Runx1t1'	mRNA	-1.84684	1.02825e-33	Down
12404	'Cbln1'	mRNA	-2.16223	6.52605e-32	Down
12409	'Cbr2'	mRNA	-1.0372	3.66406e-31	Down
12494	'Cd38'	mRNA	-1.91482	2.38826e-236	Down
12552	'Cdh11'	mRNA	-1.23776	0	Down
12554	'Cdh13'	mRNA	-1.65265	2.97489e-07	Down
12562	'Cdh5'	mRNA	-1.43387	5.31721e-18	Down
12578	'Cdkn2a'	mRNA	-1.81025	1.40372e-35	Down
12579	'Cdkn2b'	mRNA	-2.14854	5.42014e-112	Down
12583	'Cdo1'	mRNA	-1.01646	1.03602e-08	Down
12589	'Ift81'	mRNA	-1.05503	2.32398e-19	Down
12609	'Cebpd'	mRNA	-1.49069	1.92469e-189	Down
12655	'Chil3'	mRNA	-1.1211	5.08937e-55	Down
12661	'Chl1'	mRNA	-1.76579	0.000557398	Down
12667	'Chrd'	mRNA	-2.50801	1.16576e-05	Down
12702	'Socs3'	mRNA	-1.90805	0	Down
12737	'Cldn1'	mRNA	-1.86302	6.95519e-11	Down
12794	'Cnih2'	mRNA	-1.48154	8.43011e-05	Down
12808	'Cobl'	mRNA	-1.24323	1.55987e-06	Down
12814	'Col11a1'	mRNA	-2.87079	0	Down
12816	'Col12a1'	mRNA	-1.27713	0	Down
12825	'Col3a1'	mRNA	-2.9602	0	Down
12830	'Col4a5'	mRNA	-1.30665	2.19196e-14	Down
12831	'Col5a1'	mRNA	-1.37946	0	Down
12832	'Col5a2'	mRNA	-1.31646	0	Down
12834	'Col6a2'	mRNA	-1.02753	0	Down
12837	'Col8a1'	mRNA	-1.12916	0	Down
12842	'Col1a1'	mRNA	-1.68834	0	Down
12843	'Col1a2'	mRNA	-1.67575	0	Down
12862	'Cox6a2'	mRNA	-2.10969	6.93298e-23	Down
12870	'Cp'	mRNA	-2.60082	0	Down
12876	'Cpe'	mRNA	-1.4397	5.76354e-122	Down
12903	'Crabp1'	mRNA	-3.13604	0.000505445	Down
12904	'Crabp2'	mRNA	-3.25503	2.23685e-66	Down
12936	'Pcdha4'	mRNA	-4.62193	4.11021e-08	Down
12941	'Pcdha5'	mRNA	-5.68433	5.51184e-07	Down
13003	'Vcan'	mRNA	-1.46381	0	Down
13052	'Cxadr'	mRNA	-1.00493	2.73439e-05	Down
13123	'Cyp7b1'	mRNA	-2.06744	1.43558e-09	Down
13170	'Dbp'	mRNA	-1.37883	1.66158e-37	Down
13175	'Dclk1'	mRNA	-1.19808	9.35501e-268	Down
13179	'Dcn'	mRNA	-1.67331	6.37659e-166	Down
13346	'Des'	mRNA	-1.66525	5.2831e-20	Down
13395	'Dlx5'	mRNA	-1.26554	5.17736e-30	Down
13396	'Dlx6'	mRNA	-2.13836	2.82479e-18	Down
13400	'Dmpk'	mRNA	-1.1408	1.95998e-191	Down
13417	'Dnah8'	mRNA	-1.27097	9.14136e-09	Down
13429	'Dnm1'	mRNA	-2.37051	5.70793e-22	Down
13479	'Dpep1'	mRNA	-1.13754	1.23252e-56	Down
13497	'Drp2'	mRNA	-1.03134	0.000437336	Down
13593	'Ebf3'	mRNA	-2.52038	0	Down
13607	'Eda'	mRNA	-2.29589	1.44162e-74	Down
13608	'Edar'	mRNA	-5.33398	2.62168e-10	Down
13612	'Edil3'	mRNA	-1.66494	2.2136e-104	Down
13614	'Edn1'	mRNA	-1.38952	9.8902e-64	Down
13617	'Ednra'	mRNA	-1.78233	9.75435e-42	Down
13618	'Ednrb'	mRNA	-2.51767	0	Down
13636	'Efna1'	mRNA	-1.58623	5.60731e-08	Down
13637	'Efna2'	mRNA	-1.36378	3.45654e-14	Down
13639	'Efna4'	mRNA	-2.04104	8.38257e-22	Down
13640	'Efna5'	mRNA	-1.57533	6.55682e-34	Down
13644	'Efs'	mRNA	-2.67441	7.3334e-28	Down
13649	'Egfr'	mRNA	-1.31028	2.70621e-103	Down
13800	'Enah'	mRNA	-1.02478	1.6537e-243	Down
13807	'Eno2'	mRNA	-1.10638	5.10072e-73	Down
13809	'Enpep'	mRNA	-2.22849	1.17389e-18	Down
13841	'Epha7'	mRNA	-2.84337	1.10913e-17	Down
13844	'Ephb2'	mRNA	-1.36843	2.01314e-28	Down
13845	'Ephb3'	mRNA	-1.98673	9.23233e-30	Down
13846	'Ephb4'	mRNA	-1.75463	1.09569e-126	Down
13848	'Ephb6'	mRNA	-1.14291	2.06753e-08	Down
13865	'Nr2f1'	mRNA	-1.02116	3.2472e-07	Down
14009	'Etv1'	mRNA	-1.47478	3.73824e-74	Down
14049	'Eya2'	mRNA	-1.26443	3.01441e-101	Down
14051	'Eya4'	mRNA	-1.06072	5.44862e-65	Down
140557	'Smc1b'	mRNA	-2.42709	0.00015401	Down
140577	'Ankrd6'	mRNA	-1.12453	0.00014043	Down
14066	'F3'	mRNA	-1.20668	4.41365e-21	Down
14089	'Fap'	mRNA	-2.56194	3.33385e-147	Down
14107	'Fat1'	mRNA	-1.32649	0	Down
14114	'Fbln1'	mRNA	-1.71285	1.05562e-111	Down
14115	'Fbln2'	mRNA	-1.64992	0	Down
14118	'Fbn1'	mRNA	-1.41038	0	Down
14119	'Fbn2'	mRNA	-5.03347	2.30062e-112	Down
14160	'Lgr5'	mRNA	-5.36999	2.46756e-128	Down
14183	'Fgfr2'	mRNA	-1.4027	4.10878e-43	Down
14200	'Fhl2'	mRNA	-1.23604	4.50754e-158	Down
14205	'Vegfd'	mRNA	-1.94548	4.39242e-12	Down
14230	'Fkbp10'	mRNA	-1.01258	0	Down
14231	'Fkbp7'	mRNA	-1.59401	6.47211e-68	Down
14261	'Fmo1'	mRNA	-2.55759	1.0388e-32	Down
14268	'Fn1'	mRNA	-1.35934	0	Down
14293	'Fpr1'	mRNA	-1.01605	7.43669e-13	Down
14313	'Fst'	mRNA	-1.49792	2.64461e-104	Down
14314	'Fstl1'	mRNA	-1.62751	0	Down
14366	'Fzd4'	mRNA	-1.19914	3.28329e-12	Down
14367	'Fzd5'	mRNA	-1.01256	2.09301e-49	Down
14370	'Fzd8'	mRNA	-1.02197	5.73579e-24	Down
14404	'Gabre'	mRNA	-1.34006	1.63147e-10	Down
14451	'Gas1'	mRNA	-1.63299	9.66859e-211	Down
14453	'Gas2'	mRNA	-1.26088	2.18851e-11	Down
14456	'Gas6'	mRNA	-1.11887	0	Down
14468	'Gbp2b'	mRNA	-1.10801	3.6117e-31	Down
14469	'Gbp2'	mRNA	-1.16517	8.41421e-51	Down
14559	'Gdf1'	mRNA	-2.37442	6.43897e-05	Down
14609	'Gja1'	mRNA	-2.58961	0	Down
14613	'Gja5'	mRNA	-4.00417	1.24285e-07	Down
14633	'Gli2'	mRNA	-2.7749	4.4021e-36	Down
14658	'Glrb'	mRNA	-2.04858	5.58795e-05	Down
14659	'Glrp1'	mRNA	-1.31092	2.61933e-13	Down
14664	'Slc6a9'	mRNA	-2.54715	3.45724e-192	Down
14681	'Gnao1'	mRNA	-1.7425	2.30169e-177	Down
14735	'Gpc4'	mRNA	-1.404	1.27945e-204	Down
14756	'Gpld1'	mRNA	-2.94876	1.57811e-08	Down
14758	'Gpm6b'	mRNA	-2.21091	0	Down
14778	'Gpx3'	mRNA	-1.71087	0	Down
14783	'Grb10'	mRNA	-1.42238	0	Down
14788	'Gpr162'	mRNA	-1.43171	1.01947e-21	Down
14789	'P3h3'	mRNA	-1.37632	9.53169e-172	Down
14809	'Grik5'	mRNA	-1.09332	2.08334e-12	Down
14860	'Gsta4'	mRNA	-1.534	2.23846e-14	Down
14863	'Gstm2'	mRNA	-1.28951	5.74694e-153	Down
14866	'Gstm5'	mRNA	-1.2884	1.03198e-44	Down
14869	'Gstp2'	mRNA	-2.49676	4.13001e-06	Down
14871	'Gstt1'	mRNA	-1.31161	4.35374e-28	Down
15203	'Heph'	mRNA	-1.30574	6.30427e-18	Down
15251	'Hif1a'	mRNA	-1.10228	0	Down
15395	'Hoxa10'	mRNA	-1.69888	5.69801e-70	Down
15399	'Hoxa2'	mRNA	-2.29651	3.08012e-08	Down
15400	'Hoxa3'	mRNA	-1.34779	4.95212e-20	Down
15404	'Hoxa7'	mRNA	-1.05506	3.56481e-10	Down
15405	'Hoxa9'	mRNA	-1.13481	5.39825e-28	Down
15425	'Hoxc6'	mRNA	-1.20594	1.04175e-63	Down
15426	'Hoxc8'	mRNA	-1.12774	3.65555e-09	Down
15437	'Hoxd8'	mRNA	-1.2185	2.08902e-09	Down
15438	'Hoxd9'	mRNA	-2.25021	0.000730289	Down
15439	'Hp'	mRNA	-2.45982	0	Down
15529	'Sdc2'	mRNA	-1.3267	0	Down
16002	'Igf2'	mRNA	-6.31536	8.2047e-147	Down
16010	'Igfbp4'	mRNA	-1.05964	0	Down
16011	'Igfbp5'	mRNA	-3.26695	0	Down
16012	'Igfbp6'	mRNA	-3.20612	8.10121e-22	Down
16177	'Il1r1'	mRNA	-1.87953	2.18706e-196	Down
16196	'Il7'	mRNA	-1.59019	3.39252e-59	Down
16322	'Inha'	mRNA	-2.11387	6.67283e-14	Down
16365	'Acod1'	mRNA	-1.55704	3.63858e-16	Down
16367	'Irs1'	mRNA	-1.35126	4.88937e-143	Down
16369	'Irs3'	mRNA	-2.25021	0.000730289	Down
16371	'Irx1'	mRNA	-3.88147	6.7225e-13	Down
16425	'Itih2'	mRNA	-1.48312	4.66423e-20	Down
16431	'Itm2a'	mRNA	-4.07988	0	Down
16499	'Kcnab3'	mRNA	-1.51252	8.6141e-07	Down
16506	'Kcnd1'	mRNA	-1.73824	1.46125e-18	Down
16516	'Kcnj15'	mRNA	-2.01382	5.29647e-11	Down
16528	'Kcnk4'	mRNA	-4.85593	0.000274445	Down
16531	'Kcnma1'	mRNA	-2.48915	2.57896e-06	Down
16568	'Kif3a'	mRNA	-1.11654	7.68259e-211	Down
16578	'Kif9'	mRNA	-1.09845	9.66271e-09	Down
16597	'Klf12'	mRNA	-1.30637	4.20222e-09	Down
16613	'Klk1b11'	mRNA	-2.09032	7.24481e-14	Down
16644	'Kng1'	mRNA	-4.46982	0	Down
16651	'Sspn'	mRNA	-2.08377	3.6805e-75	Down
16772	'Lama1'	mRNA	-1.91311	2.59869e-20	Down
16773	'Lama2'	mRNA	-2.25531	1.615e-52	Down
16776	'Lama5'	mRNA	-1.28097	1.27841e-30	Down
16779	'Lamb2'	mRNA	-1.16348	1.52968e-140	Down
16803	'Lbp'	mRNA	-2.33986	1.08872e-58	Down
16826	'Ldb2'	mRNA	-1.86487	7.13281e-09	Down
16847	'Lepr'	mRNA	-1.08201	4.68157e-06	Down
16880	'Lifr'	mRNA	-1.98857	0	Down
16948	'Lox'	mRNA	-1.57531	0	Down
16949	'Loxl1'	mRNA	-1.27699	0	Down
16985	'Lsp1'	mRNA	-1.25375	0	Down
17001	'Ltc4s'	mRNA	-1.15022	1.12295e-28	Down
17022	'Lum'	mRNA	-3.74902	2.997e-72	Down
170441	'Slc2a10'	mRNA	-1.06175	1.22778e-19	Down
170639	'Olfr78'	mRNA	-1.67661	0.000724943	Down
170745	'Xpnpep2'	mRNA	-3.2185	6.60987e-06	Down
170835	'Inpp5j'	mRNA	-1.35951	4.98397e-13	Down
171463	'Il17rd'	mRNA	-2.18288	1.20543e-27	Down
17150	'Mfap2'	mRNA	-3.85851	3.92943e-117	Down
17152	'Mak'	mRNA	-2.00277	1.23925e-07	Down
171543	'Bmf'	mRNA	-1.49272	7.72385e-54	Down
17181	'Matn2'	mRNA	-1.21864	2.72178e-12	Down
17203	'Mc5r'	mRNA	-3.79069	1.73912e-58	Down
17240	'Mdfi'	mRNA	-2.2932	1.91083e-28	Down
17285	'Meox1'	mRNA	-1.23078	0.000397745	Down
17286	'Meox2'	mRNA	-2.4409	0.000703874	Down
17300	'Foxc1'	mRNA	-2.0788	0	Down
17309	'Mgat3'	mRNA	-2.3174	6.35936e-48	Down
17311	'Kitl'	mRNA	-1.23121	3.55088e-234	Down
17318	'Mid1'	mRNA	-1.23642	2.70307e-240	Down
17357	'Marcksl1'	mRNA	-1.26014	0	Down
17380	'Mme'	mRNA	-3.40096	0	Down
17385	'Mmp11'	mRNA	-2.18078	9.15301e-162	Down
17386	'Mmp13'	mRNA	-3.55749	0	Down
17389	'Mmp16'	mRNA	-1.55869	6.94703e-33	Down
17390	'Mmp2'	mRNA	-1.90766	0	Down
17392	'Mmp3'	mRNA	-1.91561	1.06966e-07	Down
17470	'Cd200'	mRNA	-1.22336	6.23531e-248	Down
17534	'Mrc2'	mRNA	-1.41676	0	Down
17536	'Meis2'	mRNA	-1.32002	2.1319e-23	Down
17690	'Msi1'	mRNA	-2.42039	5.83089e-76	Down
17768	'Mthfd2'	mRNA	-1.22126	1.44485e-244	Down
17885	'Myh8'	mRNA	-4.69819	0.000647107	Down
17901	'Myl1'	mRNA	-4.07833	1.48865e-11	Down
17907	'Mylpf'	mRNA	-1.41423	2.1344e-05	Down
17928	'Myog'	mRNA	-4.95547	0.000152446	Down
17967	'Ncam1'	mRNA	-1.82971	0	Down
17999	'Nedd4'	mRNA	-1.11573	0	Down
18007	'Neo1'	mRNA	-1.43421	0	Down
18027	'Nfia'	mRNA	-1.22378	3.335e-47	Down
18028	'Nfib'	mRNA	-1.37739	3.13217e-158	Down
18032	'Nfix'	mRNA	-1.02131	1.9901e-249	Down
18074	'Nid2'	mRNA	-1.79613	4.21275e-178	Down
18113	'Nnmt'	mRNA	-1.76427	3.82961e-37	Down
18131	'Notch3'	mRNA	-1.71562	3.27421e-77	Down
18133	'Nov'	mRNA	-1.24818	0.000818062	Down
18162	'Npr3'	mRNA	-4.48823	0	Down
18196	'Nsg1'	mRNA	-1.92541	1.47454e-268	Down
18212	'Ntrk2'	mRNA	-1.87481	1.42369e-13	Down
18214	'Ddr2'	mRNA	-1.04348	1.76045e-238	Down
18223	'Numbl'	mRNA	-1.31459	2.52611e-102	Down
18295	'Ogn'	mRNA	-2.66845	0	Down
18414	'Osmr'	mRNA	-1.51587	3.26721e-299	Down
18440	'P2rx6'	mRNA	-1.60112	0.000180358	Down
18452	'P4ha2'	mRNA	-1.00462	2.7987e-130	Down
18481	'Pak3'	mRNA	-1.67101	7.15389e-69	Down
18483	'Palm'	mRNA	-1.22777	3.87848e-121	Down
18491	'Pappa'	mRNA	-1.75787	6.97109e-241	Down
18542	'Pcolce'	mRNA	-1.35194	0	Down
18552	'Pcsk5'	mRNA	-1.40898	3.49813e-07	Down
18573	'Pde1a'	mRNA	-2.85035	5.08287e-56	Down
18585	'Pde9a'	mRNA	-1.67661	0.000724943	Down
18595	'Pdgfra'	mRNA	-2.05138	0	Down
18616	'Peg3'	mRNA	-1.27771	5.36639e-09	Down
18645	'Pfn2'	mRNA	-1.00413	2.06465e-20	Down
18675	'Phex'	mRNA	-1.15766	0.000371228	Down
18710	'Pik3r3'	mRNA	-1.32814	2.85635e-68	Down
18740	'Pitx1'	mRNA	-1.05985	2.29956e-43	Down
18760	'Prkd1'	mRNA	-1.40021	1.26434e-30	Down
18767	'Pkia'	mRNA	-1.43206	6.1749e-28	Down
18779	'Pla2r1'	mRNA	-1.28552	3.45355e-24	Down
18791	'Plat'	mRNA	-1.25929	1.26819e-16	Down
18799	'Plcd1'	mRNA	-1.09936	4.25095e-30	Down
18828	'Plscr2'	mRNA	-1.49603	3.26372e-17	Down
18952	'Sept4'	mRNA	-2.74902	4.50749e-07	Down
19009	'Pou6f1'	mRNA	-1.08186	1.19267e-62	Down
19091	'Prkg1'	mRNA	-1.14619	2.17282e-38	Down
192161	'Pcdha9'	mRNA	-4.62872	0.000920056	Down
19220	'Ptgfr'	mRNA	-2.4723	1.30094e-68	Down
19228	'Pth1r'	mRNA	-1.41344	6.48303e-42	Down
19249	'Ptpn13'	mRNA	-1.34963	6.52051e-55	Down
192651	'Zfp286'	mRNA	-1.57214	2.73099e-06	Down
19266	'Ptprd'	mRNA	-1.31229	1.04792e-161	Down
19268	'Ptprf'	mRNA	-2.02443	0	Down
19288	'Ptx3'	mRNA	-2.0013	0	Down
19294	'Nectin2'	mRNA	-1.52007	6.66151e-153	Down
192950	'Nacad'	mRNA	-1.95547	2.16718e-13	Down
193452	'Zfp184'	mRNA	-2.01541	1.19017e-05	Down
19378	'Aldh1a2'	mRNA	-1.43496	0	Down
194309	'Vps37d'	mRNA	-2.25245	6.35985e-17	Down
195531	'Zfp982'	mRNA	-1.73802	3.71655e-09	Down
19659	'Rbp1'	mRNA	-1.46347	9.82487e-38	Down
19662	'Rbp4'	mRNA	-1.11662	1.36162e-17	Down
19876	'Robo1'	mRNA	-1.26549	2.63553e-63	Down
20203	'S100b'	mRNA	-1.63354	4.53589e-07	Down
20210	'Saa3'	mRNA	-3.65892	0	Down
20249	'Scd1'	mRNA	-1.48814	0	Down
20250	'Scd2'	mRNA	-1.69053	0	Down
20256	'Clec11a'	mRNA	-2.31264	2.04506e-72	Down
20257	'Stmn2'	mRNA	-2.46362	1.26658e-07	Down
20272	'Scn7a'	mRNA	-4.13604	2.1111e-08	Down
20303	'Ccl4'	mRNA	-1.04817	1.67073e-48	Down
20315	'Cxcl12'	mRNA	-3.52847	0	Down
20319	'Sfrp2'	mRNA	-2.45767	0	Down
20347	'Sema3b'	mRNA	-2.23444	3.81533e-12	Down
20350	'Sema3f'	mRNA	-2.81775	4.04973e-124	Down
20356	'Sema5a'	mRNA	-2.94011	4.1444e-207	Down
20360	'Sema6c'	mRNA	-1.93441	1.1336e-09	Down
20362	'Sept8'	mRNA	-1.01838	0	Down
20365	'Serf1'	mRNA	-1.02198	9.77884e-18	Down
20377	'Sfrp1'	mRNA	-3.4707	0	Down
20379	'Sfrp4'	mRNA	-3.82449	0	Down
20408	'Sh3gl3'	mRNA	-2.04858	1.30449e-07	Down
20410	'Sorbs3'	mRNA	-1.16624	1.17685e-83	Down
20429	'Shox2'	mRNA	-1.2297	3.56607e-90	Down
20471	'Six1'	mRNA	-2.03472	1.19548e-236	Down
20475	'Six5'	mRNA	-1.09512	6.24702e-23	Down
20502	'Slc16a2'	mRNA	-2.9471	1.0541e-214	Down
20504	'Slc17a1'	mRNA	-5.4409	4.7765e-06	Down
20513	'Slc1a6'	mRNA	-2.56442	1.08888e-47	Down
20536	'Slc4a3'	mRNA	-1.22245	9.33139e-25	Down
20539	'Slc7a5'	mRNA	-1.13094	0	Down
20583	'Snai2'	mRNA	-1.00545	1.18244e-84	Down
20618	'Sncg'	mRNA	-1.80757	3.40377e-09	Down
20657	'Sod3'	mRNA	-2.49496	6.90631e-154	Down
20677	'Sox4'	mRNA	-1.29058	2.63154e-172	Down
20682	'Sox9'	mRNA	-1.79329	1.00695e-101	Down
20692	'Sparc'	mRNA	-1.109	0	Down
20698	'Sphk1'	mRNA	-1.27857	5.61776e-61	Down
207181	'Rbms3'	mRNA	-1.10366	8.42104e-45	Down
207182	'Ggt7'	mRNA	-1.84376	1.19193e-34	Down
208076	'Pknox2'	mRNA	-1.59877	1.96559e-07	Down
208177	'Phldb2'	mRNA	-1.7054	0	Down
20855	'Stc1'	mRNA	-1.85174	4.4203e-116	Down
20856	'Stc2'	mRNA	-1.85793	1.1254e-35	Down
208595	'Mterf1b'	mRNA	-1.67946	4.77564e-07	Down
208618	'Etl4'	mRNA	-1.23206	1.70911e-54	Down
20862	'Stfa2'	mRNA	-1.75383	3.05072e-06	Down
20863	'Stfa3'	mRNA	-5.80347	1.68625e-07	Down
208659	'Fam20a'	mRNA	-1.69746	0	Down
208748	'Prrg3'	mRNA	-3.26568	2.67698e-11	Down
208777	'Sned1'	mRNA	-3.02177	0	Down
208890	'Slc26a7'	mRNA	-4.22991	1.43434e-56	Down
208982	'Hmgcll1'	mRNA	-1.06245	2.43918e-17	Down
209027	'Pycr1'	mRNA	-1.97125	3.30021e-116	Down
209039	'Tns2'	mRNA	-1.23973	1.07152e-110	Down
209558	'Enpp3'	mRNA	-2.87058	6.96048e-81	Down
210297	'Lrch2'	mRNA	-1.15961	3.48928e-24	Down
210622	'Pamr1'	mRNA	-4.26863	4.58517e-46	Down
211577	'Mrgprf'	mRNA	-2.97234	4.24516e-44	Down
211961	'Asxl3'	mRNA	-3.29314	1.23342e-62	Down
212518	'Sprn'	mRNA	-3.13604	0.000505445	Down
213002	'Ifitm6'	mRNA	-2.48048	3.55557e-76	Down
213436	'Rtl3'	mRNA	-4.13037	7.61424e-56	Down
213556	'Plekhh2'	mRNA	-1.55081	9.28362e-67	Down
213575	'Dync2li1'	mRNA	-1.73139	3.26905e-38	Down
213649	'Arhgef19'	mRNA	-1.24864	1.27355e-20	Down
213783	'Plekhg1'	mRNA	-1.67181	6.9723e-17	Down
21384	'Tbx15'	mRNA	-1.39083	3.56982e-159	Down
213945	'Col28a1'	mRNA	-2.64494	1.22959e-38	Down
21401	'Tcea3'	mRNA	-3.2362	7.31317e-16	Down
21415	'Tcf7l1'	mRNA	-1.11023	2.67167e-57	Down
21417	'Zeb1'	mRNA	-1.11063	1.83886e-59	Down
21418	'Tfap2a'	mRNA	-1.18922	0.000253001	Down
214305	'Hhipl1'	mRNA	-1.01687	2.9962e-06	Down
214547	'She'	mRNA	-2.42709	0.00015401	Down
214579	'Aldh5a1'	mRNA	-1.16632	2.19597e-16	Down
214642	'Cped1'	mRNA	-1.33474	8.45302e-46	Down
215303	'Camk1g'	mRNA	-2.89657	6.48573e-07	Down
215446	'Entpd3'	mRNA	-6.38843	3.65674e-20	Down
216148	'Shc2'	mRNA	-1.17767	1.54671e-21	Down
216152	'Plppr3'	mRNA	-1.74994	7.55072e-87	Down
216188	'Aldh1l2'	mRNA	-2.59651	0	Down
216438	'March9'	mRNA	-1.73492	1.72408e-25	Down
216505	'Pik3ip1'	mRNA	-1.00587	7.27927e-10	Down
216616	'Efemp1'	mRNA	-1.1321	2.32233e-30	Down
216725	'Adamts2'	mRNA	-1.14808	1.06664e-296	Down
21677	'Tead2'	mRNA	-1.47724	5.8659e-87	Down
21678	'Tead3'	mRNA	-1.67639	5.55779e-98	Down
216831	'Arhgap44'	mRNA	-1.16832	1.67404e-06	Down
216848	'Chd3'	mRNA	-1.01368	0	Down
216856	'Nlgn2'	mRNA	-1.9216	1.49613e-267	Down
216961	'Coro6'	mRNA	-1.22945	2.92536e-07	Down
217219	'Fam171a2'	mRNA	-1.45193	1.07174e-28	Down
217371	'Rab40b'	mRNA	-1.77104	0.000528494	Down
21752	'Tert'	mRNA	-1.08618	3.44258e-09	Down
21814	'Tgfbr3'	mRNA	-1.71081	1.54929e-196	Down
218194	'Phactr1'	mRNA	-2.57214	2.32797e-37	Down
21822	'Tgtp1'	mRNA	-2.64715	1.23268e-08	Down
218232	'Ptpdc1'	mRNA	-1.00905	9.90839e-15	Down
21826	'Thbs2'	mRNA	-1.62842	0	Down
21827	'Thbs3'	mRNA	-2.14811	7.79797e-36	Down
21828	'Thbs4'	mRNA	-2.46362	1.98041e-05	Down
21833	'Thra'	mRNA	-1.49754	1.2269e-170	Down
218820	'Zfp503'	mRNA	-1.01809	2.79963e-82	Down
21886	'Tle2'	mRNA	-1.77363	7.53089e-90	Down
219151	'Scara3'	mRNA	-1.52936	1.44143e-127	Down
21930	'Tnfaip6'	mRNA	-1.0414	3.20737e-05	Down
21950	'Tnfsf9'	mRNA	-1.02239	1.17568e-11	Down
21952	'Tnni1'	mRNA	-4.04858	0.000186992	Down
21957	'Tnnt3'	mRNA	-3.41781	6.41929e-07	Down
22061	'Trp63'	mRNA	-4.2774	1.62844e-50	Down
223272	'Itgbl1'	mRNA	-5.62631	1.91123e-12	Down
22351	'Vill'	mRNA	-2.27097	5.10363e-08	Down
22359	'Vldlr'	mRNA	-1.14066	4.10888e-92	Down
223646	'Naprt'	mRNA	-1.16816	5.18559e-18	Down
223649	'Nrbp2'	mRNA	-2.09924	4.71403e-50	Down
223780	'Adm2'	mRNA	-3.61082	2.39927e-38	Down
223920	'Soat2'	mRNA	-1.51084	6.96741e-21	Down
22403	'Wisp2'	mRNA	-3.06611	0	Down
224090	'Tmem44'	mRNA	-2.64563	7.26971e-20	Down
22419	'Wnt5b'	mRNA	-1.50801	5.66436e-05	Down
22431	'Wt1'	mRNA	-5.74902	2.93323e-07	Down
224419	'Map3k7cl'	mRNA	-1.60563	4.55405e-21	Down
225207	'Zfp521'	mRNA	-2.40481	1.23343e-91	Down
225594	'Gm4841'	mRNA	-1.73517	2.90996e-05	Down
22612	'Yes1'	mRNA	-1.02972	5.82073e-19	Down
226123	'Morn4'	mRNA	-1.15027	4.87146e-10	Down
226250	'Afap1l2'	mRNA	-1.545	9.58127e-13	Down
226251	'Ablim1'	mRNA	-1.28531	6.36801e-20	Down
226255	'Atrnl1'	mRNA	-1.00521	1.77547e-55	Down
22654	'Zfp13'	mRNA	-1.11417	4.23392e-09	Down
22658	'Pcgf2'	mRNA	-1.1605	1.5159e-65	Down
226777	'C130074G19Rik'	mRNA	-1.27641	4.05768e-05	Down
226778	'Mark1'	mRNA	-3.43374	0	Down
226861	'Hhat'	mRNA	-1.07411	1.17993e-10	Down
22696	'Zfp37'	mRNA	-1.02661	9.18992e-07	Down
227058	'Dnah7b'	mRNA	-2.79074	2.37808e-10	Down
22715	'Zfp57'	mRNA	-1.07743	1.32443e-09	Down
227358	'Erfe'	mRNA	-1.0192	3.69949e-07	Down
227696	'Phyhd1'	mRNA	-1.15735	1.60572e-43	Down
22781	'Ikzf4'	mRNA	-1.91896	6.95631e-06	Down
227933	'Ccdc148'	mRNA	-1.66565	3.68956e-25	Down
228357	'Lrp4'	mRNA	-1.59901	3.16004e-101	Down
228598	'Ebf4'	mRNA	-2.91365	2.07863e-09	Down
228775	'Trib3'	mRNA	-2.26025	3.19866e-172	Down
228876	'Zfp334'	mRNA	-1.14169	2.28364e-20	Down
228911	'Tshz2'	mRNA	-1.82102	1.29206e-28	Down
229699	'Slc16a4'	mRNA	-3.06922	9.42524e-11	Down
229801	'Tram1l1'	mRNA	-1.1712	1.36861e-07	Down
229949	'Ak5'	mRNA	-1.0723	1.59374e-21	Down
230103	'Npr2'	mRNA	-1.43781	4.73716e-98	Down
230784	'Sesn2'	mRNA	-1.0884	3.12706e-94	Down
230837	'Asap3'	mRNA	-2.29492	2.35547e-43	Down
231602	'P2rx2'	mRNA	-3.29651	0.000157337	Down
231633	'Tmem119'	mRNA	-1.05299	4.41868e-41	Down
231724	'Rad9b'	mRNA	-1.1076	9.12835e-06	Down
232078	'Thnsl2'	mRNA	-1.03587	1.55386e-05	Down
232232	'Hdac11'	mRNA	-1.67373	3.65801e-16	Down
232313	'Gxylt2'	mRNA	-2.19914	2.58254e-14	Down
232345	'A2m'	mRNA	-5.63354	1.6731e-12	Down
232371	'C1rl'	mRNA	-1.97897	2.42538e-58	Down
232748	'Tcaf2'	mRNA	-1.09885	8.28346e-14	Down
233040	'Fbxo27'	mRNA	-2.02349	2.60298e-13	Down
233067	'Lrfn3'	mRNA	-1.13347	1.06157e-10	Down
233107	'Kctd15'	mRNA	-1.00733	4.49345e-31	Down
233335	'Synm'	mRNA	-1.49166	3.80125e-24	Down
233651	'Dchs1'	mRNA	-1.97593	2.03392e-45	Down
233744	'Spon1'	mRNA	-1.32058	8.8966e-22	Down
234214	'Sorbs2'	mRNA	-1.08716	1.51314e-93	Down
234725	'Zfp612'	mRNA	-2.62679	1.93148e-05	Down
234740	'Tmem231'	mRNA	-1.04318	2.51143e-14	Down
235044	'Plppr2'	mRNA	-1.31684	1.91212e-52	Down
235300	'Tmem136'	mRNA	-1.16087	1.00807e-10	Down
235312	'C1qtnf5'	mRNA	-1.88641	2.95144e-20	Down
235611	'Plxnb1'	mRNA	-1.95115	2.45079e-67	Down
236539	'Phgdh'	mRNA	-1.57302	0	Down
236576	'Spry3'	mRNA	-2.00277	1.23925e-07	Down
236915	'Arhgef9'	mRNA	-1.38418	4.86925e-11	Down
237175	'Adgrg2'	mRNA	-1.59764	1.27561e-26	Down
237313	'Il20ra'	mRNA	-1.76942	4.99102e-17	Down
237758	'Zfp454'	mRNA	-1.80944	0.000354494	Down
23792	'Adam23'	mRNA	-1.41794	2.07431e-60	Down
23794	'Adamts5'	mRNA	-3.41315	0	Down
237979	'Sdk2'	mRNA	-1.48559	3.23946e-37	Down
23805	'Apc2'	mRNA	-1.32425	2.13273e-09	Down
238257	'Tmem30b'	mRNA	-2.20904	3.45119e-10	Down
23850	'Pappa2'	mRNA	-2.16389	9.4679e-08	Down
23876	'Fbln5'	mRNA	-1.72665	2.62664e-298	Down
23887	'Ggt5'	mRNA	-1.80373	8.19894e-65	Down
23888	'Gpc6'	mRNA	-1.40378	1.56381e-133	Down
239017	'Ogdhl'	mRNA	-1.4549	6.09571e-16	Down
239337	'Adamts12'	mRNA	-1.47646	4.32361e-105	Down
23936	'Lynx1'	mRNA	-1.56103	5.08067e-52	Down
23937	'Mab21l2'	mRNA	-2.29587	3.58854e-72	Down
239405	'Rspo2'	mRNA	-2.3397	0	Down
23948	'Mmp17'	mRNA	-1.24852	1.21719e-24	Down
239618	'Pdzrn4'	mRNA	-2.5568	4.35246e-61	Down
23967	'Osr1'	mRNA	-3.22947	2.24436e-285	Down
239849	'Cd200r4'	mRNA	-1.23473	1.53444e-72	Down
24004	'Rai2'	mRNA	-2.18967	2.73708e-39	Down
240057	'Syngap1'	mRNA	-2.04954	1.38003e-123	Down
240063	'Zfp811'	mRNA	-3.28195	1.88042e-08	Down
240121	'Fsd1'	mRNA	-2.25021	1.04441e-06	Down
240168	'Rasgrp3'	mRNA	-1.06425	1.20252e-31	Down
240427	'Setbp1'	mRNA	-2.02489	1.52084e-111	Down
24063	'Spry1'	mRNA	-1.04352	7.14314e-104	Down
240725	'Sulf1'	mRNA	-1.83993	0	Down
240776	'Kcnt2'	mRNA	-2.7613	2.44488e-19	Down
240892	'Dusp27'	mRNA	-1.12013	1.21478e-06	Down
240913	'Adamts4'	mRNA	-1.69869	4.46812e-72	Down
24117	'Wif1'	mRNA	-2.04858	5.58795e-05	Down
241327	'Olfml2a'	mRNA	-1.14169	5.31196e-07	Down
241989	'Pabpc4l'	mRNA	-1.8402	3.47652e-08	Down
242050	'Igsf10'	mRNA	-2.67013	0	Down
242316	'Gdf6'	mRNA	-3.19154	5.91307e-20	Down
242481	'Palm2'	mRNA	-1.31176	4.54894e-40	Down
242509	'Bnc2'	mRNA	-1.21026	6.43348e-31	Down
242608	'Podn'	mRNA	-1.89351	2.08456e-09	Down
242669	'Azin2'	mRNA	-1.91011	3.89365e-82	Down
242894	'Actr3b'	mRNA	-1.07442	3.55823e-08	Down
243277	'Adgrd1'	mRNA	-2.7472	4.37909e-62	Down
243300	'Nyap1'	mRNA	-1.46915	5.25577e-13	Down
243312	'Elfn1'	mRNA	-1.19071	2.53037e-06	Down
243385	'Gprin3'	mRNA	-1.43613	7.1399e-84	Down
243897	'Ggn'	mRNA	-1.27097	5.38083e-08	Down
244058	'Rgma'	mRNA	-2.49202	8.7144e-51	Down
244654	'Mtss1l'	mRNA	-1.22755	2.55542e-205	Down
244954	'Prss35'	mRNA	-3.40175	2.03254e-111	Down
245596	'Hdx'	mRNA	-1.57214	0.000156117	Down
246048	'Chodl'	mRNA	-5.13604	4.73885e-05	Down
246104	'Rhbdl3'	mRNA	-1.53587	8.73271e-09	Down
246228	'Vwa1'	mRNA	-1.74372	5.09854e-13	Down
246316	'Lgi2'	mRNA	-2.95931	4.69957e-06	Down
252837	'Ackr4'	mRNA	-3.74721	3.52255e-59	Down
260315	'Nav3'	mRNA	-1.1796	1.80629e-31	Down
26432	'Plod2'	mRNA	-1.17815	0	Down
26456	'Sema4g'	mRNA	-2.41781	3.95646e-59	Down
26561	'Mmp23'	mRNA	-1.80087	3.19869e-195	Down
26563	'Ror1'	mRNA	-1.11569	5.78833e-07	Down
26568	'Slc27a3'	mRNA	-1.0277	6.93909e-07	Down
268354	'Fam19a2'	mRNA	-1.45977	1.46214e-09	Down
268379	'Abca13'	mRNA	-1.09122	1.68265e-05	Down
268480	'Rapgefl1'	mRNA	-1.61705	1.92961e-11	Down
268885	'Stfa2l1'	mRNA	-1.11291	0.000169327	Down
268970	'Arhgap28'	mRNA	-1.85744	2.54921e-185	Down
269209	'Stk36'	mRNA	-1.09417	8.11524e-11	Down
269295	'Rtn4rl2'	mRNA	-1.41222	1.51575e-13	Down
269389	'Tox2'	mRNA	-1.1087	2.14814e-05	Down
26968	'Islr'	mRNA	-2.9742	4.05513e-260	Down
269854	'Nat14'	mRNA	-1.11092	6.01605e-05	Down
269855	'Ssc5d'	mRNA	-2.15102	6.74204e-79	Down
27047	'Omd'	mRNA	-1.66666	2.19466e-11	Down
27052	'Aoah'	mRNA	-1.90796	1.20995e-136	Down
27053	'Asns'	mRNA	-1.56665	0	Down
271786	'Galnt13'	mRNA	-1.77351	3.20424e-07	Down
271813	'Agbl2'	mRNA	-3.29651	1.7537e-18	Down
272322	'Arntl2'	mRNA	-1.33344	1.75198e-05	Down
27528	'Nrep'	mRNA	-2.20182	3.2609e-78	Down
277154	'Nynrin'	mRNA	-1.79309	5.4803e-188	Down
278240	'Spin2c'	mRNA	-1.7986	0.000193972	Down
29811	'Ndrg2'	mRNA	-1.51267	4.42704e-51	Down
29818	'Hspb7'	mRNA	-1.11322	5.42799e-21	Down
29820	'Tnfrsf19'	mRNA	-1.04858	1.66879e-05	Down
30785	'Cttnbp2'	mRNA	-5.57214	1.54761e-06	Down
30878	'Apln'	mRNA	-2.08719	8.05013e-158	Down
30937	'Lmcd1'	mRNA	-1.10852	5.51616e-62	Down
30944	'Zfp354c'	mRNA	-1.99507	6.33955e-43	Down
317677	'C1s2'	mRNA	-6.13469	2.18538e-26	Down
319477	'Insyn1'	mRNA	-1.43762	5.6326e-23	Down
319480	'Itga11'	mRNA	-2.29826	0	Down
319655	'Podxl2'	mRNA	-2.49656	6.8888e-36	Down
319660	'Agmo'	mRNA	-1.14811	0.000147276	Down
319909	'Ism1'	mRNA	-3.14088	5.11092e-106	Down
319974	'Auts2'	mRNA	-1.17904	9.88226e-30	Down
319991	'Kif6'	mRNA	-1.88435	0.000450073	Down
320078	'Olfml2b'	mRNA	-1.19634	1.31216e-112	Down
320398	'Lrig3'	mRNA	-1.57339	1.78077e-88	Down
320452	'P4ha3'	mRNA	-1.24028	6.67127e-91	Down
320696	'Ccdc158'	mRNA	-3.04858	0.000901011	Down
320712	'Abi3bp'	mRNA	-5.49239	6.04707e-198	Down
320869	'Spata33'	mRNA	-1.06904	0.00052897	Down
329093	'Cpa6'	mRNA	-1.721	1.86534e-05	Down
329628	'Fat4'	mRNA	-1.5419	3.5492e-182	Down
329738	'Aknad1'	mRNA	-2.65067	0.00084027	Down
329828	'AI464131'	mRNA	-1.71111	8.57856e-40	Down
329941	'Col8a2'	mRNA	-4.19676	2.0491e-101	Down
330119	'Adamts3'	mRNA	-1.09694	5.2002e-05	Down
330267	'Thsd7a'	mRNA	-2.71097	4.5376e-129	Down
330627	'Trim66'	mRNA	-1.22223	4.46937e-06	Down
330695	'Ctxn1'	mRNA	-1.8683	1.06633e-57	Down
330938	'Dixdc1'	mRNA	-1.48626	3.2467e-19	Down
331391	'Gm5123'	pseudo	-1.7378	1.08084e-06	Down
353025	'Caps2'	mRNA	-4.62389	0.00094268	Down
353156	'Egfl7'	mRNA	-1.04858	1.29681e-07	Down
353169	'Slc2a12'	mRNA	-2.99611	3.82593e-10	Down
360213	'Trim46'	mRNA	-1.94264	8.02512e-44	Down
373864	'Col27a1'	mRNA	-1.08492	3.01603e-18	Down
380660	'Acss3'	mRNA	-5.63354	8.87481e-07	Down
380712	'Tlcd2'	mRNA	-1.51557	3.7023e-56	Down
380785	'Begain'	mRNA	-1.67007	0.000237055	Down
380928	'Lmo7'	mRNA	-2.24411	1.0203e-48	Down
381284	'Crocc2'	mRNA	-4.09297	3.83084e-08	Down
381680	'Nxpe5'	mRNA	-1.35906	1.45361e-173	Down
382913	'Neil2'	mRNA	-1.11658	8.18938e-05	Down
383103	'Tvp23a'	mRNA	-1.45673	1.06154e-26	Down
385643	'Kng2'	mRNA	-3.21674	1.0564e-221	Down
386463	'Cdsn'	mRNA	-3.90656	3.38381e-19	Down
404634	'H2afy2'	mRNA	-1.41291	3.50366e-62	Down
407790	'Ndufa4l2'	mRNA	-3.52276	8.20712e-249	Down
432611	'Dnaic2'	mRNA	-1.96969	1.47464e-06	Down
433809	'Rnf207'	mRNA	-1.78522	0.000892502	Down
433938	'Mn1'	mRNA	-1.3799	7.1684e-15	Down
434128	'Pnmal2'	mRNA	-3.10747	9.14802e-10	Down
448987	'Fbxl7'	mRNA	-1.92001	1.5759e-64	Down
50490	'Nox4'	mRNA	-1.52107	4.3805e-09	Down
50524	'Sall2'	mRNA	-1.54695	3.70352e-44	Down
50530	'Mfap5'	mRNA	-2.46453	3.35492e-31	Down
50706	'Postn'	mRNA	-1.2629	0	Down
50765	'Tfr2'	mRNA	-3.13094	4.69348e-102	Down
50780	'Rgs3'	mRNA	-1.15081	7.79304e-156	Down
50781	'Dkk3'	mRNA	-2.39164	0	Down
50782	'Rgs11'	mRNA	-1.20792	3.46111e-12	Down
50786	'Hs6st2'	mRNA	-1.45434	3.39563e-64	Down
50791	'Magi2'	mRNA	-1.51114	1.58899e-14	Down
50908	'C1s1'	mRNA	-4.24805	7.71704e-289	Down
50909	'C1ra'	mRNA	-1.89082	3.79068e-213	Down
51793	'Ddah2'	mRNA	-2.22646	2.36939e-122	Down
51795	'Srpx'	mRNA	-5.00463	1.08937e-182	Down
52377	'Rcn3'	mRNA	-1.60521	0	Down
52666	'Arhgef25'	mRNA	-1.96666	1.89069e-185	Down
52829	'Lurap1l'	mRNA	-1.18246	2.55455e-75	Down
53311	'Mybph'	mRNA	-5.04858	8.47381e-05	Down
53321	'Cntnap1'	mRNA	-1.55943	1.86944e-29	Down
53412	'Ppp1r3c'	mRNA	-3.90656	2.81243e-31	Down
53614	'Reck'	mRNA	-1.54804	2.89851e-36	Down
53627	'Porcn'	mRNA	-2.02287	9.94992e-79	Down
53897	'Gal3st1'	mRNA	-1.52662	1.00481e-06	Down
53901	'Rcan2'	mRNA	-2.08088	2.57168e-37	Down
54140	'Avpr1a'	mRNA	-1.85442	4.41393e-92	Down
54357	'Epb41l4b'	mRNA	-1.17897	5.22945e-05	Down
54393	'Gabbr1'	mRNA	-1.36831	9.35299e-43	Down
54485	'Dll4'	mRNA	-2.32421	8.17935e-13	Down
545428	'Ccdc141'	mRNA	-1.2799	4.57868e-07	Down
545554	'Ankrd34a'	mRNA	-1.45009	5.61743e-13	Down
545652	'Gm13275'	mRNA	-1.63115	1.39694e-14	Down
546061	'LOC546061'	mRNA	-1.91959	0.000577974	Down
54614	'Prpf40b'	mRNA	-1.05615	3.59522e-36	Down
546143	'Ccpg1os'	mRNA	-1.25232	4.38312e-12	Down
546336	'Prrg1'	mRNA	-1.26658	5.25279e-19	Down
546611	'Klhl33'	mRNA	-2.62666	4.37333e-87	Down
546643	'I830127L07Rik'	mRNA	-2.15175	1.56705e-06	Down
54678	'Zfp108'	mRNA	-1.19845	1.63037e-06	Down
547176	'Zc3h12b'	mRNA	-1.09157	9.04017e-11	Down
55963	'Slc1a4'	mRNA	-1.16541	3.68976e-120	Down
55983	'Pdzrn3'	mRNA	-1.3427	1.092e-65	Down
55990	'Fmo2'	mRNA	-2.26008	6.27174e-12	Down
56050	'Cyp39a1'	mRNA	-1.27806	1.3054e-08	Down
56175	'Bace2'	mRNA	-3.10747	2.09589e-05	Down
56188	'Fxyd1'	mRNA	-2.63354	2.90919e-22	Down
56191	'Tro'	mRNA	-1.52088	4.18281e-11	Down
56213	'Htra1'	mRNA	-2.28892	0	Down
56219	'Extl1'	mRNA	-2.53686	2.45076e-15	Down
56264	'Cpxm1'	mRNA	-4.17786	4.9388e-39	Down
56277	'Tmem45a'	mRNA	-1.71337	3.09587e-114	Down
56279	'Fam69b'	mRNA	-1.88377	2.10205e-16	Down
56312	'Nupr1'	mRNA	-1.96403	0	Down
56320	'Dbn1'	mRNA	-1.31059	7.56309e-213	Down
56332	'Amotl2'	mRNA	-1.05311	0	Down
56358	'Copz2'	mRNA	-1.2892	3.05966e-77	Down
56448	'Cyp2d22'	mRNA	-2.98968	2.91422e-33	Down
56496	'Tspan6'	mRNA	-1.43286	6.4133e-84	Down
56619	'Clec4e'	mRNA	-1.05284	2.81831e-56	Down
56636	'Fgf21'	mRNA	-4.53722	3.93201e-06	Down
56741	'Igdcc4'	mRNA	-2.99413	6.05376e-141	Down
56745	'C1qtnf1'	mRNA	-2.61353	1.07465e-105	Down
56811	'Dkk2'	mRNA	-1.80088	2.17009e-14	Down
57138	'Slc12a5'	mRNA	-1.98718	1.53211e-15	Down
57265	'Fzd2'	mRNA	-1.53582	7.58654e-112	Down
57810	'Cdon'	mRNA	-1.16763	3.27326e-30	Down
57814	'Kcne4'	mRNA	-2.45797	1.17688e-12	Down
58809	'Rnase4'	mRNA	-1.06752	2.5241e-226	Down
58859	'Efemp2'	mRNA	-1.00694	5.05351e-208	Down
58860	'Adamdec1'	mRNA	-4.80347	1.54494e-13	Down
59049	'Slc22a17'	mRNA	-1.78722	3.69961e-27	Down
59056	'Evc'	mRNA	-1.09203	8.24675e-26	Down
594844	'Tceal3'	mRNA	-2.055	3.17596e-07	Down
60440	'Iigp1'	mRNA	-1.93487	2.1505e-70	Down
60613	'Kcnq4'	mRNA	-2.32869	2.08861e-05	Down
620695	'Gm13889'	mRNA	-1.0284	0.000809824	Down
629378	'Dact3'	mRNA	-1.36694	6.44427e-26	Down
633285	'Rbm46'	mRNA	-1.54334	6.28717e-08	Down
635702	'Naaladl2'	mRNA	-2.76478	1.00235e-36	Down
64008	'Aqp9'	mRNA	-1.91252	2.37857e-37	Down
64075	'Smoc1'	mRNA	-1.1453	3.17902e-218	Down
64103	'Tnmd'	mRNA	-7.11467	2.65623e-16	Down
64339	'Fndc4'	mRNA	-1.7509	4.9308e-18	Down
64817	'Svep1'	mRNA	-1.65648	0	Down
65255	'Asb4'	mRNA	-1.35047	1.04953e-09	Down
66058	'Tmem176a'	mRNA	-1.28993	1.74294e-238	Down
66107	'Wfdc21'	mRNA	-2.09487	9.78996e-12	Down
66112	'Marc1'	mRNA	-1.36914	3.71178e-10	Down
66141	'Ifitm3'	mRNA	-1.06296	0	Down
66153	'Fbxo36'	mRNA	-1.19486	2.13685e-11	Down
66175	'Mustn1'	mRNA	-1.40282	5.28622e-69	Down
66241	'Tmem9'	mRNA	-1.08404	1.05163e-76	Down
66259	'Camk2n1'	mRNA	-2.14904	6.35555e-27	Down
66277	'Klf15'	mRNA	-2.06096	6.21281e-14	Down
66412	'Arrdc4'	mRNA	-1.62176	0	Down
664799	'Ctcfl'	mRNA	-4.442	0.000588794	Down
665033	'Col6a5'	mRNA	-5.4262	4.87483e-11	Down
66573	'Dzip1'	mRNA	-1.29122	3.93336e-42	Down
66607	'Ms4a4d'	mRNA	-3.91893	4.69284e-178	Down
666584	'BC024063'	mRNA	-1.4471	0.000650418	Down
66695	'Aspn'	mRNA	-3.32832	1.78012e-54	Down
667277	'C1rb'	mRNA	-2.69956	2.61089e-21	Down
66736	'Emc2'	mRNA	-1.00883	2.79403e-198	Down
66748	'Erich2'	mRNA	-2.0992	0.000261573	Down
667742	'Piezo2'	mRNA	-1.2185	5.14262e-08	Down
668208	'Gm13288'	mRNA	-2.86193	1.20027e-07	Down
66864	'Clec14a'	mRNA	-1.32421	3.72092e-09	Down
66938	'Sh3d21'	mRNA	-1.35892	7.87179e-05	Down
66972	'Slc25a23'	mRNA	-1.31663	2.49652e-71	Down
66993	'Smarcd3'	mRNA	-1.14259	1.7729e-18	Down
67217	'L3hypdh'	mRNA	-1.57582	5.6405e-16	Down
67305	'Gpx7'	mRNA	-1.31317	3.61761e-33	Down
67306	'Zc2hc1a'	mRNA	-1.26516	5.50258e-123	Down
67313	'Inava'	mRNA	-1.97458	5.45489e-07	Down
67416	'Armcx2'	mRNA	-1.04498	7.56945e-114	Down
67419	'Armh4'	mRNA	-1.80491	1.37076e-12	Down
67455	'Klhl13'	mRNA	-2.90957	7.23922e-158	Down
67464	'Entpd4'	mRNA	-1.13369	9.95256e-26	Down
67557	'Larp6'	mRNA	-2.30673	1.87614e-23	Down
67606	'Fibin'	mRNA	-1.87939	3.41845e-22	Down
67621	'Bend5'	mRNA	-3.2185	3.78259e-09	Down
67685	'Dyx1c1'	mRNA	-2.95547	1.57232e-08	Down
67749	'Mgarp'	mRNA	-2.79431	3.5003e-44	Down
677884	'Pakap'	mRNA	-1.68097	1.78157e-301	Down
67847	'Sncaip'	mRNA	-1.2989	6.36368e-14	Down
67860	'S100a16'	mRNA	-1.07581	1.88121e-57	Down
67893	'Tmem86a'	mRNA	-1.40621	0	Down
67896	'Ccdc80'	mRNA	-1.22472	0	Down
67978	'Tctn2'	mRNA	-1.14918	3.62101e-19	Down
68075	'Lurap1'	mRNA	-1.54043	0.000235047	Down
68127	'B230217C12Rik'	lncRNA	-1.02782	0.000974981	Down
68149	'Otub2'	mRNA	-1.0611	2.26414e-15	Down
68303	'Fam114a1'	mRNA	-1.27606	6.96753e-194	Down
68312	'Gstm7'	mRNA	-3.12168	1.04868e-18	Down
68498	'Tspan11'	mRNA	-4.43401	8.2133e-48	Down
68521	'Fam189b'	mRNA	-1.04724	1.60669e-44	Down
68525	'Evc2'	mRNA	-1.17588	7.34589e-30	Down
68545	'Ecscr'	mRNA	-1.2127	1.43428e-10	Down
68655	'Fndc1'	mRNA	-2.52251	4.18439e-15	Down
68777	'Tmem53'	mRNA	-1.7475	6.00007e-22	Down
68792	'Srpx2'	mRNA	-1.34716	0	Down
68794	'Flnc'	mRNA	-1.99269	2.08563e-102	Down
68797	'Pdgfrl'	mRNA	-3.21181	9.28558e-117	Down
68859	'Smim1'	mRNA	-1.35185	2.42211e-29	Down
68867	'Rnf122'	mRNA	-1.45193	1.19168e-17	Down
68895	'Rasl11a'	mRNA	-1.91707	3.65228e-25	Down
68992	'Zfp580'	mRNA	-1.1957	4.22142e-19	Down
69017	'Prrt2'	mRNA	-1.47742	2.49635e-08	Down
69065	'Chac1'	mRNA	-2.49773	2.19043e-195	Down
69215	'Sat2'	mRNA	-1.3965	9.53277e-12	Down
69217	'Plekha4'	mRNA	-1.68601	4.17362e-08	Down
69538	'Antxr1'	mRNA	-1.35946	0	Down
69551	'2310022B05Rik'	mRNA	-1.12033	2.80527e-221	Down
69590	'Gpx8'	mRNA	-1.08159	1.31584e-119	Down
69675	'Pxdn'	mRNA	-1.21339	4.69778e-120	Down
69698	'Slc52a3'	mRNA	-1.43105	7.13925e-06	Down
69784	'1500009L16Rik'	mRNA	-3.23102	1.53542e-84	Down
69903	'Rasip1'	mRNA	-1.23499	0.000162287	Down
70419	'2810408A11Rik'	mRNA	-1.75485	1.4753e-06	Down
70445	'Cd248'	mRNA	-1.58747	3.74447e-91	Down
70676	'Gulp1'	mRNA	-2.48113	1.95864e-195	Down
70691	'3830403N18Rik'	mRNA	-1.32947	0.000271286	Down
70717	'Medag'	mRNA	-2.18366	3.67302e-203	Down
70737	'Cgn'	mRNA	-2.08605	8.86028e-10	Down
70771	'Gpr173'	mRNA	-2.89193	1.07824e-20	Down
70918	'Nsun7'	mRNA	-1.21364	3.48998e-05	Down
71069	'Stox2'	mRNA	-1.15235	3.23683e-30	Down
71091	'Cdkl1'	mRNA	-2.80347	2.65551e-05	Down
71130	'Sh2d6'	mRNA	-2.33615	4.95801e-07	Down
71145	'Scara5'	mRNA	-2.59877	5.19653e-07	Down
71355	'Col24a1'	mRNA	-2.62493	1.46248e-25	Down
71373	'Prr16'	mRNA	-1.07772	2.77732e-05	Down
71566	'Clmp'	mRNA	-1.66638	9.67156e-170	Down
71584	'Gdpd2'	mRNA	-3.71154	6.16209e-70	Down
71660	'Rarres2'	mRNA	-2.69622	2.08446e-66	Down
71690	'Esm1'	mRNA	-1.42956	1.42641e-177	Down
71721	'Fam13c'	mRNA	-3.22783	7.94109e-96	Down
71733	'Susd2'	mRNA	-1.27936	7.59606e-14	Down
71774	'Shroom1'	mRNA	-1.50801	5.66436e-05	Down
71785	'Pdgfd'	mRNA	-2.81623	8.87672e-109	Down
71837	'1700003E16Rik'	mRNA	-1.41536	0.000319632	Down
71918	'Zcchc24'	mRNA	-1.24609	0	Down
71939	'Apol6'	mRNA	-2.59611	3.02152e-21	Down
72128	'2610008E11Rik'	mRNA	-1.20832	6.36197e-37	Down
72135	'Pygo1'	mRNA	-1.27097	1.88762e-06	Down
72281	'Sh2d4a'	mRNA	-1.25266	0.000689242	Down
72293	'Nkd2'	mRNA	-1.48233	1.3068e-76	Down
72301	'Shisal1'	mRNA	-2.72138	6.77179e-07	Down
72560	'Naalad2'	mRNA	-1.60801	2.22537e-27	Down
72607	'Usp13'	mRNA	-1.14811	2.62625e-12	Down
72640	'Mex3a'	mRNA	-1.92816	1.01075e-127	Down
72693	'Zcchc12'	mRNA	-5.13604	4.73885e-05	Down
72701	'Zfp618'	mRNA	-1.33595	7.36095e-57	Down
72709	'C1qtnf6'	mRNA	-1.38804	3.67185e-194	Down
72780	'Rspo3'	mRNA	-1.82698	1.27967e-49	Down
73181	'Nfatc4'	mRNA	-2.01736	4.89887e-183	Down
73284	'Ddit4l'	mRNA	-2.15703	1.95701e-108	Down
73490	'Mipol1'	mRNA	-1.12333	1.91823e-05	Down
73729	'Zfp383'	mRNA	-1.15321	1.57729e-12	Down
73844	'Ankrd45'	mRNA	-3.57214	1.47584e-05	Down
73991	'Atl1'	mRNA	-1.31943	1.56008e-07	Down
74011	'Slc25a27'	mRNA	-1.2741	4.3093e-11	Down
74013	'Rftn2'	mRNA	-1.02616	1.33141e-27	Down
74051	'Steap2'	mRNA	-1.13907	8.00007e-83	Down
74052	'Ttc21a'	mRNA	-2.04858	9.81575e-07	Down
74055	'Plce1'	mRNA	-1.67214	1.98077e-54	Down
74144	'Robo4'	mRNA	-1.38418	0.000228096	Down
74199	'Vit'	mRNA	-3.00711	7.21074e-13	Down
74342	'Lrrtm1'	mRNA	-2.91707	0.000843019	Down
74354	'Lrguk'	mRNA	-1.59607	0.000552062	Down
74430	'4930452B06Rik'	mRNA	-1.1405	8.39959e-05	Down
74490	'Mamstr'	mRNA	-3.04858	0.000901011	Down
74551	'Pck2'	mRNA	-1.76331	0	Down
74574	'Lvrn'	mRNA	-1.47484	0.000523694	Down
74761	'Mxra8'	mRNA	-2.02921	0	Down
75475	'Oplah'	mRNA	-1.03269	3.80589e-11	Down
75533	'Nme5'	mRNA	-2.88988	4.83214e-08	Down
75564	'Rsph9'	mRNA	-1.70258	3.68835e-10	Down
75600	'Calml4'	mRNA	-1.794	2.86145e-06	Down
75625	'Mageh1'	mRNA	-1.29794	3.17872e-08	Down
75801	'4930447C04Rik'	mRNA	-2.28729	0.000403002	Down
76441	'Daam2'	mRNA	-2.48423	6.64886e-105	Down
76487	'Ppp1r3g'	mRNA	-2.74902	4.64983e-05	Down
76686	'Clip3'	mRNA	-1.81445	4.42152e-240	Down
76905	'Lrg1'	mRNA	-1.90233	7.96676e-56	Down
76917	'Flywch2'	mRNA	-1.63354	0.000118506	Down
76954	'St5'	mRNA	-1.90994	2.61091e-252	Down
76976	'Arxes2'	mRNA	-1.04159	8.45405e-18	Down
77015	'Mpped2'	mRNA	-2.31222	2.87952e-49	Down
77057	'Ston1'	mRNA	-1.15164	5.61421e-81	Down
77318	'Ankrd55'	mRNA	-1.03873	1.42067e-17	Down
77552	'Shisa4'	mRNA	-1.84165	2.76215e-77	Down
77569	'Limch1'	mRNA	-3.33624	1.56225e-178	Down
77574	'Tcaf1'	mRNA	-1.08219	1.36504e-80	Down
77579	'Myh10'	mRNA	-1.27638	1.84354e-137	Down
77590	'Chst15'	mRNA	-1.26908	8.74295e-97	Down
77629	'Sphkap'	mRNA	-4.37051	1.68869e-05	Down
77739	'Adamtsl1'	mRNA	-2.09588	5.34116e-15	Down
77827	'Krba1'	mRNA	-1.05685	2.11975e-15	Down
77889	'Lbh'	mRNA	-1.20033	1.81264e-297	Down
78134	'Lpar4'	mRNA	-2.56585	7.94474e-34	Down
78267	'Klhdc8b'	mRNA	-1.14817	4.47873e-10	Down
78558	'Htra3'	mRNA	-1.57396	5.83879e-84	Down
78560	'Adgra2'	mRNA	-1.13275	3.79425e-192	Down
78617	'Cstad'	mRNA	-2.48154	9.04611e-05	Down
78688	'Nol3'	mRNA	-1.74291	3.6646e-49	Down
78908	'Igsf3'	mRNA	-1.35956	3.02748e-89	Down
80708	'Pacsin3'	mRNA	-1.27097	4.41705e-26	Down
80892	'Zfhx4'	mRNA	-1.30803	2.38342e-121	Down
80976	'Syt13'	mRNA	-1.12265	0	Down
80982	'Cemip'	mRNA	-1.75086	1.01145e-278	Down
81703	'Jdp2'	mRNA	-1.06224	1.45926e-75	Down
81799	'C1qtnf3'	mRNA	-2.17196	3.1067e-08	Down
81840	'Sorcs2'	mRNA	-1.20386	5.76775e-11	Down
81904	'Cacng7'	mRNA	-1.62	1.05023e-41	Down
83453	'Chrdl1'	mRNA	-1.29693	8.39487e-49	Down
83671	'Sytl2'	mRNA	-1.05537	9.0313e-10	Down
83675	'Bicc1'	mRNA	-2.13141	0	Down
83964	'Jam3'	mRNA	-1.04858	3.80512e-20	Down
83965	'Enpp5'	mRNA	-1.47495	6.51727e-57	Down
84036	'Kcnn1'	mRNA	-1.20458	3.67325e-09	Down
84682	'Cox4i2'	mRNA	-2.36172	1.75953e-24	Down
85031	'Pla1a'	mRNA	-1.10653	1.15207e-06	Down
89867	'Sec16b'	mRNA	-1.10629	1.44921e-14	Down
93674	'Nat8f3'	mRNA	-5.09559	6.21883e-05	Down
93686	'Rbfox2'	mRNA	-1.04458	4.17039e-159	Down
93689	'Lmod1'	mRNA	-1.02417	7.44447e-24	Down
93699	'Pcdhgb1'	mRNA	-1.08993	5.85598e-07	Down
93700	'Pcdhgb2'	mRNA	-2.23475	1.4005e-20	Down
93705	'Pcdhgb8'	mRNA	-1.45066	1.41683e-09	Down
93708	'Pcdhgc5'	mRNA	-1.57812	1.63443e-27	Down
93710	'Pcdhga2'	mRNA	-2.15673	3.25568e-12	Down
93711	'Pcdhga3'	mRNA	-1.20106	4.22483e-07	Down
93712	'Pcdhga4'	mRNA	-1.80094	1.51235e-51	Down
93713	'Pcdhga5'	mRNA	-1.45707	3.51597e-33	Down
93714	'Pcdhga6'	mRNA	-1.48853	4.7255e-15	Down
93715	'Pcdhga7'	mRNA	-1.41538	1.8736e-20	Down
93716	'Pcdhga8'	mRNA	-1.08213	2.41693e-10	Down
93717	'Pcdhga9'	mRNA	-1.28009	6.84358e-09	Down
93723	'Pcdhga11'	mRNA	-1.52946	8.75834e-07	Down
93735	'Wnt16'	mRNA	-3.27418	4.4319e-07	Down
93761	'Smarca1'	mRNA	-2.9915	1.74117e-38	Down
93843	'Pnck'	mRNA	-2.00277	0.000249832	Down
93873	'Pcdhb2'	mRNA	-2.19025	7.96931e-07	Down
93874	'Pcdhb3'	mRNA	-1.95151	1.45313e-06	Down
93875	'Pcdhb4'	mRNA	-2.00597	0.000244077	Down
93876	'Pcdhb5'	mRNA	-2.06067	1.50207e-10	Down
93879	'Pcdhb8'	mRNA	-2.65502	1.40139e-05	Down
93880	'Pcdhb9'	mRNA	-2.34234	5.86812e-23	Down
93881	'Pcdhb10'	mRNA	-2.40683	0.000911873	Down
93885	'Pcdhb14'	mRNA	-1.69329	0.000469455	Down
93886	'Pcdhb15'	mRNA	-1.6056	0.000706872	Down
93887	'Pcdhb16'	mRNA	-1.39821	1.84604e-10	Down
93888	'Pcdhb17'	mRNA	-1.37009	8.03549e-12	Down
93889	'Pcdhb18'	mRNA	-1.35349	0.000632357	Down
93890	'Pcdhb19'	mRNA	-2.27097	4.70992e-08	Down
93891	'Pcdhb20'	mRNA	-2.04974	8.00249e-08	Down
93892	'Pcdhb21'	mRNA	-1.86601	0.000227766	Down
93893	'Pcdhb22'	mRNA	-1.45408	2.23873e-10	Down
94040	'Clmn'	mRNA	-1.12392	3.97694e-08	Down
94109	'Csmd1'	mRNA	-1.79824	3.21837e-158	Down
94187	'Zfp423'	mRNA	-1.77751	3.2026e-17	Down
94227	'Pi15'	mRNA	-1.06964	3.22002e-19	Down
94275	'Maged1'	mRNA	-1.06241	0	Down
94284	'Ugt1a6a'	mRNA	-1.02755	4.40925e-11	Down
94352	'Loxl2'	mRNA	-1.04199	0	Down
97440	'B3gnt9'	mRNA	-1.06548	5.93214e-18	Down
99586	'Dpyd'	mRNA	-1.56795	0.000272814	Down

## Sheet: Rg vs Model
DEGs in Rg group
Gene ID	Gene Symbol	Type	log2 (Rg / Model)	Qvalue (Rg / Model)	Up-Down-Regulation(Rg / Model)
100017	'Ldlrap1'	mRNA	1.04112	0	Up
100039781	'Hrct1'	mRNA	2.06783	3.20205e-05	Up
100040972	'Tceal7'	mRNA	1.82936	2.19775e-07	Up
100041194	'Ahnak2'	mRNA	1.0382	0	Up
100041264	'Gm10424'	mRNA	6.17925	1.25796e-09	Up
100042960	'Gm4131'	mRNA	1.12733	2.50508e-18	Up
100043381	'Gm14308'	mRNA	3.35096	5.85384e-31	Up
100101807	'1700047I17Rik2'	mRNA	1.28717	1.0282e-113	Up
100503085	'Klhl3'	mRNA	1.98982	3.15935e-05	Up
100503386	'Tpbgl'	mRNA	1.54978	5.51972e-22	Up
100504195	'Micalcl'	mRNA	1.85772	9.40743e-22	Up
100504404	'H2-Ea-ps'	mRNA	1.77493	3.32375e-18	Up
100862175	'Gm10698'	pseudo	1.20651	8.4567e-76	Up
101240	'Wdr91'	mRNA	1.12091	0	Up
101488	'Slco2b1'	mRNA	2.01858	0	Up
101613	'Nlrp6'	mRNA	5.31175	9.3708e-06	Up
102502	'Pls1'	mRNA	1.14014	5.40602e-139	Up
102857	'Slc6a8'	mRNA	1.11286	0	Up
103466	'Nt5dc3'	mRNA	1.00998	4.47653e-87	Up
103968	'Plin1'	mRNA	3.58477	4.56289e-29	Up
105171	'Arrdc3'	mRNA	1.21438	4.4234e-113	Up
105242869	'Gm38958'	lncRNA	2.23659	2.53215e-06	Up
105244034	'LOC105244034'	mRNA	7.39769	1.01626e-19	Up
105244086	'Gm37416'	lncRNA	6.25998	4.23681e-10	Up
105245911	'Gm41291'	mRNA	1.2965	0.000229739	Up
105247125	'105247125'	mRNA	1.44395	1.62671e-05	Up
105349	'Akr1c18'	mRNA	2.86429	9.27678e-50	Up
105675	'Ppif'	mRNA	1.01743	9.67073e-117	Up
105734727	'Gm27021'	mRNA	1.66463	5.84051e-08	Up
106722	'Mpig6b'	mRNA	1.54818	7.06581e-99	Up
106861	'Abhd3'	mRNA	1.28261	3.53791e-09	Up
107221	'Ffar4'	mRNA	2.34738	2.61024e-06	Up
107684	'Coro2a'	mRNA	1.03666	1.554e-125	Up
107895	'Mgat5'	mRNA	1.0185	2.82931e-200	Up
108052	'Slc14a1'	mRNA	2.42339	0	Up
108078	'Olr1'	mRNA	1.90291	1.53143e-46	Up
108167886	'Gm46272'	mRNA	1.044	9.67634e-12	Up
108168534	'Gm46714'	mRNA	2.58157	1.0477e-33	Up
108168644	'Gm46717'	mRNA	2.84552	1.13698e-137	Up
108723	'Card11'	mRNA	1.36677	1.56818e-45	Up
108800	'Ston2'	mRNA	1.55357	1.61258e-189	Up
108897	'Aif1l'	mRNA	1.65279	1.15406e-05	Up
109245	'Lrrc39'	mRNA	1.5836	2.22146e-32	Up
109648	'Npy'	mRNA	1.10321	0	Up
109978	'Art4'	mRNA	1.71229	0.000743193	Up
110197	'Dgkg'	mRNA	1.04726	2.53176e-34	Up
110257	'Hba-a2'	mRNA	1.70196	5.02443e-45	Up
110877	'Slc18a1'	mRNA	1.90409	1.14927e-10	Up
11423	'Ache'	mRNA	1.14483	1.73919e-157	Up
114249	'Npnt'	mRNA	1.59627	5.27854e-09	Up
11433	'Acp5'	mRNA	1.53924	0	Up
11450	'Adipoq'	mRNA	3.09063	1.56296e-56	Up
114644	'Slc13a3'	mRNA	1.8199	0.00051733	Up
114654	'Ly6g6d'	mRNA	2.40579	8.0076e-06	Up
11486	'Ada'	mRNA	1.571	1.17122e-170	Up
11501	'Adam8'	mRNA	1.03143	0	Up
11517	'Adcyap1r1'	mRNA	2.97596	4.96489e-06	Up
11520	'Plin2'	mRNA	1.21866	0	Up
11537	'Cfd'	mRNA	4.25929	3.38661e-30	Up
11542	'Adora3'	mRNA	1.35079	6.74503e-05	Up
11549	'Adra1a'	mRNA	2.42446	1.59207e-147	Up
11576	'Afp'	mRNA	3.32481	2.8764e-21	Up
11624	'Ahrr'	mRNA	2.28607	1.16686e-21	Up
11658	'Alcam'	mRNA	1.24889	0	Up
11668	'Aldh1a1'	mRNA	1.14806	5.02034e-70	Up
11670	'Aldh3a1'	mRNA	2.93978	6.62095e-15	Up
11684	'Alox12'	mRNA	1.61955	0	Up
11689	'Alox5'	mRNA	1.08532	2.93531e-33	Up
117160	'Ttyh2'	mRNA	1.08951	0	Up
11731	'Ang2'	mRNA	2.13667	0.000134344	Up
11770	'Fabp4'	mRNA	1.2239	0	Up
11826	'Aqp1'	mRNA	2.51867	5.91154e-133	Up
11847	'Arg2'	mRNA	1.81401	2.03413e-134	Up
11898	'Ass1'	mRNA	1.03386	3.66216e-50	Up
11910	'Atf3'	mRNA	1.3511	0	Up
11966	'Atp6v1b2'	mRNA	1.04447	0	Up
11988	'Slc7a2'	mRNA	1.00599	2.744e-204	Up
12044	'Bcl2a1a'	mRNA	1.081	1.17476e-17	Up
121021	'Cspg4'	mRNA	2.24174	1.42852e-44	Up
12121	'Bicd1'	mRNA	1.46039	4.1525e-31	Up
12140	'Fabp7'	mRNA	3.30839	4.52307e-156	Up
12142	'Prdm1'	mRNA	1.53568	2.03357e-74	Up
12156	'Bmp2'	mRNA	1.89899	2.19603e-47	Up
12217	'Bsn'	mRNA	1.34279	1.09418e-45	Up
12223	'Btc'	mRNA	1.40875	0.000555631	Up
12265	'Ciita'	mRNA	1.46657	6.30762e-05	Up
12335	'Capn3'	mRNA	1.6797	2.60133e-37	Up
12349	'Car2'	mRNA	1.17645	5.51523e-24	Up
12350	'Car3'	mRNA	5.33435	1.01348e-180	Up
12359	'Cat'	mRNA	1.21718	0	Up
12387	'Ctnnb1'	mRNA	1.28161	0	Up
12398	'Cbfa2t3'	mRNA	1.122	1.05e-89	Up
12457	'Noct'	mRNA	1.03598	7.27783e-47	Up
12483	'Cd22'	mRNA	1.37379	4.39607e-201	Up
12484	'Cd24a'	mRNA	1.06278	1.99783e-83	Up
12491	'Cd36'	mRNA	2.06682	0	Up
12504	'Cd4'	mRNA	1.5251	3.40509e-133	Up
12505	'Cd44'	mRNA	1.1756	0	Up
12527	'Cd9'	mRNA	1.22354	0	Up
12577	'Cdkn1c'	mRNA	2.42684	0	Up
12643	'Chad'	mRNA	1.08936	6.72118e-05	Up
12765	'Cxcr2'	mRNA	1.08553	1.46842e-34	Up
12771	'Ccr3'	mRNA	2.21633	5.61073e-15	Up
12801	'Cnr1'	mRNA	2.73233	2.20215e-40	Up
12810	'Coch'	mRNA	2.82633	6.49622e-09	Up
12845	'Comp'	mRNA	2.57479	3.47545e-06	Up
12873	'Cpa3'	mRNA	2.02085	5.01547e-11	Up
12983	'Csf2rb'	mRNA	1.34536	0	Up
12984	'Csf2rb2'	mRNA	1.5189	0	Up
13039	'Ctsl'	mRNA	1.16843	0	Up
13088	'Cyp2b10'	mRNA	4.38214	1.08653e-05	Up
13162	'Slc6a3'	mRNA	1.24096	6.40912e-10	Up
13371	'Dio2'	mRNA	1.14609	3.56619e-189	Up
13388	'Dll1'	mRNA	1.49233	0.000130718	Up
13392	'Dlx2'	mRNA	4.57479	1.87487e-06	Up
13393	'Dlx3'	mRNA	3.01957	2.83644e-09	Up
13435	'Dnmt3a'	mRNA	1.12545	0	Up
13537	'Dusp2'	mRNA	1.98443	1.39926e-28	Up
13587	'Ear2'	mRNA	2.22215	1.85188e-304	Up
13628	'Eef1a2'	mRNA	1.52232	6.64326e-99	Up
13654	'Egr2'	mRNA	1.54746	8.62323e-236	Up
13655	'Egr3'	mRNA	1.51294	2.3836e-57	Up
13656	'Egr4'	mRNA	5.31175	9.3708e-06	Up
13857	'Epor'	mRNA	1.40865	2.5399e-49	Up
13874	'Ereg'	mRNA	2.88145	1.57162e-23	Up
13885	'Esd'	mRNA	1.21294	0	Up
13924	'Ptprv'	mRNA	1.32462	7.36133e-11	Up
14058	'F10'	mRNA	1.24798	4.76108e-81	Up
14064	'F2rl2'	mRNA	1.34567	1.10246e-231	Up
14065	'F2rl3'	mRNA	1.76355	2.51749e-103	Up
14068	'F7'	mRNA	2.05092	2.15475e-200	Up
14133	'Fcna'	mRNA	1.26386	1.46865e-64	Up
14199	'Fhl1'	mRNA	1.20954	7.52067e-135	Up
14281	'Fos'	mRNA	1.34023	4.16598e-274	Up
14283	'Fosl1'	mRNA	1.02302	1.37821e-78	Up
14311	'Cidec'	mRNA	3.89672	3.03372e-07	Up
14347	'Fut7'	mRNA	2.43419	1.47269e-51	Up
14415	'Gad1'	mRNA	3.22249	2.01108e-09	Up
14525	'Gcsam'	mRNA	1.65501	1.28359e-45	Up
14555	'Gpd1'	mRNA	2.3897	3.05408e-193	Up
14579	'Gem'	mRNA	2.22988	8.48229e-34	Up
14582	'Gfi1b'	mRNA	1.21135	7.48108e-85	Up
14629	'Gclc'	mRNA	1.49161	0	Up
14630	'Gclm'	mRNA	1.68246	0	Up
14645	'Glul'	mRNA	1.10093	0	Up
14687	'Gnaz'	mRNA	1.31995	4.19161e-146	Up
14706	'Gng4'	mRNA	3.63892	5.09485e-28	Up
14729	'Gp5'	mRNA	1.15027	0	Up
14767	'Nmur1'	mRNA	2.79718	1.66828e-06	Up
14825	'Cxcl1'	mRNA	1.77004	5.13917e-22	Up
14862	'Gstm1'	mRNA	1.17364	0	Up
14960	'H2-Aa'	mRNA	2.33712	9.57629e-81	Up
14969	'H2-Eb1'	mRNA	1.99182	1.02087e-34	Up
14999	'H2-DMb1'	mRNA	1.24145	8.90962e-07	Up
15122	'Hba-a1'	mRNA	1.24801	3.86836e-82	Up
15129	'Hbb-b1'	mRNA	3.22264	9.89395e-18	Up
15130	'Hbb-b2'	mRNA	4.68915	0.000528052	Up
15200	'Hbegf'	mRNA	1.18287	3.67111e-26	Up
15220	'Foxq1'	mRNA	2.74471	3.52175e-05	Up
15364	'Hmga2'	mRNA	1.78292	0	Up
15368	'Hmox1'	mRNA	1.62662	0	Up
15370	'Nr4a1'	mRNA	1.60736	3.83858e-180	Up
15422	'Hoxc13'	mRNA	1.71229	1.15812e-06	Up
15483	'Hsd11b1'	mRNA	1.26093	1.60566e-14	Up
15558	'Htr2a'	mRNA	1.17943	7.12682e-11	Up
15567	'Slc6a4'	mRNA	2.98049	0	Up
15586	'Hyal1'	mRNA	1.10447	1.98026e-77	Up
15901	'Id1'	mRNA	2.82358	3.3597e-164	Up
15902	'Id2'	mRNA	2.08689	0	Up
15982	'Ifrd1'	mRNA	1.31203	3.21373e-298	Up
16000	'Igf1'	mRNA	1.09125	0	Up
16068	'Il18bp'	mRNA	1.92882	3.2219e-182	Up
16069	'Jchain'	mRNA	2.14602	1.10739e-174	Up
16149	'Cd74'	mRNA	2.63601	0	Up
16157	'Il11ra1'	mRNA	1.19969	2.61859e-173	Up
16162	'Il12rb2'	mRNA	2.17414	5.60738e-45	Up
16175	'Il1a'	mRNA	1.14384	2.61604e-41	Up
16182	'Il18r1'	mRNA	1.23203	0.000582763	Up
16193	'Il6'	mRNA	2.02935	5.15133e-05	Up
16197	'Il7r'	mRNA	2.20513	0	Up
16364	'Irf4'	mRNA	1.38041	2.85068e-20	Up
16398	'Itga2'	mRNA	1.48336	1.08627e-37	Up
16408	'Itgal'	mRNA	1.01832	2.25375e-142	Up
16411	'Itgax'	mRNA	1.82739	0	Up
16421	'Itgb7'	mRNA	1.1324	2.47743e-29	Up
16447	'Ivl'	mRNA	1.18254	0.000678943	Up
16490	'Kcna2'	mRNA	2.08345	2.20579e-54	Up
16491	'Kcna3'	mRNA	1.21523	1.69037e-57	Up
16492	'Kcna4'	mRNA	1.97918	5.79788e-15	Up
16495	'Kcna7'	mRNA	3.61432	2.7048e-08	Up
16497	'Kcnab1'	mRNA	1.40973	1.14228e-13	Up
16510	'Kcnh1'	mRNA	1.61601	1.30587e-06	Up
16513	'Kcnj10'	mRNA	1.40929	3.52651e-125	Up
16533	'Kcnmb1'	mRNA	1.23013	6.36868e-05	Up
16592	'Fabp5'	mRNA	1.281	0	Up
16634	'Klra3'	mRNA	1.19993	1.49913e-14	Up
16728	'L1cam'	mRNA	1.02069	1.46861e-33	Up
16768	'Lag3'	mRNA	2.65259	9.07239e-39	Up
16842	'Lef1'	mRNA	1.84508	1.73739e-05	Up
16854	'Lgals3'	mRNA	1.46695	0	Up
16889	'Lipa'	mRNA	1.04659	0	Up
16956	'Lpl'	mRNA	1.42498	0	Up
16981	'Lrrn3'	mRNA	1.69799	1.72764e-24	Up
17060	'Blnk'	mRNA	1.78802	0	Up
170720	'Card14'	mRNA	1.99173	2.45834e-18	Up
170736	'Parvb'	mRNA	1.26063	0	Up
17112	'Tm4sf1'	mRNA	1.43281	2.81365e-73	Up
171282	'Acot4'	mRNA	1.25125	0.000175904	Up
171285	'Havcr2'	mRNA	1.30133	4.5999e-127	Up
17136	'Mag'	mRNA	1.24652	5.04572e-13	Up
17179	'Matk'	mRNA	1.75752	5.63009e-106	Up
17289	'Mertk'	mRNA	1.40018	0	Up
17294	'Mest'	mRNA	1.10703	1.07326e-54	Up
17295	'Met'	mRNA	1.78472	2.27931e-160	Up
17381	'Mmp12'	mRNA	1.2372	0	Up
17384	'Mmp10'	mRNA	3.71792	3.1958e-13	Up
17444	'Grap2'	mRNA	1.484	6.12756e-165	Up
17472	'Gbp4'	mRNA	1.53097	1.64365e-62	Up
17751	'Mt3'	mRNA	2.62209	1.45284e-05	Up
17756	'Map2'	mRNA	1.411	0.000719042	Up
17836	'Mug1'	mRNA	1.10203	1.91526e-07	Up
17868	'Mybpc3'	mRNA	2.31175	2.6103e-22	Up
17968	'Ncam2'	mRNA	3.12979	0.000407198	Up
17996	'Neb'	mRNA	1.25991	1.03511e-31	Up
18022	'Nfe2'	mRNA	1.06727	2.54871e-165	Up
18049	'Ngf'	mRNA	1.84824	4.32257e-79	Up
18053	'Ngfr'	mRNA	1.50834	8.66273e-07	Up
18124	'Nr4a3'	mRNA	2.51072	1.87968e-80	Up
18164	'Nptx1'	mRNA	4.92056	5.25862e-29	Up
18173	'Slc11a1'	mRNA	1.58446	0	Up
18190	'Nrxn2'	mRNA	1.75536	0.00048021	Up
18197	'Nsg2'	mRNA	1.23944	1.14791e-06	Up
18302	'Oit3'	mRNA	1.30304	1.93957e-47	Up
18436	'P2rx1'	mRNA	1.22997	1.03284e-164	Up
18477	'Prdx1'	mRNA	1.16263	0	Up
18591	'Pdgfb'	mRNA	1.38846	1.3181e-275	Up
18619	'Penk'	mRNA	2.09479	2.84298e-26	Up
18667	'Pgr'	mRNA	1.26093	5.0547e-06	Up
18670	'Abcb4'	mRNA	1.2896	6.03591e-36	Up
18719	'Pip5k1b'	mRNA	1.49554	1.10733e-47	Up
18761	'Prkcq'	mRNA	1.13597	2.32426e-81	Up
18782	'Pla2g2d'	mRNA	1.74382	7.8327e-23	Up
18787	'Serpine1'	mRNA	1.11309	0	Up
18788	'Serpinb2'	mRNA	3.56997	0	Up
18792	'Plau'	mRNA	1.0563	0	Up
18793	'Plaur'	mRNA	1.47565	0	Up
18807	'Pld3'	mRNA	1.29578	0	Up
18823	'Plp1'	mRNA	2.26519	6.27293e-43	Up
18984	'Por'	mRNA	1.54281	0	Up
18991	'Pou3f1'	mRNA	1.56382	8.33878e-11	Up
19016	'Pparg'	mRNA	1.4924	4.93333e-217	Up
19024	'Ppfibp2'	mRNA	1.19324	1.57668e-56	Up
19074	'Prg2'	mRNA	1.44319	8.30882e-13	Up
19130	'Prox1'	mRNA	1.88291	4.30551e-06	Up
19204	'Ptafr'	mRNA	1.02954	0	Up
192188	'Stab2'	mRNA	1.39767	2.55506e-30	Up
19225	'Ptgs2'	mRNA	2.33155	5.02485e-195	Up
19260	'Ptpn22'	mRNA	1.11112	2.84003e-28	Up
19267	'Ptpre'	mRNA	1.16086	5.83969e-230	Up
19395	'Rasgrp2'	mRNA	1.28548	2.68023e-302	Up
195733	'Grhl1'	mRNA	1.45377	2.04883e-06	Up
19716	'Bex1'	mRNA	2.38914	2.15757e-276	Up
19734	'Rgs16'	mRNA	1.03153	4.28317e-58	Up
19885	'Rorc'	mRNA	2.06021	6.42587e-08	Up
20190	'Ryr1'	mRNA	1.40954	3.57661e-14	Up
20297	'Ccl20'	mRNA	4.79718	0.000291729	Up
20299	'Ccl22'	mRNA	1.35239	0.00026767	Up
20310	'Cxcl2'	mRNA	1.12626	5.42093e-11	Up
20348	'Sema3c'	mRNA	1.59988	5.5018e-41	Up
20393	'Sgk1'	mRNA	1.25651	0	Up
20447	'St6galnac3'	mRNA	1.71065	4.19025e-12	Up
20450	'St8sia2'	mRNA	1.15975	9.90119e-06	Up
20454	'St3gal5'	mRNA	1.39502	4.14524e-162	Up
20617	'Snca'	mRNA	1.46207	5.26143e-90	Up
20661	'Sort1'	mRNA	1.32546	0	Up
20665	'Sox10'	mRNA	2.89672	6.77285e-06	Up
20706	'Serpinb9b'	mRNA	2.02159	1.47156e-82	Up
20708	'Serpinb6b'	mRNA	1.39243	9.51377e-66	Up
20728	'Spic'	mRNA	2.24358	1.0505e-60	Up
20739	'Spta1'	mRNA	3.57479	2.34106e-10	Up
20741	'Sptb'	mRNA	1.60017	9.50278e-159	Up
208151	'Tmem132b'	mRNA	7.77118	1.7938e-24	Up
208634	'Tspan10'	mRNA	1.91427	8.04107e-56	Up
208677	'Creb3l3'	mRNA	1.89672	1.84942e-05	Up
211134	'Lzts1'	mRNA	1.02299	0.000190851	Up
211949	'Spsb4'	mRNA	1.51514	7.45745e-23	Up
212032	'Hk3'	mRNA	1.04834	0	Up
212108	'Rln3'	mRNA	2.77642	1.10353e-11	Up
212980	'Slc45a3'	mRNA	1.5145	1.6138e-103	Up
212998	'BC016579'	mRNA	2.89672	6.77285e-06	Up
213402	'Armc2'	mRNA	1.27683	2.75806e-13	Up
21351	'Taldo1'	mRNA	1.3097	0	Up
21386	'Tbx3'	mRNA	1.33883	2.68909e-15	Up
21390	'Tbxa2r'	mRNA	1.14624	7.98553e-33	Up
213956	'Fam83f'	mRNA	2.37782	4.33732e-119	Up
21425	'Tfeb'	mRNA	1.02792	1.68304e-95	Up
215627	'Zbtb8b'	mRNA	1.16301	8.27924e-60	Up
215707	'Ccdc92'	mRNA	2.29337	3.04765e-49	Up
216551	'Lgalsl'	mRNA	1.10992	1.18412e-188	Up
21664	'Phlda1'	mRNA	1.0527	2.50055e-72	Up
216781	'Trim58'	mRNA	1.70864	5.17285e-21	Up
21679	'Tead4'	mRNA	1.5697	6.9534e-05	Up
217154	'Stac2'	mRNA	1.49771	1.30531e-286	Up
217303	'Cd300a'	mRNA	1.12452	0	Up
217304	'Cd300lb'	mRNA	1.14843	0	Up
217305	'Cd300ld'	mRNA	1.50967	2.21329e-269	Up
217342	'Ube2o'	mRNA	1.02965	6.90312e-181	Up
217732	'Cipc'	mRNA	1.07576	1.44852e-201	Up
21817	'Tgm2'	mRNA	1.25725	0	Up
218215	'Rnf144b'	mRNA	1.65939	6.78555e-110	Up
218454	'Lhfpl2'	mRNA	1.29395	0	Up
21859	'Timp3'	mRNA	1.27985	0	Up
21873	'Tjp2'	mRNA	1.49618	4.86479e-53	Up
21885	'Tle1'	mRNA	1.12293	4.19132e-36	Up
219148	'Fam167a'	mRNA	1.57457	4.97375e-06	Up
21938	'Tnfrsf1b'	mRNA	1.0446	0	Up
22041	'Trf'	mRNA	1.28962	0	Up
22042	'Tfrc'	mRNA	1.74969	0	Up
22095	'Tshr'	mRNA	2.57527	2.46614e-05	Up
22223	'Uchl1'	mRNA	1.13184	0.000585921	Up
22229	'Ucp3'	mRNA	1.7741	1.36871e-06	Up
22259	'Nr1h3'	mRNA	1.69271	6.12225e-172	Up
22271	'Upp1'	mRNA	1.95588	4.4185e-18	Up
22295	'Cdh23'	mRNA	2.37025	1.63884e-20	Up
223473	'Nipal2'	mRNA	1.88354	9.06247e-81	Up
223838	'Adamts20'	mRNA	4.69026	0.000524949	Up
224129	'Adcy5'	mRNA	1.97341	2.56971e-90	Up
22413	'Wnt2'	mRNA	3.02414	8.85567e-05	Up
224840	'Treml4'	mRNA	2.77899	1.93424e-61	Up
225825	'Cd226'	mRNA	1.14126	2.61525e-202	Up
225872	'Npas4'	mRNA	1.82516	1.95753e-123	Up
226101	'Myof'	mRNA	1.14976	0	Up
22629	'Ywhah'	mRNA	1.00434	0	Up
226419	'Dyrk3'	mRNA	1.14268	9.41844e-10	Up
226421	'Rab7b'	mRNA	1.2792	0	Up
226610	'Fam78b'	mRNA	1.20363	6.65323e-40	Up
226844	'Flvcr1'	mRNA	1.07848	2.587e-164	Up
227326	'Gpr55'	mRNA	4.23775	3.52583e-05	Up
227327	'B3gnt7'	mRNA	1.95294	3.00102e-203	Up
227485	'Cdh19'	mRNA	1.8483	0.000863867	Up
227545	'Proser2'	mRNA	1.0962	5.75776e-54	Up
227737	'Fam129b'	mRNA	1.20438	0	Up
22782	'Slc30a1'	mRNA	1.57304	0	Up
227929	'Cytip'	mRNA	1.90854	6.98174e-147	Up
228543	'Rhov'	mRNA	1.3302	2.12196e-76	Up
228765	'Sdcbp2'	mRNA	1.49233	0.000130718	Up
229357	'Gpr149'	mRNA	2.43512	6.76145e-07	Up
230379	'Acer2'	mRNA	1.64361	3.52654e-26	Up
231125	'Zfyve28'	mRNA	1.15055	2.49751e-16	Up
231134	'Dok7'	mRNA	3.0838	8.79301e-39	Up
231238	'Sel1l3'	mRNA	1.69026	9.72661e-54	Up
231605	'Galnt9'	mRNA	1.33883	2.68909e-15	Up
231842	'Amz1'	mRNA	1.99283	1.32472e-199	Up
231871	'Daglb'	mRNA	1.61672	0	Up
232201	'Arhgap25'	mRNA	1.50356	0	Up
232370	'Clstn3'	mRNA	1.46929	1.12057e-20	Up
232431	'Gprc5a'	mRNA	1.18713	1.44308e-07	Up
232670	'Tspan33'	mRNA	3.01316	3.64128e-32	Up
232801	'Lilra5'	mRNA	1.80161	4.44621e-60	Up
233186	'Siglecf'	mRNA	2.95588	3.22106e-132	Up
233765	'Plekha7'	mRNA	1.09917	9.11971e-05	Up
233781	'Xylt1'	mRNA	1.1251	8.19125e-59	Up
235130	'Adamts15'	mRNA	1.44206	0.000169196	Up
236285	'Lancl3'	mRNA	1.80341	1.28376e-11	Up
236727	'Slc9a7'	mRNA	1.00868	1.2739e-64	Up
236899	'Pcyt1b'	mRNA	1.04782	4.86469e-34	Up
237890	'Slfn14'	mRNA	2.03729	1.41869e-63	Up
237928	'Phospho1'	mRNA	1.27935	1.3132e-57	Up
23832	'Xcr1'	mRNA	1.74644	5.77211e-09	Up
238377	'Gpr68'	mRNA	1.5699	1.41415e-15	Up
23859	'Dlg2'	mRNA	1.12547	1.38047e-44	Up
23893	'Grem2'	mRNA	2.13212	1.51544e-21	Up
239027	'Arhgap22'	mRNA	1.03456	1.86353e-63	Up
239336	'Rxfp3'	mRNA	3.07729	0.000584045	Up
23945	'Mgll'	mRNA	1.15758	0	Up
239650	'Ccdc184'	mRNA	3.08227	1.02742e-25	Up
23966	'Tenm4'	mRNA	1.17489	1.64974e-108	Up
239759	'Liph'	mRNA	1.19798	0.000162313	Up
240047	'Mmp25'	mRNA	1.0749	0.000248587	Up
24059	'Slco2a1'	mRNA	1.12301	8.96313e-102	Up
240672	'Dusp5'	mRNA	1.69233	1.74714e-44	Up
240690	'St18'	mRNA	1.0258	1.10225e-16	Up
240752	'Pik3c2b'	mRNA	1.55483	1.54618e-18	Up
240754	'Lax1'	mRNA	2.31175	1.02343e-06	Up
240873	'Tnfsf18'	mRNA	3.44926	3.26435e-05	Up
240916	'Vsig8'	mRNA	1.11084	6.85665e-05	Up
241452	'Dhrs9'	mRNA	1.85289	2.82875e-194	Up
241794	'Kcng1'	mRNA	2.38214	0.000867512	Up
242341	'Atp6v0d2'	mRNA	1.73628	0	Up
242425	'Gabbr2'	mRNA	3.98982	0.000207644	Up
242662	'Rims3'	mRNA	2.1256	1.16618e-113	Up
242851	'Gnat3'	mRNA	3.79718	0.000682802	Up
243270	'Hcar1'	mRNA	1.72442	2.21872e-18	Up
243653	'Clec1a'	mRNA	1.53235	6.56358e-06	Up
243743	'Plxna4'	mRNA	1.28406	2.444e-148	Up
243816	'Gp6'	mRNA	1.46993	2.21325e-162	Up
244091	'Fsd2'	mRNA	2.31175	7.57512e-10	Up
244646	'Pkd1l3'	mRNA	1.20264	3.1585e-09	Up
244723	'Olfm2'	mRNA	3.31175	1.56309e-06	Up
244867	'Arhgap20'	mRNA	3.18247	2.64928e-12	Up
245195	'Retnlg'	mRNA	1.6517	6.136e-72	Up
245386	'Tmem255a'	mRNA	3.02545	0.000824082	Up
245533	'Awat1'	mRNA	1.87479	2.33675e-49	Up
245555	'Nexmif'	mRNA	2.57479	3.47545e-06	Up
245670	'Rragb'	mRNA	1.43949	1.41442e-05	Up
245671	'Klf8'	mRNA	1.08468	5.19383e-09	Up
246256	'Fcgr4'	mRNA	1.03008	1.31275e-86	Up
26358	'Aldh1a7'	mRNA	2.05387	5.04052e-09	Up
26367	'Ceacam2'	mRNA	3.1509	0.000182693	Up
26559	'Hunk'	mRNA	1.08293	0.000935654	Up
268451	'Rab11fip4'	mRNA	1.41206	2.35714e-05	Up
26904	'Sh2d1b1'	mRNA	2.01862	9.9342e-28	Up
269604	'Gpr157'	mRNA	1.71412	3.65728e-170	Up
269642	'Nat8l'	mRNA	1.44838	3.88196e-55	Up
270160	'Rab39'	mRNA	1.16647	8.08154e-14	Up
27389	'Dusp13'	mRNA	2.03907	5.27112e-17	Up
27411	'Slc14a2'	mRNA	1.80092	1.50195e-18	Up
277203	'Tm4sf19'	mRNA	2.69999	6.57144e-112	Up
278180	'Vsig4'	mRNA	3.13758	8.18683e-235	Up
280408	'Rilp'	mRNA	1.21222	2.97287e-10	Up
28105	'Trim36'	mRNA	1.97479	6.41164e-29	Up
282663	'Serpinb1b'	mRNA	2.00458	0.000141894	Up
29863	'Pde7b'	mRNA	1.00478	3.57733e-41	Up
30805	'Slc22a4'	mRNA	1.72623	7.3914e-71	Up
317750	'Slc24a5'	mRNA	1.3917	5.79426e-110	Up
319161	'Hist1h4n'	mRNA	1.393	3.25834e-07	Up
319165	'Hist1h2ad'	mRNA	5.2117	1.99884e-05	Up
319176	'Hist2h2ac'	mRNA	1.90308	5.07115e-05	Up
319181	'Hist1h2bg'	mRNA	3.03184	3.62743e-06	Up
319211	'Nol4'	mRNA	2.21222	9.92974e-08	Up
319430	'C5ar2'	mRNA	1.41495	3.10438e-07	Up
319520	'Dusp4'	mRNA	1.00919	4.76239e-57	Up
319555	'Nwd1'	mRNA	2.26152	1.77108e-24	Up
319876	'Cobll1'	mRNA	1.27462	1.04855e-41	Up
319880	'Tmcc3'	mRNA	1.47786	6.01235e-155	Up
320127	'Dgki'	mRNA	1.58231	1.05544e-13	Up
320129	'Grk3'	mRNA	1.78618	2.92234e-141	Up
320148	'B430306N03Rik'	mRNA	1.48916	0	Up
320207	'Pik3r5'	mRNA	1.04235	0	Up
320664	'Cass4'	mRNA	1.12528	1.96288e-32	Up
320827	'C530008M17Rik'	mRNA	1.50637	1.56505e-110	Up
320997	'Cyp4f39'	mRNA	2.98982	4.73339e-05	Up
327766	'Tmem26'	mRNA	1.94902	1.2762e-102	Up
328381	'Sh2d4b'	mRNA	2.22625	5.34146e-78	Up
328830	'A530064D06Rik'	mRNA	2.39499	1.98121e-55	Up
329251	'Ppp1r12b'	mRNA	1.05095	2.85422e-119	Up
329252	'Lgr6'	mRNA	1.99272	1.60484e-84	Up
330319	'Wipf3'	mRNA	3.36051	2.81897e-16	Up
330483	'Ceacam16'	mRNA	1.31785	1.4858e-07	Up
330941	'AI593442'	mRNA	3.89672	1.37419e-22	Up
333050	'Ksr2'	mRNA	1.88939	1.12213e-35	Up
347722	'Agap1'	mRNA	1.70033	0	Up
353328	'Muc6'	mRNA	2.02325	6.03726e-15	Up
380684	'Nefh'	mRNA	2.84781	6.80575e-24	Up
380728	'Kcnh4'	mRNA	3.15975	8.67857e-06	Up
381199	'Tmem151a'	mRNA	2.09724	1.14448e-39	Up
381310	'Stum'	mRNA	2.28939	5.27608e-09	Up
381677	'Vgf'	mRNA	3.57479	5.64615e-15	Up
381836	'Sbk2'	mRNA	1.47431	8.6427e-22	Up
381924	'Itgad'	mRNA	2.31024	2.80772e-161	Up
384783	'Irs2'	mRNA	1.29438	5.89139e-141	Up
403174	'Msantd1'	mRNA	1.47081	4.22538e-06	Up
432582	'Ccdc92b'	mRNA	1.45695	0.000324901	Up
433022	'Plcxd2'	mRNA	1.86144	8.43109e-49	Up
433099	'Ly6g6f'	mRNA	2.13267	2.07856e-88	Up
433375	'Creg1'	mRNA	1.48967	0	Up
433940	'Fam222a'	mRNA	1.25286	0.000294979	Up
50493	'Txnrd1'	mRNA	1.33585	0	Up
50778	'Rgs1'	mRNA	1.31413	0	Up
50917	'Galns'	mRNA	1.22831	0	Up
50934	'Slc7a8'	mRNA	1.07002	0	Up
51801	'Ramp1'	mRNA	1.74453	5.92018e-45	Up
52187	'Rragd'	mRNA	1.10049	6.45518e-86	Up
53374	'Chst3'	mRNA	1.79133	2.94363e-30	Up
53857	'Tuba8'	mRNA	1.17224	6.88859e-28	Up
53945	'Slc40a1'	mRNA	1.86816	0	Up
54199	'Ccrl2'	mRNA	1.06021	1.72022e-66	Up
54366	'Ctnnal1'	mRNA	1.06612	4.24485e-24	Up
54384	'Mtmr7'	mRNA	1.32883	9.83079e-05	Up
544763	'Hbq1b'	mRNA	1.59249	1.43373e-13	Up
545486	'Tubb1'	mRNA	1.22697	1.90899e-148	Up
545622	'Ptpn3'	mRNA	1.02522	8.15447e-25	Up
54698	'Crtam'	mRNA	1.80479	1.00369e-09	Up
54720	'Rcan1'	mRNA	2.01206	0	Up
54725	'Cadm1'	mRNA	1.3187	0	Up
55984	'Camkk1'	mRNA	1.14021	1.2089e-23	Up
55985	'Cxcl13'	mRNA	4.51339	3.36947e-06	Up
56226	'Espn'	mRNA	1.69508	2.46603e-07	Up
56527	'Mast1'	mRNA	1.18812	3.35788e-24	Up
56644	'Clec7a'	mRNA	1.54433	0	Up
56710	'Brinp1'	mRNA	1.57479	0.000918298	Up
56792	'Stap1'	mRNA	1.31075	3.16164e-157	Up
56857	'Slc37a2'	mRNA	1.50149	0	Up
57256	'Prss21'	mRNA	4.98982	9.13052e-05	Up
57276	'Vsig2'	mRNA	1.85832	7.8507e-24	Up
57349	'Ppbp'	mRNA	1.20761	0	Up
57435	'Plin4'	mRNA	1.45846	1.6711e-53	Up
57738	'Slc15a2'	mRNA	2.00803	1.93612e-32	Up
57764	'Ntn4'	mRNA	1.41683	7.6082e-09	Up
57816	'Tesc'	mRNA	3.01138	2.28902e-258	Up
58182	'Prokr1'	mRNA	1.55817	1.55835e-64	Up
58222	'Rab37'	mRNA	2.13543	1.29238e-57	Up
58223	'Mmp19'	mRNA	1.9103	0	Up
58229	'Efcc1'	mRNA	2.20756	3.60151e-78	Up
60533	'Cd274'	mRNA	1.37776	2.88493e-266	Up
630146	'Cd101'	mRNA	2.31175	6.23153e-23	Up
64074	'Smoc2'	mRNA	2.85428	7.80813e-54	Up
65221	'Slc15a3'	mRNA	1.7786	0	Up
65256	'Asb2'	mRNA	3.06955	1.52213e-32	Up
654812	'Angptl7'	mRNA	1.47419	3.15851e-09	Up
65972	'Ifi30'	mRNA	1.36365	0	Up
66060	'Cystm1'	mRNA	1.46516	8.96907e-09	Up
66109	'Tspan13'	mRNA	1.44824	9.43672e-84	Up
66195	'Lce1g'	mRNA	3.51339	7.44831e-10	Up
66253	'Aig1'	mRNA	1.16781	3.50602e-73	Up
665113	'Tnik'	mRNA	1.04541	9.25335e-91	Up
665119	'Sec14l5'	mRNA	1.34895	1.94249e-25	Up
665622	'Hist1h2br'	mRNA	1.84971	6.30418e-29	Up
667772	'Myh15'	mRNA	3.44926	3.26435e-05	Up
66853	'Pnpla2'	mRNA	1.05413	1.2318e-266	Up
66859	'Slc16a9'	mRNA	1.53803	1.75703e-23	Up
66889	'Rnf128'	mRNA	1.40854	0	Up
67434	'Ankrd33b'	mRNA	1.6538	9.44722e-78	Up
67739	'Slc48a1'	mRNA	1.12884	0	Up
67815	'Sec14l2'	mRNA	1.58813	9.13586e-67	Up
67916	'Plpp3'	mRNA	1.09083	2.6722e-220	Up
68024	'Hist1h2bc'	mRNA	1.11542	1.96759e-74	Up
68027	'Tmem178'	mRNA	2.43829	1.65382e-18	Up
68070	'Pdzd2'	mRNA	2.24721	1.56752e-48	Up
68203	'Diras2'	mRNA	2.96084	1.77463e-257	Up
68468	'Ly6g6c'	mRNA	3.47235	1.57146e-09	Up
68567	'Cgref1'	mRNA	1.33775	1.37194e-12	Up
68591	'Mocos'	mRNA	1.05315	5.90028e-125	Up
68666	'Svop'	mRNA	2.04872	0.000933751	Up
68870	'Ak8'	mRNA	1.34199	7.04592e-14	Up
68947	'Chst8'	mRNA	1.25831	0.000673071	Up
69310	'Pacrg'	mRNA	2.32398	7.72156e-31	Up
69325	'1700012B09Rik'	mRNA	4.55968	2.94881e-22	Up
69387	'Dnajb13'	mRNA	1.44926	3.43869e-06	Up
69398	'Cdhr4'	mRNA	1.1392	1.18837e-06	Up
69574	'Cmbl'	mRNA	1.73058	8.04938e-23	Up
69635	'Dapk1'	mRNA	1.08307	1.19827e-173	Up
69697	'Camsap3'	mRNA	2.02014	8.8245e-10	Up
69772	'Bdh2'	mRNA	2.92842	2.87073e-12	Up
69810	'Clec4b1'	mRNA	2.88726	2.05856e-11	Up
69816	'Mzb1'	mRNA	1.61432	7.78869e-07	Up
69847	'Wnk4'	mRNA	1.92111	2.74447e-17	Up
69865	'A1cf'	mRNA	2.37365	0.000506696	Up
69993	'Chn2'	mRNA	1.68809	2.02973e-28	Up
70059	'Degs2'	mRNA	1.17438	2.85482e-30	Up
70086	'Cysltr2'	mRNA	1.48706	3.49888e-60	Up
70166	'Lipn'	mRNA	1.63885	8.08603e-15	Up
70240	'Ufsp1'	mRNA	1.56859	4.77912e-70	Up
70274	'Ly6g6e'	mRNA	2.47525	7.10764e-05	Up
70405	'Calml3'	mRNA	4.69026	5.86691e-07	Up
70701	'Nipal1'	mRNA	1.41609	1.3599e-06	Up
70945	'Mmrn1'	mRNA	1.03592	1.65451e-294	Up
70989	'Jhy'	mRNA	2.22827	5.50681e-06	Up
71085	'Arhgap19'	mRNA	1.02861	6.66248e-22	Up
71653	'Shtn1'	mRNA	1.17396	6.97967e-214	Up
71720	'Osbpl3'	mRNA	1.0792	1.10458e-24	Up
71738	'Mamdc2'	mRNA	1.25043	3.80489e-101	Up
71795	'Pitpnc1'	mRNA	1.19229	1.03834e-169	Up
71869	'Serpinb12'	mRNA	4.31175	8.56506e-10	Up
72097	'2010300C02Rik'	mRNA	3.52898	7.7271e-19	Up
72125	'Amer2'	mRNA	3.03609	2.76951e-05	Up
72160	'Tmem163'	mRNA	1.25991	1.1386e-07	Up
72169	'Trim29'	mRNA	1.39508	1.45435e-25	Up
72275	'2200002D01Rik'	mRNA	1.51339	0.000250484	Up
72309	'Tmem158'	mRNA	1.20424	6.28196e-40	Up
72324	'Plxdc1'	mRNA	1.17139	2.03035e-79	Up
72446	'Prr5l'	mRNA	1.43143	1.87158e-59	Up
72472	'Slc16a10'	mRNA	1.0407	8.74495e-207	Up
72555	'Shisa9'	mRNA	2.84032	1.8924e-91	Up
72823	'Pard3b'	mRNA	1.03475	1.28442e-32	Up
72828	'Ubash3b'	mRNA	1.02712	2.19499e-273	Up
72948	'Tppp'	mRNA	3.19928	4.12225e-14	Up
73102	'Slc22a23'	mRNA	1.15162	2.87807e-54	Up
73246	'Rassf6'	mRNA	2.04872	0.000933751	Up
73712	'Dmkn'	mRNA	2.44926	1.67623e-05	Up
73728	'Psd'	mRNA	1.21885	3.72656e-12	Up
73893	'Tmem202'	mRNA	2.10615	1.32856e-27	Up
74096	'Hvcn1'	mRNA	1.50341	0	Up
74100	'Arpp21'	mRNA	1.82359	1.32417e-32	Up
74152	'Stra6l'	mRNA	1.79063	4.71252e-156	Up
74281	'Spatc1'	mRNA	1.98982	2.63626e-07	Up
74376	'Myo18b'	mRNA	2.00623	1.11636e-65	Up
74410	'Ttll11'	mRNA	1.51267	1.01123e-18	Up
74464	'Zswim5'	mRNA	2.11012	2.92733e-12	Up
74552	'Nipal3'	mRNA	1.187	5.01151e-178	Up
74614	'Ocstamp'	mRNA	1.14902	0.000358791	Up
74694	'Tbc1d30'	mRNA	1.64804	3.57375e-09	Up
74732	'Stx11'	mRNA	1.38937	3.47426e-173	Up
74748	'Slamf8'	mRNA	2.18624	2.02487e-180	Up
75141	'Rasd2'	mRNA	2.07148	1.67509e-06	Up
75345	'Slamf7'	mRNA	1.15382	7.89429e-66	Up
75552	'Paqr9'	mRNA	1.45127	5.68366e-13	Up
75573	'Prr29'	mRNA	4.79718	0.000291729	Up
75590	'Dusp9'	mRNA	1.55641	2.66576e-18	Up
75668	'Rasl10a'	mRNA	1.71681	3.13028e-09	Up
75690	'Vsig10l'	mRNA	1.01058	1.35862e-11	Up
75766	'Dcstamp'	mRNA	2.45931	2.01019e-20	Up
76157	'Slc35d3'	mRNA	1.13175	3.9238e-48	Up
76261	'0610040J01Rik'	mRNA	1.13278	7.09979e-06	Up
76650	'Srxn1'	mRNA	1.89179	0	Up
76820	'Fam49a'	mRNA	1.3015	9.57032e-88	Up
77037	'Mrap'	mRNA	1.33181	1.44221e-30	Up
77220	'Tmem200a'	mRNA	2.07729	8.35031e-05	Up
77799	'Sla2'	mRNA	1.18503	3.81818e-37	Up
77836	'Mlana'	mRNA	2.6679	1.63519e-10	Up
77974	'Rdh12'	mRNA	1.25078	1.91823e-08	Up
78167	'4930439D14Rik'	lncRNA	3.72219	0.000559804	Up
78252	'Nxpe2'	mRNA	1.4028	3.3804e-09	Up
78255	'Ralgps2'	mRNA	1.04437	2.18414e-29	Up
78892	'Crispld2'	mRNA	1.06783	5.54169e-05	Up
80291	'Rilpl2'	mRNA	1.24113	4.37963e-196	Up
80838	'Hist1h1a'	mRNA	3.89672	0.000376068	Up
80901	'Cxcr6'	mRNA	1.63368	5.15981e-07	Up
83924	'Gpr137b'	mRNA	1.27683	0	Up
84544	'Cd96'	mRNA	3.01802	6.81475e-27	Up
85030	'Tnfrsf25'	mRNA	1.79718	0.00030858	Up
93695	'Gpnmb'	mRNA	1.7044	0	Up
93966	'Hemgn'	mRNA	1.09945	3.73863e-08	Up
94180	'Acsbg1'	mRNA	2.32543	1.98372e-14	Up
94215	'Ugt2a1'	mRNA	5.79718	1.13586e-07	Up
94332	'Cadm3'	mRNA	1.14737	0.00096705	Up
94346	'Tmem40'	mRNA	1.07837	3.37887e-84	Up
97086	'Slc9b2'	mRNA	1.64618	6.34766e-15	Up
97114	'Hist2h3c2'	mRNA	1.28555	5.416e-13	Up
98170	'Tmem132a'	mRNA	1.43542	0	Up
98388	'Chst10'	mRNA	1.8331	3.51048e-125	Up
98752	'Fcrla'	mRNA	2.19146	1.7714e-06	Up
100034251	'Wfdc17'	mRNA	-1.47026	0	Down
100034684	'BC100530'	mRNA	-1.70758	3.82973e-10	Down
100038882	'Isg15'	mRNA	-2.29207	2.80236e-107	Down
100038947	'LOC100038947'	mRNA	-1.03494	4.68703e-12	Down
100039246	'Plac9b'	mRNA	-1.72893	4.29904e-16	Down
100039796	'Tgtp2'	mRNA	-3.06061	1.36177e-256	Down
100039964	'Gm15411'	lncRNA	-1.53928	0.000322843	Down
100041057	'LOC100041057'	mRNA	-1.17331	6.24974e-06	Down
100041151	'Gm3636'	mRNA	-2.20414	1.51116e-10	Down
100041546	'Ly6c2'	mRNA	-1.0349	1.98769e-34	Down
100042480	'Nhsl2'	mRNA	-1.37059	6.50633e-35	Down
100042856	'Gm4070'	mRNA	-1.45274	0	Down
100102	'Pcsk9'	mRNA	-2.23257	3.70212e-06	Down
100129	'Gpr153'	mRNA	-3.49163	3.47746e-277	Down
100340	'Smpdl3b'	mRNA	-1.38298	6.64288e-20	Down
100342	'Tent5b'	mRNA	-1.23966	0.000119055	Down
100502940	'Colca2'	mRNA	-1.9717	1.0106e-08	Down
100503043	'Armcx4'	mRNA	-1.47431	1.16274e-55	Down
100503884	'Ccdc149'	mRNA	-3.05457	2.642e-12	Down
100504518	'3425401B19Rik'	mRNA	-2.40683	3.62342e-22	Down
100678	'Psph'	mRNA	-1.19214	3.54366e-69	Down
100689	'Spon2'	mRNA	-2.36877	5.23004e-68	Down
100702	'Gbp6'	mRNA	-1.43298	2.46702e-21	Down
100862085	'Gm16867'	mRNA	-2.4942	4.94638e-05	Down
100952	'Emilin1'	mRNA	-1.10503	0	Down
101055676	'LOC101055676'	mRNA	-4.86417	0.000209035	Down
101055907	'Gm15246'	mRNA	-1.23474	2.3076e-05	Down
101359	'Prrt4'	mRNA	-3.84251	3.29881e-59	Down
101401	'Adamts9'	mRNA	-1.35784	8.59279e-32	Down
101544	'Zfp575'	mRNA	-2.49626	4.87102e-12	Down
101809	'Spred3'	mRNA	-1.38095	9.43636e-44	Down
102075	'Plekhg4'	mRNA	-3.14631	7.65501e-38	Down
102631909	'Gm30124'	mRNA	-1.86202	1.86625e-05	Down
102632483	'Gm17330'	mRNA	-1.49667	2.44115e-16	Down
102633156	'LOC102633156'	mRNA	-6.68996	5.38563e-12	Down
102633307	'Gm31166'	pseudo	-1.01731	2.89678e-05	Down
102635360	'Gm32719'	mRNA	-2.20392	4.63297e-16	Down
102635496	'Malrd1'	mRNA	-4.91707	5.07291e-08	Down
102635944	'Gm33153'	mRNA	-1.77944	7.42577e-12	Down
102636251	'Gm33370'	mRNA	-1.58517	8.26388e-06	Down
102638268	'1700014D04Rik'	mRNA	-3.09764	0.000533459	Down
102640839	'Gm12963'	lncRNA	-4.46961	2.60049e-35	Down
103213	'Traf3ip2'	mRNA	-1.06841	2.36913e-31	Down
103266	'Tmem263'	mRNA	-1.03506	4.99321e-54	Down
103406	'Zfr2'	mRNA	-1.96192	3.98448e-16	Down
103511	'Calhm5'	mRNA	-1.65039	5.97581e-29	Down
103743	'Tmem98'	mRNA	-2.0899	4.43142e-104	Down
103768	'Tubg2'	mRNA	-2.75068	4.5013e-22	Down
103889	'Hoxb2'	mRNA	-1.37791	4.92493e-06	Down
103967	'Dnm3'	mRNA	-2.52475	1.13917e-06	Down
103988	'Gck'	mRNA	-5.1801	2.69548e-05	Down
104009	'Qsox1'	mRNA	-1.3269	0	Down
104027	'Synpo'	mRNA	-3.46563	0	Down
104080	'Nxph4'	mRNA	-3.14671	3.71114e-53	Down
104110	'Adcy4'	mRNA	-1.0458	0.000235496	Down
104445	'Cdc42ep1'	mRNA	-1.75496	2.5261e-163	Down
104759	'Pld4'	mRNA	-1.74794	0	Down
104816	'Aspg'	mRNA	-3.86816	4.72679e-07	Down
105242430	'Gm38699'	mRNA	-4.20585	4.09215e-11	Down
105244931	'Gm40453'	mRNA	-2.92896	8.22835e-13	Down
105245278	'Gm40755'	mRNA	-1.90689	1.04487e-07	Down
105245383	'Gm40848'	mRNA	-1.34355	1.88556e-09	Down
105298	'Epdr1'	mRNA	-2.43953	0	Down
105387	'Akr1c14'	mRNA	-1.40249	0.000983054	Down
105785	'Kdelr3'	mRNA	-1.75534	1.76202e-145	Down
105827	'Amigo2'	mRNA	-3.0426	1.14276e-46	Down
105859	'Csdc2'	mRNA	-2.56046	0.000212921	Down
106369	'Ypel1'	mRNA	-1.7099	5.5106e-08	Down
106393	'Srl'	mRNA	-1.01767	1.80585e-08	Down
106877	'Afap1l1'	mRNA	-1.63166	5.91169e-17	Down
107272	'Psat1'	mRNA	-1.37136	0	Down
107328	'Trpt1'	mRNA	-1.40854	4.75604e-07	Down
107351	'Kank1'	mRNA	-1.43594	9.86048e-25	Down
107503	'Atf5'	mRNA	-1.83822	0	Down
107515	'Lgr4'	mRNA	-1.20214	1.57592e-31	Down
107581	'Col16a1'	mRNA	-1.98652	0	Down
107585	'Dio3'	mRNA	-4.96639	7.67687e-166	Down
107589	'Mylk'	mRNA	-2.1096	0	Down
107869	'Cth'	mRNA	-4.26091	1.40589e-112	Down
107971	'Frs3'	mRNA	-1.2841	1.7939e-08	Down
108030	'Lin7a'	mRNA	-2.49272	6.22516e-05	Down
108037	'Shmt2'	mRNA	-1.12031	0	Down
108075	'Ltbp4'	mRNA	-2.35413	1.37782e-09	Down
108089	'Rnf144a'	mRNA	-1.04441	6.90663e-14	Down
108096	'Slco1a5'	mRNA	-1.3231	3.60606e-05	Down
108153	'Adamts7'	mRNA	-1.83896	5.24577e-36	Down
108154	'Adamts6'	mRNA	-1.63489	9.16443e-52	Down
108167368	'LOC108167368'	mRNA	-1.18458	2.24012e-05	Down
108167614	'Gm46084'	mRNA	-1.25427	7.04857e-05	Down
108167806	'Gm46221'	mRNA	-1.21857	1.15446e-13	Down
108167809	'Gm46223'	mRNA	-3.3627	9.70939e-31	Down
108167855	'Gm46255'	mRNA	-1.66673	0.000177521	Down
108682	'Gpt2'	mRNA	-1.69313	2.39557e-129	Down
108899	'2700081O15Rik'	mRNA	-1.47988	3.26649e-71	Down
108927	'Lhfp'	mRNA	-1.19525	2.5285e-171	Down
109042	'Cavin3'	mRNA	-2.03426	2.70485e-130	Down
109205	'Sobp'	mRNA	-2.85324	6.64069e-66	Down
109624	'Cald1'	mRNA	-1.11431	0	Down
109676	'Ank2'	mRNA	-2.80981	4.44925e-76	Down
109700	'Itga1'	mRNA	-1.82138	1.97397e-70	Down
109731	'Maob'	mRNA	-2.53556	6.32491e-84	Down
110075	'Bmp3'	mRNA	-3.07851	0.000586999	Down
110310	'Krt7'	mRNA	-1.66468	5.71216e-15	Down
110351	'Rap1gap'	mRNA	-1.01018	7.15326e-09	Down
110380	'Shroom2'	mRNA	-2.05854	5.19012e-11	Down
110454	'Ly6a'	mRNA	-3.01471	2.00338e-70	Down
110532	'Adarb1'	mRNA	-1.17351	2.0198e-81	Down
110596	'Arhgef28'	mRNA	-1.46983	7.6865e-11	Down
110862	'Kcnq3'	mRNA	-1.0937	0.000837353	Down
110876	'Scn2a'	mRNA	-2.41161	4.64468e-13	Down
110893	'Slc8a3'	mRNA	-2.11814	6.14488e-07	Down
11304	'Abca4'	mRNA	-1.62299	1.56701e-24	Down
114142	'Foxp2'	mRNA	-3.06149	6.48268e-17	Down
114301	'Palmd'	mRNA	-4.0899	1.46205e-40	Down
11435	'Chrna1'	mRNA	-1.93652	0.000193378	Down
11459	'Acta1'	mRNA	-1.90391	5.35568e-07	Down
11464	'Actc1'	mRNA	-2.53374	0.000268101	Down
114714	'Rad51c'	mRNA	-1.02385	2.81539e-09	Down
11474	'Actn3'	mRNA	-3.52324	1.37546e-53	Down
11475	'Acta2'	mRNA	-1.19262	0	Down
114774	'Pawr'	mRNA	-1.93214	4.78255e-109	Down
11488	'Adam11'	mRNA	-2.54374	4.70215e-10	Down
11499	'Adam5'	mRNA	-3.76506	1.54154e-06	Down
11504	'Adamts1'	mRNA	-1.91489	7.51509e-279	Down
11522	'Adh1'	mRNA	-2.9114	1.16036e-21	Down
11529	'Adh7'	mRNA	-1.204	1.28494e-18	Down
11535	'Adm'	mRNA	-1.8807	1.52191e-174	Down
11550	'Adra1d'	mRNA	-1.19178	1.12577e-05	Down
11555	'Adrb2'	mRNA	-1.0892	4.35226e-21	Down
11567	'Avil'	mRNA	-1.36381	0.000719722	Down
11568	'Aebp1'	mRNA	-1.36746	0	Down
11602	'Angpt4'	mRNA	-3.91237	1.40852e-127	Down
11603	'Agrn'	mRNA	-1.23678	2.18553e-90	Down
11606	'Agt'	mRNA	-1.80854	2.22276e-30	Down
11636	'Ak1'	mRNA	-1.21322	1.54484e-148	Down
11639	'Ak4'	mRNA	-1.09473	6.99257e-57	Down
11647	'Alpl'	mRNA	-1.0869	2.04411e-22	Down
116847	'Prelp'	mRNA	-1.44249	2.85883e-60	Down
11699	'Ambp'	mRNA	-4.81753	0.000273743	Down
117167	'Steap4'	mRNA	-1.93617	1.33301e-31	Down
11722	'Amy1'	mRNA	-3.80823	2.08822e-12	Down
11727	'Ang'	mRNA	-1.9951	1.57192e-14	Down
11735	'Ank3'	mRNA	-1.53255	4.23907e-36	Down
11752	'Anxa8'	mRNA	-2.63166	9.01583e-13	Down
11754	'Aoc3'	mRNA	-1.52751	1.30533e-94	Down
117606	'Boc'	mRNA	-1.79981	1.41856e-74	Down
11785	'Apbb1'	mRNA	-2.07995	2.10024e-52	Down
11803	'Aplp1'	mRNA	-2.0536	2.7197e-41	Down
11813	'Apoc2'	mRNA	-2.54077	0	Down
11835	'Ar'	mRNA	-1.88648	6.03782e-52	Down
118449	'Synpo2'	mRNA	-2.22808	3.87551e-155	Down
118453	'Mmp28'	mRNA	-1.66253	5.8243e-16	Down
11846	'Arg1'	mRNA	-3.08452	1.51979e-38	Down
11876	'Artn'	mRNA	-2.23257	3.70212e-06	Down
11981	'Atp9a'	mRNA	-1.76272	3.96827e-63	Down
11989	'Slc7a3'	mRNA	-3.03254	4.63639e-12	Down
12035	'Bcat1'	mRNA	-1.62793	1.15193e-225	Down
12051	'Bcl3'	mRNA	-1.02221	2.43782e-70	Down
12064	'Bdnf'	mRNA	-2.4133	1.16881e-27	Down
12111	'Bgn'	mRNA	-1.8378	0	Down
12153	'Bmp1'	mRNA	-2.33004	0	Down
12159	'Bmp4'	mRNA	-6.15718	1.07035e-292	Down
12160	'Bmp5'	mRNA	-2.48608	1.28599e-132	Down
12166	'Bmpr1a'	mRNA	-1.64586	2.59612e-177	Down
12176	'Bnip3'	mRNA	-1.63518	0	Down
12182	'Bst1'	mRNA	-1.28888	2.45462e-115	Down
12192	'Zfp36l1'	mRNA	-1.12709	0	Down
12258	'Serping1'	mRNA	-3.39292	0	Down
12266	'C3'	mRNA	-1.62382	0	Down
12268	'C4b'	mRNA	-1.91659	6.04339e-45	Down
12288	'Cacna1c'	mRNA	-1.34275	7.13542e-42	Down
12293	'Cacna2d1'	mRNA	-1.37644	1.48457e-58	Down
12295	'Cacnb1'	mRNA	-1.19738	1.73572e-10	Down
12297	'Cacnb3'	mRNA	-1.81318	8.81567e-138	Down
12322	'Camk2a'	mRNA	-1.16573	7.09463e-05	Down
12338	'Capn6'	mRNA	-4.47745	7.12226e-16	Down
12348	'Car11'	mRNA	-2.45312	7.83266e-13	Down
12364	'Casp12'	mRNA	-1.5745	9.04234e-90	Down
12391	'Cav3'	mRNA	-5.01018	8.52175e-05	Down
12395	'Runx1t1'	mRNA	-2.71562	8.51608e-53	Down
12399	'Runx3'	mRNA	-1.3685	5.36794e-130	Down
12404	'Cbln1'	mRNA	-2.27321	1.39281e-33	Down
12406	'Serpinh1'	mRNA	-1.94691	0	Down
12409	'Cbr2'	mRNA	-2.96152	1.08223e-125	Down
12444	'Ccnd2'	mRNA	-1.04704	3.11904e-276	Down
12490	'Cd34'	mRNA	-1.85427	2.55727e-266	Down
12494	'Cd38'	mRNA	-1.8793	1.02228e-227	Down
12520	'Cd81'	mRNA	-1.10901	0	Down
12552	'Cdh11'	mRNA	-1.73369	0	Down
12554	'Cdh13'	mRNA	-1.67314	2.40037e-07	Down
12558	'Cdh2'	mRNA	-1.0334	6.13048e-124	Down
12562	'Cdh5'	mRNA	-1.98781	1.07167e-27	Down
12578	'Cdkn2a'	mRNA	-2.17817	1.23232e-44	Down
12579	'Cdkn2b'	mRNA	-2.84495	4.31705e-152	Down
12589	'Ift81'	mRNA	-1.50465	1.26957e-32	Down
12609	'Cebpd'	mRNA	-2.02279	4.83973e-286	Down
12623	'Ces1g'	mRNA	-1.63821	0.000879056	Down
12628	'Cfh'	mRNA	-1.45314	0	Down
12642	'Ch25h'	mRNA	-1.16085	1.54394e-12	Down
12655	'Chil3'	mRNA	-1.88184	1.44331e-116	Down
12667	'Chrd'	mRNA	-3.46961	2.33764e-07	Down
12695	'Patj'	mRNA	-1.85345	7.06678e-07	Down
12702	'Socs3'	mRNA	-2.2536	0	Down
12737	'Cldn1'	mRNA	-2.36067	2.99694e-14	Down
12772	'Ccr2'	mRNA	-2.15542	0	Down
12774	'Ccr5'	mRNA	-1.37603	5.97042e-284	Down
12777	'Ccr10'	mRNA	-4.53374	3.02668e-06	Down
12794	'Cnih2'	mRNA	-2.30563	7.17498e-08	Down
12805	'Cntn1'	mRNA	-1.90004	0.000102256	Down
12808	'Cobl'	mRNA	-1.48722	3.08476e-08	Down
12814	'Col11a1'	mRNA	-5.40153	0	Down
12816	'Col12a1'	mRNA	-2.46368	0	Down
12818	'Col14a1'	mRNA	-1.15702	0.000544877	Down
12822	'Col18a1'	mRNA	-1.07588	4.47587e-164	Down
12824	'Col2a1'	mRNA	-1.17176	4.98261e-30	Down
12825	'Col3a1'	mRNA	-5.262	0	Down
12830	'Col4a5'	mRNA	-1.56438	2.11177e-18	Down
12831	'Col5a1'	mRNA	-2.7884	0	Down
12832	'Col5a2'	mRNA	-2.58275	0	Down
12833	'Col6a1'	mRNA	-1.72991	0	Down
12834	'Col6a2'	mRNA	-1.89807	0	Down
12836	'Col7a1'	mRNA	-1.47358	2.5694e-07	Down
12837	'Col8a1'	mRNA	-2.0852	0	Down
12842	'Col1a1'	mRNA	-3.77849	0	Down
12843	'Col1a2'	mRNA	-3.44513	0	Down
12862	'Cox6a2'	mRNA	-2.63685	3.21897e-29	Down
12870	'Cp'	mRNA	-2.91719	0	Down
12876	'Cpe'	mRNA	-1.56914	8.47366e-137	Down
12890	'Cplx2'	mRNA	-1.3054	8.40131e-14	Down
12903	'Crabp1'	mRNA	-3.09764	0.000533459	Down
12904	'Crabp2'	mRNA	-4.0426	6.42722e-77	Down
12936	'Pcdha4'	mRNA	-5.96204	2.07239e-08	Down
12941	'Pcdha5'	mRNA	-3.54159	6.9548e-06	Down
12943	'Pcdha10'	mRNA	-2.35092	3.00342e-05	Down
13003	'Vcan'	mRNA	-1.99923	0	Down
13008	'Csrp2'	mRNA	-2.29955	0	Down
13011	'Cst7'	mRNA	-2.12763	1.18946e-28	Down
13032	'Ctsc'	mRNA	-1.17657	0	Down
13034	'Ctse'	mRNA	-1.08109	5.95864e-59	Down
13035	'Ctsg'	mRNA	-1.52594	8.68779e-51	Down
13052	'Cxadr'	mRNA	-1.04725	1.38396e-05	Down
13078	'Cyp1b1'	mRNA	-1.08206	0	Down
13116	'Cyp46a1'	mRNA	-2.81753	0.000225129	Down
13123	'Cyp7b1'	mRNA	-2.10704	9.66573e-10	Down
13132	'Dab2'	mRNA	-1.33393	0	Down
13170	'Dbp'	mRNA	-1.67065	5.94641e-49	Down
13175	'Dclk1'	mRNA	-1.78557	0	Down
13179	'Dcn'	mRNA	-1.17303	2.6598e-96	Down
13180	'Pcbd1'	mRNA	-3.91707	0.000348816	Down
13346	'Des'	mRNA	-1.01018	8.9033e-10	Down
13395	'Dlx5'	mRNA	-2.68498	6.40742e-80	Down
13396	'Dlx6'	mRNA	-2.95827	1.19486e-25	Down
13400	'Dmpk'	mRNA	-1.4956	6.43413e-287	Down
13417	'Dnah8'	mRNA	-2.01018	7.1259e-16	Down
13429	'Dnm1'	mRNA	-2.20282	4.63375e-20	Down
13479	'Dpep1'	mRNA	-1.88624	1.22251e-117	Down
13497	'Drp2'	mRNA	-1.71767	1.06101e-07	Down
13591	'Ebf1'	mRNA	-1.27552	1.1624e-103	Down
13593	'Ebf3'	mRNA	-3.22109	0	Down
13607	'Eda'	mRNA	-3.11254	9.82541e-102	Down
13608	'Edar'	mRNA	-6.29558	2.99417e-10	Down
13612	'Edil3'	mRNA	-2.91879	2.69093e-204	Down
13614	'Edn1'	mRNA	-2.27932	1.41875e-123	Down
13617	'Ednra'	mRNA	-2.23578	3.2687e-55	Down
13618	'Ednrb'	mRNA	-2.72385	0	Down
13636	'Efna1'	mRNA	-2.91707	1.04614e-15	Down
13637	'Efna2'	mRNA	-2.22808	8.39884e-27	Down
13639	'Efna4'	mRNA	-2.5876	2.06408e-28	Down
13640	'Efna5'	mRNA	-2.30102	5.03291e-55	Down
13644	'Efs'	mRNA	-3.5871	7.09626e-36	Down
13649	'Egfr'	mRNA	-1.78647	2.45254e-160	Down
13685	'Eif4ebp1'	mRNA	-1.06116	1.36229e-273	Down
13800	'Enah'	mRNA	-2.06231	0	Down
13809	'Enpep'	mRNA	-1.94216	1.00372e-15	Down
13837	'Epha3'	mRNA	-5.05457	8.96761e-09	Down
13841	'Epha7'	mRNA	-2.90348	6.5015e-18	Down
13844	'Ephb2'	mRNA	-2.49321	5.94838e-62	Down
13845	'Ephb3'	mRNA	-2.46293	4.09357e-38	Down
13846	'Ephb4'	mRNA	-2.43339	8.54425e-190	Down
13848	'Ephb6'	mRNA	-1.22649	2.97937e-09	Down
13850	'Ephx2'	mRNA	-1.19862	5.75096e-06	Down
13860	'Eps8'	mRNA	-1.33765	7.71379e-101	Down
13865	'Nr2f1'	mRNA	-1.93029	5.31756e-17	Down
13876	'Erg'	mRNA	-2.01018	2.78507e-08	Down
13982	'Esr1'	mRNA	-1.0608	5.99347e-13	Down
14009	'Etv1'	mRNA	-1.82467	4.41358e-99	Down
14049	'Eya2'	mRNA	-1.62052	7.59479e-145	Down
14051	'Eya4'	mRNA	-1.66958	6.90216e-128	Down
140557	'Smc1b'	mRNA	-2.38869	0.000175547	Down
140577	'Ankrd6'	mRNA	-1.08612	0.000215396	Down
14089	'Fap'	mRNA	-4.2	4.75589e-221	Down
14102	'Fas'	mRNA	-1.5979	2.84569e-41	Down
14107	'Fat1'	mRNA	-1.95852	0	Down
14114	'Fbln1'	mRNA	-2.29894	7.3961e-162	Down
14115	'Fbln2'	mRNA	-2.62524	0	Down
14118	'Fbn1'	mRNA	-2.62762	0	Down
14119	'Fbn2'	mRNA	-6.58003	4.43564e-111	Down
14134	'Fcnb'	mRNA	-1.68648	1.19801e-14	Down
14160	'Lgr5'	mRNA	-6.6546	7.69678e-125	Down
14163	'Fgd1'	mRNA	-1.2373	6.6939e-33	Down
14166	'Fgf11'	mRNA	-1.02343	8.13622e-09	Down
14178	'Fgf7'	mRNA	-1.4072	0	Down
14183	'Fgfr2'	mRNA	-1.74787	2.09626e-58	Down
14200	'Fhl2'	mRNA	-2.01551	0	Down
14205	'Vegfd'	mRNA	-1.59514	2.14443e-09	Down
14230	'Fkbp10'	mRNA	-1.99547	0	Down
14231	'Fkbp7'	mRNA	-2.56539	2.38126e-123	Down
14261	'Fmo1'	mRNA	-2.07667	1.63998e-25	Down
14264	'Fmod'	mRNA	-3.37696	2.13775e-37	Down
14266	'Aff2'	mRNA	-1.58391	7.89272e-11	Down
14268	'Fn1'	mRNA	-2.46202	0	Down
14289	'Fpr2'	mRNA	-1.32703	6.64886e-26	Down
14313	'Fst'	mRNA	-1.99935	7.06754e-154	Down
14314	'Fstl1'	mRNA	-2.4549	0	Down
14365	'Fzd3'	mRNA	-1.37437	7.74544e-16	Down
14366	'Fzd4'	mRNA	-1.51919	5.80943e-17	Down
14367	'Fzd5'	mRNA	-1.12641	5.54025e-58	Down
14370	'Fzd8'	mRNA	-1.29833	2.36561e-34	Down
14404	'Gabre'	mRNA	-2.14631	2.95402e-19	Down
14451	'Gas1'	mRNA	-2.32935	0	Down
14453	'Gas2'	mRNA	-1.58003	1.76379e-15	Down
14456	'Gas6'	mRNA	-1.63502	0	Down
14457	'Gas7'	mRNA	-1.59135	0	Down
14468	'Gbp2b'	mRNA	-1.55937	1.44891e-51	Down
14469	'Gbp2'	mRNA	-1.91822	8.80218e-104	Down
14559	'Gdf1'	mRNA	-2.61928	2.242e-05	Down
14561	'Gdf11'	mRNA	-1.60241	1.8027e-16	Down
14584	'Gfpt2'	mRNA	-1.16772	2.09397e-09	Down
14609	'Gja1'	mRNA	-3.38742	0	Down
14613	'Gja5'	mRNA	-2.36883	4.17409e-05	Down
14615	'Gjc1'	mRNA	-1.3399	3.80224e-34	Down
14633	'Gli2'	mRNA	-3.12352	5.09911e-40	Down
14634	'Gli3'	mRNA	-1.16517	3.53967e-34	Down
14659	'Glrp1'	mRNA	-1.35804	6.53573e-14	Down
14664	'Slc6a9'	mRNA	-3.46105	4.66465e-255	Down
14681	'Gnao1'	mRNA	-2.43333	2.02133e-268	Down
14726	'Pdpn'	mRNA	-1.04374	4.54825e-58	Down
14735	'Gpc4'	mRNA	-2.27039	0	Down
14745	'Lpar1'	mRNA	-1.23825	2.10836e-45	Down
14756	'Gpld1'	mRNA	-2.04024	6.03022e-06	Down
14758	'Gpm6b'	mRNA	-3.09923	0	Down
14761	'Gpr27'	mRNA	-2.27321	0.000492742	Down
14778	'Gpx3'	mRNA	-2.0607	0	Down
14783	'Grb10'	mRNA	-2.28657	0	Down
14789	'P3h3'	mRNA	-1.86596	1.14074e-262	Down
14810	'Grin1'	mRNA	-3.03639	3.25407e-05	Down
14814	'Grin2d'	mRNA	-1.04814	2.87383e-07	Down
14863	'Gstm2'	mRNA	-1.78887	5.14386e-244	Down
14866	'Gstm5'	mRNA	-1.74776	7.3828e-69	Down
14924	'Magi1'	mRNA	-1.06247	9.35339e-14	Down
14936	'Gys1'	mRNA	-1.19487	9.74792e-194	Down
14942	'Gzme'	mRNA	-1.89523	4.41991e-74	Down
14958	'H1f0'	mRNA	-1.10604	8.06344e-253	Down
14962	'Cfb'	mRNA	-1.53564	6.77156e-15	Down
15203	'Heph'	mRNA	-1.56599	4.76706e-23	Down
15248	'Hic1'	mRNA	-1.69288	1.78003e-63	Down
15251	'Hif1a'	mRNA	-1.40444	0	Down
15284	'Hlx'	mRNA	-1.0027	2.48102e-58	Down
15395	'Hoxa10'	mRNA	-2.48746	3.26446e-112	Down
15396	'Hoxa11'	mRNA	-1.25118	1.50231e-13	Down
15399	'Hoxa2'	mRNA	-2.38363	1.54598e-08	Down
15400	'Hoxa3'	mRNA	-1.98746	8.27417e-34	Down
15401	'Hoxa4'	mRNA	-1.28816	1.69703e-06	Down
15402	'Hoxa5'	mRNA	-1.65901	1.03789e-21	Down
15403	'Hoxa6'	mRNA	-1.91	1.44843e-05	Down
15404	'Hoxa7'	mRNA	-1.09683	1.00947e-10	Down
15405	'Hoxa9'	mRNA	-1.90115	1.92883e-58	Down
15423	'Hoxc4'	mRNA	-1.18485	3.1101e-12	Down
15424	'Hoxc5'	mRNA	-1.27321	2.54758e-08	Down
15425	'Hoxc6'	mRNA	-1.93141	1.20067e-124	Down
15426	'Hoxc8'	mRNA	-1.37736	4.39348e-12	Down
15427	'Hoxc9'	mRNA	-1.63778	1.04818e-25	Down
15437	'Hoxd8'	mRNA	-1.6776	1.82863e-14	Down
15438	'Hoxd9'	mRNA	-2.21181	0.000820439	Down
15439	'Hp'	mRNA	-2.72066	0	Down
15529	'Sdc2'	mRNA	-2.19084	0	Down
15530	'Hspg2'	mRNA	-1.22767	0	Down
15891	'Ibsp'	mRNA	-2.4376	5.7876e-22	Down
15945	'Cxcl10'	mRNA	-1.68395	3.22444e-12	Down
15957	'Ifit1'	mRNA	-1.66773	1.16563e-67	Down
15958	'Ifit2'	mRNA	-1.07788	5.95105e-55	Down
15959	'Ifit3'	mRNA	-1.45109	1.62639e-36	Down
16002	'Igf2'	mRNA	-6.052	5.55906e-146	Down
16009	'Igfbp3'	mRNA	-1.05827	4.9277e-11	Down
16010	'Igfbp4'	mRNA	-2.31688	0	Down
16011	'Igfbp5'	mRNA	-3.91088	0	Down
16012	'Igfbp6'	mRNA	-3.0608	8.17571e-21	Down
16170	'Il16'	mRNA	-1.27638	6.39523e-86	Down
16177	'Il1r1'	mRNA	-1.91203	1.55729e-198	Down
16190	'Il4ra'	mRNA	-1.25378	0	Down
16195	'Il6st'	mRNA	-1.00946	0	Down
16196	'Il7'	mRNA	-1.98363	3.82611e-79	Down
16322	'Inha'	mRNA	-3.023	4.43843e-20	Down
16324	'Inhbb'	mRNA	-1.9717	2.50518e-16	Down
16341	'Eif3e'	mRNA	-1.22516	0	Down
16367	'Irs1'	mRNA	-1.99915	2.17401e-246	Down
16371	'Irx1'	mRNA	-5.84307	1.44571e-14	Down
16373	'Irx3'	mRNA	-1.51656	9.55929e-103	Down
16425	'Itih2'	mRNA	-2.74538	1.09277e-42	Down
16431	'Itm2a'	mRNA	-5.373	0	Down
16499	'Kcnab3'	mRNA	-1.47412	1.4508e-06	Down
16506	'Kcnd1'	mRNA	-2.52475	6.32554e-29	Down
16516	'Kcnj15'	mRNA	-3.78096	6.58042e-20	Down
16531	'Kcnma1'	mRNA	-2.67314	9.81961e-07	Down
16564	'Kif21a'	mRNA	-1.28537	4.1921e-19	Down
16581	'Kifc2'	mRNA	-1.09659	1.25907e-09	Down
16597	'Klf12'	mRNA	-1.78201	1.13702e-13	Down
16598	'Klf2'	mRNA	-1.58338	1.9255e-158	Down
16600	'Klf4'	mRNA	-1.15098	3.98273e-58	Down
16613	'Klk1b11'	mRNA	-2.93997	8.68869e-20	Down
16644	'Kng1'	mRNA	-4.53127	0	Down
16651	'Sspn'	mRNA	-2.37399	4.42839e-87	Down
16772	'Lama1'	mRNA	-3.21031	2.53783e-35	Down
16773	'Lama2'	mRNA	-2.46482	1.25392e-57	Down
16774	'Lama3'	mRNA	-1.08418	2.90239e-11	Down
16775	'Lama4'	mRNA	-1.63048	3.63851e-223	Down
16776	'Lama5'	mRNA	-1.01835	2.25756e-21	Down
16777	'Lamb1'	mRNA	-1.08327	8.2417e-283	Down
16779	'Lamb2'	mRNA	-1.77027	1.19611e-259	Down
16803	'Lbp'	mRNA	-3.13548	9.21073e-79	Down
16826	'Ldb2'	mRNA	-2.64959	5.27352e-13	Down
16847	'Lepr'	mRNA	-1.70991	4.65893e-11	Down
16880	'Lifr'	mRNA	-2.66033	0	Down
16911	'Lmo4'	mRNA	-1.01165	1.31743e-111	Down
16948	'Lox'	mRNA	-2.98815	0	Down
16949	'Loxl1'	mRNA	-2.13137	0	Down
16985	'Lsp1'	mRNA	-2.09722	0	Down
16997	'Ltbp2'	mRNA	-1.29786	0	Down
17022	'Lum'	mRNA	-4.37804	2.78409e-78	Down
170441	'Slc2a10'	mRNA	-2.34851	1.17915e-58	Down
170574	'Sp7'	mRNA	-2.2053	1.67613e-64	Down
170639	'Olfr78'	mRNA	-2.51268	8.34637e-06	Down
170643	'Kirrel'	mRNA	-1.09094	1.48344e-216	Down
17067	'Ly6c1'	mRNA	-1.02396	5.314e-38	Down
17069	'Ly6e'	mRNA	-1.19247	0	Down
170745	'Xpnpep2'	mRNA	-3.1801	7.55188e-06	Down
170758	'Rac3'	mRNA	-1.38785	1.70898e-22	Down
170813	'Ms4a3'	mRNA	-1.81057	1.64863e-29	Down
17132	'Maf'	mRNA	-1.24522	0	Down
171463	'Il17rd'	mRNA	-2.61661	1.24211e-33	Down
17150	'Mfap2'	mRNA	-4.97211	1.39306e-130	Down
17152	'Mak'	mRNA	-2.15702	2.89154e-08	Down
171543	'Bmf'	mRNA	-1.58556	4.01996e-58	Down
17181	'Matn2'	mRNA	-2.1345	6.3585e-26	Down
17203	'Mc5r'	mRNA	-4.68517	1.00109e-64	Down
17240	'Mdfi'	mRNA	-3.87147	8.4917e-46	Down
17285	'Meox1'	mRNA	-1.98593	3.13906e-07	Down
17300	'Foxc1'	mRNA	-2.93524	0	Down
17309	'Mgat3'	mRNA	-2.44975	1.39414e-50	Down
17311	'Kitl'	mRNA	-1.26293	1.03325e-240	Down
17357	'Marcksl1'	mRNA	-2.24369	0	Down
17380	'Mme'	mRNA	-4.28119	0	Down
17385	'Mmp11'	mRNA	-2.27895	1.11131e-168	Down
17386	'Mmp13'	mRNA	-4.16946	0	Down
17387	'Mmp14'	mRNA	-1.17658	0	Down
17389	'Mmp16'	mRNA	-2.22296	5.58948e-52	Down
17390	'Mmp2'	mRNA	-2.69135	0	Down
17392	'Mmp3'	mRNA	-1.90038	1.31643e-07	Down
17436	'Me1'	mRNA	-1.42866	3.61354e-210	Down
17475	'Mpdz'	mRNA	-1.47146	8.32352e-94	Down
17523	'Mpo'	mRNA	-1.63027	0	Down
17534	'Mrc2'	mRNA	-2.10576	0	Down
17536	'Meis2'	mRNA	-1.70694	1.96269e-33	Down
17690	'Msi1'	mRNA	-3.22999	1.07026e-100	Down
17701	'Msx1'	mRNA	-1.13793	1.69659e-06	Down
17768	'Mthfd2'	mRNA	-1.40906	4.35906e-301	Down
17829	'Muc1'	mRNA	-1.39922	0.000146578	Down
17896	'Myl4'	mRNA	-2.04409	4.40662e-05	Down
17901	'Myl1'	mRNA	-4.03992	1.91624e-11	Down
17907	'Mylpf'	mRNA	-1.5527	4.87235e-06	Down
17912	'Myo1b'	mRNA	-1.34021	6.29957e-175	Down
17928	'Myog'	mRNA	-4.91707	0.000152448	Down
17967	'Ncam1'	mRNA	-3.18691	0	Down
17984	'Ndn'	mRNA	-1.54291	1.95473e-64	Down
17999	'Nedd4'	mRNA	-1.58021	0	Down
18007	'Neo1'	mRNA	-2.21978	0	Down
18027	'Nfia'	mRNA	-1.55979	4.35507e-67	Down
18028	'Nfib'	mRNA	-2.01132	6.78641e-267	Down
18030	'Nfil3'	mRNA	-1.37801	3.5513e-117	Down
18032	'Nfix'	mRNA	-1.59607	0	Down
18073	'Nid1'	mRNA	-1.04239	0	Down
18074	'Nid2'	mRNA	-2.24614	4.18405e-235	Down
18113	'Nnmt'	mRNA	-2.9135	1.83079e-66	Down
18126	'Nos2'	mRNA	-5.01018	8.52175e-05	Down
18127	'Nos3'	mRNA	-2.43599	2.10685e-05	Down
18131	'Notch3'	mRNA	-1.85882	3.45815e-85	Down
18162	'Npr3'	mRNA	-5.74824	0	Down
18196	'Nsg1'	mRNA	-2.69036	0	Down
18212	'Ntrk2'	mRNA	-1.18509	2.16559e-07	Down
18214	'Ddr2'	mRNA	-1.50969	0	Down
18223	'Numbl'	mRNA	-1.60759	2.656e-136	Down
18230	'Nxn'	mRNA	-1.56792	1.01152e-118	Down
18295	'Ogn'	mRNA	-4.49101	0	Down
18414	'Osmr'	mRNA	-1.92169	0	Down
18440	'P2rx6'	mRNA	-1.66225	0.000114333	Down
18452	'P4ha2'	mRNA	-2.0331	0	Down
18481	'Pak3'	mRNA	-2.33917	2.62817e-105	Down
18483	'Palm'	mRNA	-1.39811	3.80903e-146	Down
18491	'Pappa'	mRNA	-3.77463	0	Down
18542	'Pcolce'	mRNA	-1.93131	0	Down
18552	'Pcsk5'	mRNA	-2.25955	1.00644e-12	Down
18573	'Pde1a'	mRNA	-3.11106	2.97254e-60	Down
18585	'Pde9a'	mRNA	-2.77571	2.40818e-06	Down
18595	'Pdgfra'	mRNA	-2.86257	0	Down
18596	'Pdgfrb'	mRNA	-1.37077	0	Down
18605	'Enpp1'	mRNA	-1.37378	0	Down
18616	'Peg3'	mRNA	-2.04076	1.72406e-16	Down
18641	'Pfkl'	mRNA	-1.01082	2.11815e-281	Down
18645	'Pfn2'	mRNA	-1.18269	4.36495e-26	Down
18675	'Phex'	mRNA	-1.73925	8.54571e-07	Down
18710	'Pik3r3'	mRNA	-1.82641	8.12692e-107	Down
18740	'Pitx1'	mRNA	-1.75841	1.69273e-91	Down
18760	'Prkd1'	mRNA	-2.408	4.19451e-62	Down
18767	'Pkia'	mRNA	-1.50914	7.246e-30	Down
18779	'Pla2r1'	mRNA	-1.54528	2.44956e-31	Down
18791	'Plat'	mRNA	-2.13069	1.07908e-33	Down
18799	'Plcd1'	mRNA	-1.92795	2.15002e-67	Down
18846	'Plxna3'	mRNA	-1.16645	1.26577e-13	Down
18933	'Prrx1'	mRNA	-1.12259	0	Down
18951	'Sept5'	mRNA	-1.55858	4.15585e-141	Down
18952	'Sept4'	mRNA	-2.97365	1.4942e-07	Down
18987	'Pou2f2'	mRNA	-1.28869	1.30018e-107	Down
19009	'Pou6f1'	mRNA	-1.3069	2.69252e-83	Down
19012	'Plpp1'	mRNA	-1.63726	7.5369e-62	Down
19013	'Ppara'	mRNA	-3.94877	1.12721e-10	Down
19126	'Prom1'	mRNA	-1.52802	1.23621e-05	Down
19152	'Prtn3'	mRNA	-1.7669	6.73818e-140	Down
19218	'Ptger3'	mRNA	-1.08185	4.07906e-34	Down
19220	'Ptgfr'	mRNA	-2.88129	8.0416e-80	Down
192216	'Tmem47'	mRNA	-1.35161	5.78965e-88	Down
19228	'Pth1r'	mRNA	-2.32299	9.89616e-81	Down
19242	'Ptn'	mRNA	-1.66968	0.000637279	Down
19249	'Ptpn13'	mRNA	-1.78317	4.4773e-81	Down
192651	'Zfp286'	mRNA	-1.79677	2.29709e-07	Down
19266	'Ptprd'	mRNA	-2.41911	0	Down
192663	'Abcg4'	mRNA	-2.37941	4.01203e-05	Down
19268	'Ptprf'	mRNA	-2.47101	0	Down
192734	'Lrrc75b'	mRNA	-1.50611	4.71787e-10	Down
19288	'Ptx3'	mRNA	-2.30615	0	Down
19294	'Nectin2'	mRNA	-1.63409	9.64157e-168	Down
192950	'Nacad'	mRNA	-3.21663	1.96825e-22	Down
193452	'Zfp184'	mRNA	-1.52955	0.000349088	Down
19363	'Rad51b'	mRNA	-1.4935	1.18478e-10	Down
19376	'Rab34'	mRNA	-1.00353	1.25616e-65	Down
19378	'Aldh1a2'	mRNA	-2.04143	0	Down
194126	'Mtmr11'	mRNA	-1.43351	2.49746e-35	Down
194309	'Vps37d'	mRNA	-2.85148	1.48084e-21	Down
195531	'Zfp982'	mRNA	-1.54199	7.39865e-08	Down
19659	'Rbp1'	mRNA	-1.79491	9.16621e-50	Down
19662	'Rbp4'	mRNA	-1.33798	7.29126e-23	Down
19663	'Rbpms'	mRNA	-1.10642	1.9808e-97	Down
19664	'Rbpj'	mRNA	-1.19593	0	Down
19672	'Rcn1'	mRNA	-1.57567	0	Down
19736	'Rgs4'	mRNA	-1.26393	8.3618e-08	Down
19876	'Robo1'	mRNA	-2.23891	1.48288e-138	Down
19882	'Mst1r'	mRNA	-2.59514	0.000156789	Down
20130	'Rras'	mRNA	-1.2873	1.49876e-165	Down
20187	'Ryk'	mRNA	-1.02752	5.08163e-150	Down
20203	'S100b'	mRNA	-1.71543	1.74056e-07	Down
20210	'Saa3'	mRNA	-5.09	0	Down
20249	'Scd1'	mRNA	-2.28556	0	Down
20250	'Scd2'	mRNA	-2.60893	0	Down
20256	'Clec11a'	mRNA	-3.33725	4.36076e-104	Down
20272	'Scn7a'	mRNA	-3.09764	6.05742e-07	Down
20293	'Ccl12'	mRNA	-4.21963	4.61716e-33	Down
20303	'Ccl4'	mRNA	-1.20487	7.95632e-60	Down
20304	'Ccl5'	mRNA	-1.95207	1.61249e-08	Down
20305	'Ccl6'	mRNA	-1.01925	0	Down
20307	'Ccl8'	mRNA	-3.40249	5.22885e-05	Down
20315	'Cxcl12'	mRNA	-4.62486	0	Down
20317	'Serpinf1'	mRNA	-1.63973	0	Down
20319	'Sfrp2'	mRNA	-4.28518	0	Down
20342	'Selenbp2'	mRNA	-1.39057	1.68924e-08	Down
20346	'Sema3a'	mRNA	-1.43776	1.34842e-26	Down
20347	'Sema3b'	mRNA	-2.61108	2.93061e-14	Down
20350	'Sema3f'	mRNA	-3.26361	7.12675e-141	Down
20353	'Sema4c'	mRNA	-1.03024	2.96938e-29	Down
20356	'Sema5a'	mRNA	-2.98931	6.22233e-208	Down
20360	'Sema6c'	mRNA	-2.02725	3.5379e-10	Down
20362	'Sept8'	mRNA	-1.11687	0	Down
20365	'Serf1'	mRNA	-1.40082	2.73942e-28	Down
20377	'Sfrp1'	mRNA	-4.25565	0	Down
20379	'Sfrp4'	mRNA	-5.41835	0	Down
20392	'Sgce'	mRNA	-1.29618	7.58031e-68	Down
20408	'Sh3gl3'	mRNA	-2.3285	1.02342e-08	Down
20410	'Sorbs3'	mRNA	-1.14	7.9983e-80	Down
20429	'Shox2'	mRNA	-1.98891	3.48994e-178	Down
20471	'Six1'	mRNA	-2.93207	0	Down
20472	'Six2'	mRNA	-2.0307	7.49299e-07	Down
20474	'Six4'	mRNA	-1.26696	9.71238e-27	Down
20475	'Six5'	mRNA	-1.27321	1.28988e-28	Down
20495	'Slc12a1'	mRNA	-1.8977	0.000105103	Down
20502	'Slc16a2'	mRNA	-2.93394	3.35585e-211	Down
20504	'Slc17a1'	mRNA	-5.40249	4.91088e-06	Down
20510	'Slc1a1'	mRNA	-2.38571	1.55138e-06	Down
20513	'Slc1a6'	mRNA	-3.14945	6.72006e-58	Down
20536	'Slc4a3'	mRNA	-1.67945	7.0301e-39	Down
20539	'Slc7a5'	mRNA	-1.45737	0	Down
20583	'Snai2'	mRNA	-1.89679	5.50602e-217	Down
20613	'Snai1'	mRNA	-1.0994	2.2726e-67	Down
20646	'Snrpn'	mRNA	-1.38961	5.83985e-14	Down
20648	'Snta1'	mRNA	-1.27302	2.77517e-83	Down
20657	'Sod3'	mRNA	-2.42827	1.82102e-147	Down
20667	'Sox12'	mRNA	-1.4496	1.5296e-72	Down
20671	'Sox17'	mRNA	-2.8298	0.000198521	Down
20677	'Sox4'	mRNA	-1.58708	5.99883e-232	Down
20682	'Sox9'	mRNA	-1.87197	1.37535e-106	Down
20692	'Sparc'	mRNA	-2.04141	0	Down
20698	'Sphk1'	mRNA	-1.48946	7.78764e-76	Down
207175	'Cetn4'	mRNA	-1.8606	1.94772e-12	Down
207181	'Rbms3'	mRNA	-1.75714	1.56518e-88	Down
207182	'Ggt7'	mRNA	-2.32803	6.56526e-46	Down
207212	'Arhgef17'	mRNA	-1.04028	4.37293e-152	Down
207792	'BC034090'	mRNA	-1.68655	3.07178e-55	Down
208076	'Pknox2'	mRNA	-3.0458	5.61932e-15	Down
208158	'Map6d1'	mRNA	-2.3321	0.000294533	Down
208177	'Phldb2'	mRNA	-2.37825	0	Down
208439	'Klhl29'	mRNA	-1.51465	8.68931e-10	Down
20855	'Stc1'	mRNA	-2.46901	2.97049e-164	Down
20856	'Stc2'	mRNA	-2.95144	2.93097e-60	Down
208618	'Etl4'	mRNA	-1.49485	4.18034e-72	Down
20862	'Stfa2'	mRNA	-1.42834	6.68504e-05	Down
20863	'Stfa3'	mRNA	-3.1801	7.55188e-06	Down
208659	'Fam20a'	mRNA	-3.00707	0	Down
208748	'Prrg3'	mRNA	-2.6463	2.31743e-09	Down
208777	'Sned1'	mRNA	-3.57295	0	Down
208890	'Slc26a7'	mRNA	-5.1915	2.3761e-60	Down
208982	'Hmgcll1'	mRNA	-1.7692	4.70186e-36	Down
209027	'Pycr1'	mRNA	-2.87071	8.65826e-178	Down
209032	'Zc3hav1l'	mRNA	-1.25827	1.84994e-22	Down
209039	'Tns2'	mRNA	-1.80229	1.64991e-189	Down
209387	'Trim30d'	mRNA	-1.45365	1.33072e-12	Down
209448	'Hoxc10'	mRNA	-1.62482	2.26376e-105	Down
20947	'Swap70'	mRNA	-1.02335	1.2739e-216	Down
209558	'Enpp3'	mRNA	-3.60391	1.49864e-97	Down
20981	'Syt3'	mRNA	-2.01018	0.00049483	Down
210044	'Adcy2'	mRNA	-1.2581	2.91365e-09	Down
210297	'Lrch2'	mRNA	-2.1021	2.48483e-55	Down
210622	'Pamr1'	mRNA	-3.8823	3.26975e-43	Down
210719	'Mkx'	mRNA	-1.49204	9.81965e-07	Down
211323	'Nrg1'	mRNA	-1.24472	1.62658e-28	Down
211378	'6720489N17Rik'	mRNA	-1.08872	2.97267e-13	Down
211577	'Mrgprf'	mRNA	-4.11451	5.1925e-56	Down
211961	'Asxl3'	mRNA	-3.77659	8.01424e-69	Down
212518	'Sprn'	mRNA	-5.09764	4.78226e-05	Down
212772	'Arl14ep'	mRNA	-1.07085	1.46005e-93	Down
213002	'Ifitm6'	mRNA	-3.37237	7.48004e-102	Down
213019	'Pdlim2'	mRNA	-1.21424	3.05003e-55	Down
213053	'Slc39a14'	mRNA	-1.05293	8.84474e-121	Down
213391	'Rassf4'	mRNA	-1.02002	1.67995e-304	Down
213436	'Rtl3'	mRNA	-5.99886	6.6564e-61	Down
21345	'Tagln'	mRNA	-1.01971	0	Down
213469	'Lgi3'	mRNA	-4.3321	1.77746e-05	Down
213556	'Plekhh2'	mRNA	-2.03043	2.15986e-95	Down
213575	'Dync2li1'	mRNA	-2.24047	1.07508e-52	Down
213649	'Arhgef19'	mRNA	-2.11943	2.42196e-42	Down
213783	'Plekhg1'	mRNA	-1.72987	1.50512e-17	Down
21384	'Tbx15'	mRNA	-2.19469	1.76195e-295	Down
213945	'Col28a1'	mRNA	-2.9114	3.502e-42	Down
21400	'Tcea2'	mRNA	-1.38363	3.46246e-08	Down
21401	'Tcea3'	mRNA	-3.78276	1.11982e-17	Down
21408	'Zfp354a'	mRNA	-1.31864	2.49817e-06	Down
214137	'Arhgap29'	mRNA	-1.30157	1.20387e-106	Down
21415	'Tcf7l1'	mRNA	-1.62389	1.17412e-100	Down
21417	'Zeb1'	mRNA	-1.68421	6.14759e-110	Down
21418	'Tfap2a'	mRNA	-1.24358	0.000142307	Down
214239	'Ccdc9b'	mRNA	-1.75799	4.62477e-48	Down
214305	'Hhipl1'	mRNA	-2.91707	5.39002e-23	Down
214547	'She'	mRNA	-3.71061	2.77661e-06	Down
214579	'Aldh5a1'	mRNA	-1.29416	5.5909e-19	Down
214642	'Cped1'	mRNA	-1.25118	3.82239e-41	Down
214791	'Sertad4'	mRNA	-1.88716	4.11073e-75	Down
214855	'Arid5a'	mRNA	-1.20365	7.01167e-41	Down
215303	'Camk1g'	mRNA	-2.37275	9.20204e-06	Down
215378	'Brinp3'	mRNA	-4.1801	5.83322e-05	Down
215446	'Entpd3'	mRNA	-5.35003	4.02155e-20	Down
215819	'Nhsl1'	mRNA	-1.08742	4.4307e-10	Down
216148	'Shc2'	mRNA	-1.81598	1.0037e-39	Down
216152	'Plppr3'	mRNA	-2.35017	2.65267e-125	Down
216188	'Aldh1l2'	mRNA	-4.13565	0	Down
216438	'March9'	mRNA	-1.39799	9.15941e-19	Down
216505	'Pik3ip1'	mRNA	-1.11947	1.71606e-11	Down
216516	'Ccdc157'	mRNA	-1.17034	5.32471e-32	Down
216565	'Ehbp1'	mRNA	-1.06567	3.0501e-27	Down
216725	'Adamts2'	mRNA	-1.85905	0	Down
21676	'Tead1'	mRNA	-1.08169	4.51733e-210	Down
21677	'Tead2'	mRNA	-2.12759	1.16432e-141	Down
21678	'Tead3'	mRNA	-2.29535	5.31575e-146	Down
216831	'Arhgap44'	mRNA	-2.43804	3.18157e-16	Down
216848	'Chd3'	mRNA	-1.01857	0	Down
216856	'Nlgn2'	mRNA	-2.43176	0	Down
216961	'Coro6'	mRNA	-2.15111	9.1168e-15	Down
216974	'Proca1'	mRNA	-3.12565	1.33696e-05	Down
217140	'Scrn2'	mRNA	-1.00389	1.19193e-09	Down
217151	'Arl5c'	mRNA	-1.29113	3.22444e-28	Down
217198	'Plekhh3'	mRNA	-1.03964	1.74548e-26	Down
217219	'Fam171a2'	mRNA	-2.07495	4.17138e-46	Down
217371	'Rab40b'	mRNA	-2.05457	0.000114214	Down
217410	'Trib2'	mRNA	-1.48607	2.27503e-57	Down
21752	'Tert'	mRNA	-1.17655	2.91043e-10	Down
21808	'Tgfb2'	mRNA	-1.51228	1.6801e-130	Down
21809	'Tgfb3'	mRNA	-1.49928	2.76869e-182	Down
21810	'Tgfbi'	mRNA	-1.20465	2.36652e-220	Down
21814	'Tgfbr3'	mRNA	-1.96904	5.45509e-235	Down
218194	'Phactr1'	mRNA	-3.6872	2.98539e-51	Down
21822	'Tgtp1'	mRNA	-1.2651	0.000771683	Down
218232	'Ptpdc1'	mRNA	-1.32212	5.98539e-22	Down
21826	'Thbs2'	mRNA	-2.95816	0	Down
21827	'Thbs3'	mRNA	-3.06907	3.84951e-52	Down
21828	'Thbs4'	mRNA	-2.20282	6.99775e-05	Down
21832	'Thpo'	mRNA	-2.11014	0.000264869	Down
21833	'Thra'	mRNA	-1.85369	5.66524e-228	Down
218772	'Rarb'	mRNA	-1.49288	2.0139e-11	Down
218793	'Ube2e2'	mRNA	-1.00294	2.55131e-23	Down
218820	'Zfp503'	mRNA	-1.25187	5.05895e-113	Down
21886	'Tle2'	mRNA	-2.07928	1.39579e-109	Down
219131	'Phf11a'	mRNA	-1.95757	1.86722e-13	Down
219132	'Phf11d'	mRNA	-1.42873	3.43728e-31	Down
219151	'Scara3'	mRNA	-2.3581	4.30469e-224	Down
21924	'Tnnc1'	mRNA	-1.43467	0.000197859	Down
21925	'Tnnc2'	mRNA	-5.01018	8.52175e-05	Down
21930	'Tnfaip6'	mRNA	-1.80101	1.33826e-10	Down
21936	'Tnfrsf18'	mRNA	-1.41826	1.5252e-05	Down
21939	'Cd40'	mRNA	-2.24964	1.89878e-11	Down
21943	'Tnfsf11'	mRNA	-1.90599	2.06174e-23	Down
21950	'Tnfsf9'	mRNA	-1.99441	1.39139e-29	Down
21955	'Tnnt1'	mRNA	-1.56272	0.000232622	Down
21957	'Tnnt3'	mRNA	-3.96437	1.44741e-07	Down
22004	'Tpm2'	mRNA	-1.17006	0	Down
22017	'Tpmt'	mRNA	-1.08499	2.67979e-16	Down
22061	'Trp63'	mRNA	-4.82396	1.40187e-52	Down
22142	'Tuba1a'	mRNA	-1.0326	0	Down
22152	'Tubb3'	mRNA	-1.12436	1.79382e-08	Down
22153	'Tubb4a'	mRNA	-1.47646	2.2673e-06	Down
22234	'Ugcg'	mRNA	-1.0249	3.65836e-145	Down
22240	'Dpysl3'	mRNA	-1.7838	0	Down
223254	'Farp1'	mRNA	-1.27321	1.06223e-183	Down
223272	'Itgbl1'	mRNA	-4.58791	7.48123e-12	Down
22339	'Vegfa'	mRNA	-1.20509	0	Down
22351	'Vill'	mRNA	-2.81753	6.9466e-10	Down
22359	'Vldlr'	mRNA	-1.2683	1.5345e-107	Down
223646	'Naprt'	mRNA	-1.49233	1.41518e-25	Down
223649	'Nrbp2'	mRNA	-2.6458	8.71488e-65	Down
223780	'Adm2'	mRNA	-4.40249	8.63281e-43	Down
223920	'Soat2'	mRNA	-1.93031	8.3954e-29	Down
22402	'Wisp1'	mRNA	-2.05844	9.73315e-305	Down
224024	'Scarf2'	mRNA	-1.71319	8.51192e-120	Down
22403	'Wisp2'	mRNA	-4.55468	0	Down
224090	'Tmem44'	mRNA	-3.54011	1.50038e-25	Down
22410	'Wnt10b'	mRNA	-2.42199	6.9583e-21	Down
22419	'Wnt5b'	mRNA	-1.62161	2.05412e-05	Down
22431	'Wt1'	mRNA	-3.71061	2.77661e-06	Down
224419	'Map3k7cl'	mRNA	-3.01018	7.13321e-44	Down
224530	'Acat3'	mRNA	-2.55999	6.23177e-05	Down
224792	'Adgrf5'	mRNA	-1.20247	3.0563e-96	Down
225207	'Zfp521'	mRNA	-2.62727	5.02524e-100	Down
225594	'Gm4841'	mRNA	-2.41428	1.75165e-07	Down
22596	'Xrcc5'	mRNA	-1.34732	1.09317e-43	Down
22601	'Yap1'	mRNA	-1.56268	4.53332e-197	Down
22612	'Yes1'	mRNA	-1.50322	3.85986e-33	Down
226123	'Morn4'	mRNA	-1.19529	1.4666e-10	Down
226250	'Afap1l2'	mRNA	-1.8221	1.00849e-15	Down
226251	'Ablim1'	mRNA	-1.441	2.40784e-23	Down
226255	'Atrnl1'	mRNA	-1.72267	2.62107e-124	Down
22634	'Plagl1'	mRNA	-1.02717	3.85701e-34	Down
22654	'Zfp13'	mRNA	-1.41457	1.14315e-12	Down
22658	'Pcgf2'	mRNA	-1.47548	1.67644e-93	Down
226777	'C130074G19Rik'	mRNA	-1.097	0.000300313	Down
226778	'Mark1'	mRNA	-3.89538	0	Down
226841	'Vash2'	mRNA	-1.12294	6.6159e-25	Down
226861	'Hhat'	mRNA	-1.61425	6.80462e-19	Down
22696	'Zfp37'	mRNA	-1.01751	1.14411e-06	Down
227058	'Dnah7b'	mRNA	-3.40908	3.46937e-12	Down
22715	'Zfp57'	mRNA	-1.49846	3.02993e-15	Down
227358	'Erfe'	mRNA	-2.41324	5.50831e-22	Down
22750	'Zfp9'	mRNA	-1.57574	7.57075e-64	Down
22762	'Zfpm2'	mRNA	-1.23257	1.92602e-25	Down
227696	'Phyhd1'	mRNA	-1.13996	4.16577e-42	Down
22779	'Ikzf2'	mRNA	-1.00407	9.97312e-10	Down
22781	'Ikzf4'	mRNA	-2.54947	6.87916e-08	Down
228026	'Pdk1'	mRNA	-1.43929	8.44587e-134	Down
228140	'Tnks1bp1'	mRNA	-1.07054	5.61131e-201	Down
228357	'Lrp4'	mRNA	-1.65158	8.37529e-105	Down
228598	'Ebf4'	mRNA	-3.09764	7.09246e-10	Down
228775	'Trib3'	mRNA	-2.03222	4.95996e-149	Down
228839	'Tgif2'	mRNA	-1.26158	4.95094e-29	Down
228876	'Zfp334'	mRNA	-1.55074	1.05742e-31	Down
228911	'Tshz2'	mRNA	-2.80295	4.5806e-47	Down
229488	'Fam160a1'	mRNA	-1.51897	1.26279e-36	Down
229499	'Fcrl1'	mRNA	-1.45496	5.8533e-11	Down
229699	'Slc16a4'	mRNA	-1.9131	1.14874e-06	Down
229709	'Ahcyl1'	mRNA	-1.01595	0	Down
229801	'Tram1l1'	mRNA	-1.72944	9.96159e-13	Down
229949	'Ak5'	mRNA	-1.21299	8.50227e-26	Down
230103	'Npr2'	mRNA	-2.28732	8.27641e-182	Down
230784	'Sesn2'	mRNA	-1.22902	6.27275e-113	Down
230837	'Asap3'	mRNA	-3.17809	3.55219e-60	Down
230857	'Ece1'	mRNA	-1.00874	0	Down
230971	'Megf6'	mRNA	-5.09764	4.78226e-05	Down
231214	'Cc2d2a'	mRNA	-1.1239	7.82533e-32	Down
231507	'Plac8'	mRNA	-2.28239	4.27538e-149	Down
231633	'Tmem119'	mRNA	-2.13744	4.34599e-113	Down
231805	'Pilra'	mRNA	-1.10392	2.51431e-36	Down
231997	'Fkbp14'	mRNA	-1.92054	6.40714e-94	Down
232078	'Thnsl2'	mRNA	-1.66043	2.71218e-10	Down
232232	'Hdac11'	mRNA	-1.63533	1.41498e-15	Down
232313	'Gxylt2'	mRNA	-2.10415	1.58027e-13	Down
232345	'A2m'	mRNA	-4.59514	6.50546e-12	Down
232371	'C1rl'	mRNA	-2.47257	1.29567e-75	Down
232406	'BC035044'	mRNA	-1.14057	8.30258e-05	Down
232748	'Tcaf2'	mRNA	-1.89622	1.36136e-29	Down
232889	'Pla2g4c'	mRNA	-1.81499	1.80397e-09	Down
233040	'Fbxo27'	mRNA	-2.2581	4.94677e-15	Down
233046	'Rasgrp4'	mRNA	-1.60842	1.78642e-88	Down
233058	'Zfp420'	mRNA	-1.21511	3.13657e-12	Down
233067	'Lrfn3'	mRNA	-1.86644	3.57296e-21	Down
233107	'Kctd15'	mRNA	-2.10219	1.43152e-89	Down
233335	'Synm'	mRNA	-1.91269	1.42508e-33	Down
233651	'Dchs1'	mRNA	-2.30194	2.72334e-54	Down
233744	'Spon1'	mRNA	-1.68743	1.37094e-30	Down
234094	'Arhgef10'	mRNA	-1.47362	2.15721e-62	Down
234214	'Sorbs2'	mRNA	-1.78312	2.75364e-194	Down
234311	'Ddx60'	mRNA	-1.06329	6.75666e-25	Down
234396	'Ankle1'	mRNA	-1.04154	6.53381e-11	Down
234582	'Ccdc102a'	mRNA	-1.70101	1.6757e-54	Down
234593	'Ndrg4'	mRNA	-1.1978	2.04045e-19	Down
234740	'Tmem231'	mRNA	-1.05789	1.50008e-14	Down
234912	'Cfap300'	mRNA	-1.21465	3.93871e-08	Down
235041	'Kank2'	mRNA	-1.39861	6.24532e-249	Down
235044	'Plppr2'	mRNA	-1.80372	1.27696e-81	Down
235312	'C1qtnf5'	mRNA	-2.6576	5.7049e-30	Down
235386	'Hykk'	mRNA	-1.03099	3.61709e-07	Down
235534	'Pxylp1'	mRNA	-1.16148	1.65593e-66	Down
235587	'Parp3'	mRNA	-1.19032	2.9045e-79	Down
235611	'Plxnb1'	mRNA	-2.26033	4.21262e-80	Down
236366	'5730507C01Rik'	mRNA	-1.55475	5.52184e-07	Down
236451	'Phf11b'	mRNA	-1.0021	5.50515e-20	Down
236539	'Phgdh'	mRNA	-2.13969	0	Down
236576	'Spry3'	mRNA	-2.64244	3.44233e-10	Down
236643	'Sytl5'	mRNA	-1.37601	2.15697e-28	Down
236733	'Usp11'	mRNA	-1.05867	1.16437e-14	Down
236915	'Arhgef9'	mRNA	-1.93074	5.20238e-17	Down
237175	'Adgrg2'	mRNA	-1.21758	6.95414e-18	Down
237313	'Il20ra'	mRNA	-3.16398	2.90988e-32	Down
237353	'Sh3rf3'	mRNA	-1.03679	3.42456e-07	Down
237360	'Adamts14'	mRNA	-1.35685	4.58054e-41	Down
237758	'Zfp454'	mRNA	-2.63616	4.78512e-06	Down
237831	'Slc13a5'	mRNA	-1.12565	3.50346e-05	Down
237860	'Ssh2'	mRNA	-1.14223	4.86041e-189	Down
23792	'Adam23'	mRNA	-1.47238	3.36337e-63	Down
23794	'Adamts5'	mRNA	-4.55263	0	Down
23796	'Aplnr'	mRNA	-2.0497	4.2846e-05	Down
237979	'Sdk2'	mRNA	-2.35545	1.30044e-67	Down
237988	'Cdr2l'	mRNA	-1.22097	2.17454e-65	Down
238076	'Kcns3'	mRNA	-1.93408	1.87208e-07	Down
23821	'Bace1'	mRNA	-1.32088	1.68831e-74	Down
238257	'Tmem30b'	mRNA	-3.93617	7.10012e-17	Down
23850	'Pappa2'	mRNA	-2.84325	3.78358e-10	Down
23876	'Fbln5'	mRNA	-2.61722	0	Down
23887	'Ggt5'	mRNA	-2.14102	4.11484e-80	Down
23888	'Gpc6'	mRNA	-2.11405	3.44739e-233	Down
239017	'Ogdhl'	mRNA	-1.23695	1.34303e-12	Down
239188	'Enox1'	mRNA	-1.75572	4.78642e-05	Down
239250	'Slitrk6'	mRNA	-1.31684	1.64156e-06	Down
239337	'Adamts12'	mRNA	-2.14691	2.12661e-173	Down
23936	'Lynx1'	mRNA	-2.2677	2.44924e-84	Down
23937	'Mab21l2'	mRNA	-3.53757	1.24073e-109	Down
239405	'Rspo2'	mRNA	-4.01458	0	Down
23947	'Mid2'	mRNA	-1.68114	8.58278e-34	Down
23948	'Mmp17'	mRNA	-1.9505	9.41997e-46	Down
239591	'Ttll8'	mRNA	-3.91707	0.000348816	Down
239606	'Slc2a13'	mRNA	-1.88464	1.44424e-08	Down
239618	'Pdzrn4'	mRNA	-3.20429	1.37752e-75	Down
23962	'Oasl2'	mRNA	-1.00394	7.32835e-113	Down
23967	'Osr1'	mRNA	-3.39701	3.21986e-294	Down
239849	'Cd200r4'	mRNA	-1.13649	4.6987e-63	Down
24004	'Rai2'	mRNA	-2.72638	8.67529e-50	Down
240057	'Syngap1'	mRNA	-2.57715	1.52244e-160	Down
240121	'Fsd1'	mRNA	-1.8333	2.19645e-05	Down
240168	'Rasgrp3'	mRNA	-1.36874	3.74449e-46	Down
240327	'Gm4951'	mRNA	-2.07836	1.05572e-35	Down
240328	'F830016B08Rik'	mRNA	-1.24196	2.12815e-12	Down
240427	'Setbp1'	mRNA	-2.84447	2.81606e-163	Down
24052	'Sgcd'	mRNA	-1.3917	1.74367e-60	Down
24057	'Sh3yl1'	mRNA	-1.18705	3.46397e-06	Down
24063	'Spry1'	mRNA	-1.30891	6.58385e-147	Down
240667	'Sec31b'	mRNA	-1.79153	4.54753e-06	Down
240725	'Sulf1'	mRNA	-2.6327	0	Down
240776	'Kcnt2'	mRNA	-4.57089	1.3988e-27	Down
240888	'Gpr161'	mRNA	-1.4799	2.0703e-21	Down
240892	'Dusp27'	mRNA	-2.57205	9.95949e-19	Down
240913	'Adamts4'	mRNA	-2.7437	1.35276e-128	Down
24110	'Usp18'	mRNA	-1.42741	1.36585e-29	Down
24117	'Wif1'	mRNA	-2.1801	2.64403e-05	Down
241289	'Ppp1r26'	mRNA	-1.1456	1.18718e-05	Down
24131	'Ldb3'	mRNA	-1.24816	1.32787e-12	Down
241327	'Olfml2a'	mRNA	-1.20282	1.68411e-07	Down
241520	'Fam171b'	mRNA	-1.43088	2.62883e-23	Down
241989	'Pabpc4l'	mRNA	-3.18509	2.28629e-14	Down
242050	'Igsf10'	mRNA	-4.48297	0	Down
242316	'Gdf6'	mRNA	-4.15313	8.38273e-24	Down
242481	'Palm2'	mRNA	-2.13495	6.18609e-78	Down
242509	'Bnc2'	mRNA	-2.21454	6.32744e-71	Down
242553	'Kank4'	mRNA	-5.3321	8.62543e-06	Down
242594	'Fyb2'	mRNA	-1.85817	0.000166065	Down
242608	'Podn'	mRNA	-2.8082	2.412e-14	Down
242669	'Azin2'	mRNA	-2.29536	2.34013e-102	Down
242894	'Actr3b'	mRNA	-1.28177	1.92873e-10	Down
243219	'2900026A02Rik'	mRNA	-1.22849	1.42244e-93	Down
243277	'Adgrd1'	mRNA	-3.88464	1.93773e-82	Down
243300	'Nyap1'	mRNA	-1.83841	2.11976e-17	Down
243312	'Elfn1'	mRNA	-1.40071	8.1443e-08	Down
243385	'Gprin3'	mRNA	-2.80372	2.75753e-195	Down
243529	'H1fx'	mRNA	-1.16124	2.52149e-25	Down
243897	'Ggn'	mRNA	-1.85817	4.40964e-13	Down
243912	'Hspb6'	mRNA	-1.07948	1.76682e-23	Down
243931	'Tshz3'	mRNA	-1.58302	2.93781e-41	Down
243961	'Shank1'	mRNA	-1.64795	0.000471683	Down
244058	'Rgma'	mRNA	-2.45362	2.00666e-49	Down
244550	'Podnl1'	mRNA	-1.35259	4.67988e-87	Down
244654	'Mtss1l'	mRNA	-1.32404	4.18472e-228	Down
244954	'Prss35'	mRNA	-3.42611	8.52814e-111	Down
245469	'Pdzd4'	mRNA	-2.01767	1.47661e-21	Down
245596	'Hdx'	mRNA	-1.8333	2.19645e-05	Down
245631	'Mum1l1'	mRNA	-1.11567	6.24992e-15	Down
245880	'Wasf3'	mRNA	-2.38363	1.54598e-08	Down
246048	'Chodl'	mRNA	-5.09764	4.78226e-05	Down
246104	'Rhbdl3'	mRNA	-1.39808	9.41769e-08	Down
246228	'Vwa1'	mRNA	-3.09764	1.85285e-24	Down
246316	'Lgi2'	mRNA	-2.92091	5.53156e-06	Down
246779	'Il27'	mRNA	-1.72929	6.155e-05	Down
252837	'Ackr4'	mRNA	-4.00355	3.95053e-61	Down
260315	'Nav3'	mRNA	-1.36021	1.07961e-38	Down
26382	'Fgd2'	mRNA	-1.22846	3.03113e-31	Down
26399	'Map2k6'	mRNA	-1.11075	1.26884e-11	Down
264134	'Ttc26'	mRNA	-1.50618	9.75007e-18	Down
26427	'Creb3l1'	mRNA	-1.40535	1.48598e-257	Down
26432	'Plod2'	mRNA	-2.29138	0	Down
26434	'Prnd'	mRNA	-1.78778	1.35687e-07	Down
26456	'Sema4g'	mRNA	-2.84099	1.45725e-69	Down
26561	'Mmp23'	mRNA	-2.93456	0	Down
26563	'Ror1'	mRNA	-1.53101	1.19973e-10	Down
26564	'Ror2'	mRNA	-2.30622	2.0689e-56	Down
26568	'Slc27a3'	mRNA	-1.47928	2.45571e-11	Down
268354	'Fam19a2'	mRNA	-1.4524	1.83333e-09	Down
268379	'Abca13'	mRNA	-1.23724	1.76068e-06	Down
268480	'Rapgefl1'	mRNA	-1.5924	3.64258e-11	Down
268739	'Arhgef40'	mRNA	-1.11372	9.37687e-77	Down
268970	'Arhgap28'	mRNA	-2.66393	3.35218e-284	Down
269152	'Kif26b'	mRNA	-1.79101	1.65449e-110	Down
269209	'Stk36'	mRNA	-1.08249	1.32551e-10	Down
269233	'Fam171a1'	mRNA	-1.17967	5.53047e-39	Down
269608	'Plekhg5'	mRNA	-1.05748	1.78962e-17	Down
26968	'Islr'	mRNA	-3.88031	0	Down
269831	'Tspan12'	mRNA	-1.11959	5.74405e-17	Down
269854	'Nat14'	mRNA	-1.07905	9.01851e-05	Down
269855	'Ssc5d'	mRNA	-2.78243	1.57055e-104	Down
269959	'Adamtsl3'	mRNA	-1.90548	2.97599e-10	Down
270210	'Zfp651'	mRNA	-1.35904	1.26923e-30	Down
27047	'Omd'	mRNA	-3.20898	2.67655e-23	Down
27052	'Aoah'	mRNA	-3.20249	4.37942e-242	Down
27053	'Asns'	mRNA	-1.85553	0	Down
27055	'Fkbp9'	mRNA	-1.43303	0	Down
27059	'Sh3d19'	mRNA	-1.28112	5.30938e-132	Down
27078	'B9d1'	mRNA	-1.37738	4.3423e-12	Down
271127	'Adamts16'	mRNA	-4.81753	0.000273743	Down
271786	'Galnt13'	mRNA	-2.29589	1.20978e-09	Down
271813	'Agbl2'	mRNA	-2.87959	2.5479e-16	Down
27205	'Podxl'	mRNA	-1.83121	4.92526e-06	Down
272322	'Arntl2'	mRNA	-1.64703	4.18432e-07	Down
27273	'Pdk4'	mRNA	-1.01107	2.02148e-44	Down
27404	'Abca8b'	mRNA	-1.40717	0.00062756	Down
27428	'Shroom3'	mRNA	-1.05751	1.53997e-17	Down
27528	'Nrep'	mRNA	-4.0214	1.7312e-136	Down
27660	'1700088E04Rik'	mRNA	-1.09862	0.000366708	Down
277010	'Marveld1'	mRNA	-1.04091	2.53334e-87	Down
277154	'Nynrin'	mRNA	-2.4149	4.21384e-271	Down
277414	'Trp53i11'	mRNA	-1.63367	5.54784e-24	Down
278240	'Spin2c'	mRNA	-1.7602	0.000239377	Down
279561	'Wnk3'	mRNA	-1.41244	2.99608e-09	Down
280411	'Lix1l'	mRNA	-1.15891	1.17918e-95	Down
29811	'Ndrg2'	mRNA	-1.84255	1.44817e-66	Down
29817	'Igfbp7'	mRNA	-1.42641	0	Down
29818	'Hspb7'	mRNA	-1.95704	1.33823e-46	Down
29820	'Tnfrsf19'	mRNA	-1.50613	7.20988e-09	Down
29857	'Mapk12'	mRNA	-1.2415	8.98467e-07	Down
30785	'Cttnbp2'	mRNA	-5.53374	1.60127e-06	Down
30878	'Apln'	mRNA	-2.7345	1.68221e-213	Down
30937	'Lmcd1'	mRNA	-1.18851	1.85957e-68	Down
30944	'Zfp354c'	mRNA	-2.6208	1.25677e-58	Down
317677	'C1s2'	mRNA	-4.31409	2.07551e-24	Down
319387	'Adgrl3'	mRNA	-1.24107	0.000250555	Down
319477	'Insyn1'	mRNA	-2.03665	1.80492e-36	Down
319480	'Itga11'	mRNA	-4.56856	0	Down
319552	'Spx'	mRNA	-1.11077	0.000685571	Down
319581	'Xkr5'	mRNA	-1.11622	9.86924e-07	Down
319586	'Celf5'	mRNA	-1.20258	0.000158563	Down
319655	'Podxl2'	mRNA	-3.07483	6.87992e-44	Down
319660	'Agmo'	mRNA	-1.10971	0.000222926	Down
319757	'Smo'	mRNA	-1.27442	6.20441e-167	Down
319909	'Ism1'	mRNA	-3.42441	7.40878e-113	Down
319974	'Auts2'	mRNA	-1.83379	8.6375e-56	Down
319991	'Kif6'	mRNA	-2.14359	0.000121841	Down
320078	'Olfml2b'	mRNA	-2.23149	5.1499e-269	Down
320183	'Msrb3'	mRNA	-1.58146	5.27431e-271	Down
320204	'Etfbkmt'	mRNA	-1.08974	7.43328e-10	Down
320302	'Glt28d2'	mRNA	-1.37521	6.6446e-05	Down
320398	'Lrig3'	mRNA	-2.28403	2.05131e-143	Down
320452	'P4ha3'	mRNA	-2.09396	2.31788e-189	Down
320508	'Cachd1'	mRNA	-1.03913	5.56388e-19	Down
320560	'Dennd5b'	mRNA	-1.18426	4.2589e-26	Down
320655	'Pgap3'	mRNA	-1.02564	3.21535e-19	Down
320696	'Ccdc158'	mRNA	-4.01018	0.000191973	Down
320712	'Abi3bp'	mRNA	-6.70192	1.63711e-191	Down
320869	'Spata33'	mRNA	-1.20573	0.00011963	Down
320873	'Cdh10'	mRNA	-3.5545	7.25489e-08	Down
327799	'Usp44'	mRNA	-1.62949	0.000163022	Down
327959	'Xaf1'	mRNA	-1.31666	2.27322e-44	Down
328561	'Apol10b'	mRNA	-1.67493	6.18465e-12	Down
328977	'Zfp532'	mRNA	-1.37097	1.48196e-73	Down
329065	'Scd4'	mRNA	-1.50344	7.88391e-05	Down
329093	'Cpa6'	mRNA	-2.51268	3.60239e-08	Down
329278	'Tnn'	mRNA	-2.10891	6.48964e-30	Down
329628	'Fat4'	mRNA	-2.37082	0	Down
329738	'Aknad1'	mRNA	-4.3352	3.53692e-05	Down
329828	'AI464131'	mRNA	-2.09746	1.82924e-51	Down
329941	'Col8a2'	mRNA	-7.27384	1.1616e-103	Down
330119	'Adamts3'	mRNA	-1.34804	1.56986e-06	Down
330222	'Sdk1'	mRNA	-2.59514	0.000156789	Down
330267	'Thsd7a'	mRNA	-2.95967	2.04032e-139	Down
330323	'Mindy4'	mRNA	-1.44042	1.32605e-11	Down
330450	'Far2'	mRNA	-1.26856	2.47261e-05	Down
330627	'Trim66'	mRNA	-1.56569	2.37707e-08	Down
330657	'Prss53'	mRNA	-1.50446	4.05775e-05	Down
330695	'Ctxn1'	mRNA	-2.08599	7.60179e-66	Down
330814	'Adgrl1'	mRNA	-1.48042	4.12876e-132	Down
330890	'Piwil4'	mRNA	-1.74675	0.000270979	Down
330938	'Dixdc1'	mRNA	-2.44726	5.24472e-36	Down
331004	'Slc9a9'	mRNA	-1.17704	9.71134e-143	Down
333193	'Proser3'	mRNA	-1.27833	4.17977e-21	Down
353169	'Slc2a12'	mRNA	-2.30563	7.17498e-08	Down
353172	'Gars'	mRNA	-1.01976	0	Down
353346	'Gpr141'	mRNA	-1.37507	2.47813e-28	Down
360213	'Trim46'	mRNA	-2.3321	2.2954e-54	Down
373864	'Col27a1'	mRNA	-2.32138	8.3423e-52	Down
380660	'Acss3'	mRNA	-3.01018	4.17384e-05	Down
380712	'Tlcd2'	mRNA	-1.88753	2.21463e-75	Down
380785	'Begain'	mRNA	-3.01018	8.49801e-08	Down
380928	'Lmo7'	mRNA	-1.76961	1.1614e-35	Down
381284	'Crocc2'	mRNA	-2.24721	4.24056e-05	Down
381413	'Gpr176'	mRNA	-1.30597	1.80105e-176	Down
381546	'Ccdc24'	mRNA	-1.36381	0.000719722	Down
381680	'Nxpe5'	mRNA	-2.68631	0	Down
381979	'Brsk1'	mRNA	-1.2476	7.05632e-21	Down
383103	'Tvp23a'	mRNA	-1.79169	2.7896e-35	Down
383435	'Ms4a14'	mRNA	-1.13597	1.73519e-23	Down
384009	'Glipr2'	mRNA	-1.13234	3.31609e-156	Down
385643	'Kng2'	mRNA	-4.00582	3.19847e-258	Down
386463	'Cdsn'	mRNA	-3.45312	1.57131e-17	Down
404634	'H2afy2'	mRNA	-2.07144	1.75128e-104	Down
407790	'Ndufa4l2'	mRNA	-4.00792	8.08087e-269	Down
407800	'Ecm2'	mRNA	-1.27625	4.30512e-06	Down
432611	'Dnaic2'	mRNA	-3.15368	2.25376e-10	Down
432763	'Prr7'	mRNA	-1.26329	1.67509e-10	Down
433809	'Rnf207'	mRNA	-2.30885	7.11522e-05	Down
433938	'Mn1'	mRNA	-2.9258	4.78395e-37	Down
434128	'Pnmal2'	mRNA	-4.06907	1.06505e-11	Down
435684	'Shf'	mRNA	-1.28908	2.10796e-23	Down
448987	'Fbxl7'	mRNA	-2.70153	7.47254e-96	Down
494448	'Cbx6'	mRNA	-1.04461	1.80121e-114	Down
50490	'Nox4'	mRNA	-2.80459	2.07027e-18	Down
50524	'Sall2'	mRNA	-2.22927	5.60264e-71	Down
50530	'Mfap5'	mRNA	-3.54056	1.67717e-43	Down
50701	'Elane'	mRNA	-1.69482	1.13016e-118	Down
50706	'Postn'	mRNA	-3.06518	0	Down
50760	'Fbxo17'	mRNA	-1.0913	3.96588e-08	Down
50765	'Tfr2'	mRNA	-4.47999	3.94266e-129	Down
50780	'Rgs3'	mRNA	-1.72782	2.61475e-283	Down
50781	'Dkk3'	mRNA	-4.56337	0	Down
50782	'Rgs11'	mRNA	-2.23068	1.93774e-27	Down
50786	'Hs6st2'	mRNA	-2.11711	3.17989e-106	Down
50791	'Magi2'	mRNA	-1.27258	2.20052e-11	Down
50908	'C1s1'	mRNA	-4.88913	1.59721e-302	Down
50909	'C1ra'	mRNA	-2.47529	2.7271e-294	Down
50915	'Grb14'	mRNA	-1.08408	4.23319e-34	Down
51793	'Ddah2'	mRNA	-2.95359	4.85244e-165	Down
51795	'Srpx'	mRNA	-6.28816	1.21274e-182	Down
52028	'Bbs1'	mRNA	-1.15556	3.21568e-18	Down
52377	'Rcn3'	mRNA	-2.79032	0	Down
52430	'Echdc2'	mRNA	-1.25592	6.83863e-12	Down
52552	'Parp8'	mRNA	-1.23722	6.19276e-66	Down
52639	'Wipi1'	mRNA	-1.20953	4.33299e-125	Down
52666	'Arhgef25'	mRNA	-2.59352	5.10178e-256	Down
52829	'Lurap1l'	mRNA	-1.76185	2.08299e-134	Down
53311	'Mybph'	mRNA	-5.01018	8.52175e-05	Down
53321	'Cntnap1'	mRNA	-1.57574	1.22324e-29	Down
53412	'Ppp1r3c'	mRNA	-6.19008	3.90684e-35	Down
53418	'B4galt2'	mRNA	-1.74224	3.55551e-86	Down
53601	'Pcdh12'	mRNA	-4.1801	5.83322e-05	Down
53614	'Reck'	mRNA	-1.89073	3.01926e-47	Down
53623	'Gria3'	mRNA	-1.45498	1.93716e-46	Down
53627	'Porcn'	mRNA	-2.63766	1.43108e-106	Down
53791	'Tlr5'	mRNA	-1.27114	1.09891e-08	Down
53867	'Col5a3'	mRNA	-1.33577	3.35161e-105	Down
53897	'Gal3st1'	mRNA	-2.97365	5.2978e-14	Down
53901	'Rcan2'	mRNA	-2.32613	2.77263e-42	Down
54123	'Irf7'	mRNA	-1.05418	3.63736e-103	Down
54140	'Avpr1a'	mRNA	-2.98461	1.34009e-158	Down
54324	'Arhgef5'	mRNA	-1.12758	5.00833e-46	Down
54352	'Irx5'	mRNA	-1.32389	8.97575e-28	Down
54357	'Epb41l4b'	mRNA	-2.1021	3.65926e-10	Down
54393	'Gabbr1'	mRNA	-1.79713	2.03617e-62	Down
54403	'Slc4a4'	mRNA	-1.39105	2.56215e-48	Down
544678	'Cfap74'	mRNA	-1.30685	3.00344e-05	Down
54485	'Dll4'	mRNA	-4.53374	1.09802e-21	Down
545428	'Ccdc141'	mRNA	-1.44313	2.9601e-08	Down
545554	'Ankrd34a'	mRNA	-1.69642	6.24661e-16	Down
545652	'Gm13275'	mRNA	-1.01839	1.47086e-07	Down
54614	'Prpf40b'	mRNA	-1.13668	3.05773e-40	Down
546143	'Ccpg1os'	mRNA	-1.1505	1.18367e-10	Down
546336	'Prrg1'	mRNA	-1.68123	3.3012e-28	Down
54637	'Praf2'	mRNA	-1.08241	9.30546e-110	Down
546611	'Klhl33'	mRNA	-3.44401	3.2635e-111	Down
546643	'I830127L07Rik'	mRNA	-3.82768	1.0527e-10	Down
547176	'Zc3h12b'	mRNA	-1.61993	9.88856e-19	Down
55932	'Gbp3'	mRNA	-1.59023	5.98799e-28	Down
55963	'Slc1a4'	mRNA	-1.87749	9.61593e-240	Down
55983	'Pdzrn3'	mRNA	-2.09697	4.35075e-121	Down
55990	'Fmo2'	mRNA	-2.46961	4.64792e-13	Down
56016	'Hebp2'	mRNA	-1.10893	2.68148e-24	Down
56050	'Cyp39a1'	mRNA	-2.23966	1.491e-17	Down
56149	'Grasp'	mRNA	-1.18278	1.6993e-13	Down
56175	'Bace2'	mRNA	-2.06907	0.000823287	Down
56188	'Fxyd1'	mRNA	-3.47966	1.96587e-28	Down
56191	'Tro'	mRNA	-2.22763	8.32552e-18	Down
56198	'Heyl'	mRNA	-1.0497	0.000476835	Down
56213	'Htra1'	mRNA	-2.93918	0	Down
56219	'Extl1'	mRNA	-2.7615	1.32536e-16	Down
56233	'Hdac7'	mRNA	-1.19421	4.19904e-134	Down
56264	'Cpxm1'	mRNA	-4.46139	6.09184e-40	Down
56277	'Tmem45a'	mRNA	-2.80555	1.79895e-206	Down
56279	'Fam69b'	mRNA	-2.3048	9.23795e-21	Down
56312	'Nupr1'	mRNA	-3.26538	0	Down
56316	'Ggcx'	mRNA	-1.04823	6.20256e-50	Down
56320	'Dbn1'	mRNA	-2.07577	0	Down
56332	'Amotl2'	mRNA	-1.52405	0	Down
56338	'Txnip'	mRNA	-1.01086	0	Down
56358	'Copz2'	mRNA	-2.09577	1.47199e-151	Down
56401	'P3h1'	mRNA	-1.14199	4.67016e-122	Down
56448	'Cyp2d22'	mRNA	-4.59514	2.92919e-44	Down
56454	'Aldh18a1'	mRNA	-1.38939	8.8738e-285	Down
56496	'Tspan6'	mRNA	-2.40048	1.86632e-165	Down
56520	'Nme4'	mRNA	-1.22168	1.32134e-50	Down
56636	'Fgf21'	mRNA	-5.49882	2.17312e-06	Down
56741	'Igdcc4'	mRNA	-3.82797	2.58341e-170	Down
56745	'C1qtnf1'	mRNA	-3.11895	1.05308e-124	Down
56811	'Dkk2'	mRNA	-1.76516	6.00807e-14	Down
57028	'Pdxp'	mRNA	-1.16851	2.01758e-14	Down
57138	'Slc12a5'	mRNA	-2.03124	7.32989e-16	Down
57265	'Fzd2'	mRNA	-2.58857	4.99859e-217	Down
57278	'Bcam'	mRNA	-1.00635	3.19994e-15	Down
57294	'Rps27'	mRNA	-1.16909	0	Down
57342	'Parva'	mRNA	-1.0963	1.19966e-203	Down
57745	'Zfp112'	mRNA	-1.14768	0.000385363	Down
57810	'Cdon'	mRNA	-2.03418	6.34516e-66	Down
57814	'Kcne4'	mRNA	-2.96013	4.27357e-15	Down
58175	'Rgs20'	mRNA	-1.6352	0.000109489	Down
58185	'Rsad2'	mRNA	-1.24674	2.49295e-58	Down
58203	'Zbp1'	mRNA	-2.26442	3.35917e-141	Down
58809	'Rnase4'	mRNA	-2.68631	0	Down
58859	'Efemp2'	mRNA	-1.72461	0	Down
58860	'Adamdec1'	mRNA	-4.1801	1.01071e-12	Down
58861	'Cysltr1'	mRNA	-1.13543	6.81589e-45	Down
58909	'Fam13a'	mRNA	-1.04831	1.06151e-05	Down
59011	'Myoz1'	mRNA	-1.42521	0.000336848	Down
59036	'Dact1'	mRNA	-1.24464	2.60165e-05	Down
59049	'Slc22a17'	mRNA	-1.83523	6.78206e-28	Down
59056	'Evc'	mRNA	-1.72962	2.33919e-50	Down
59083	'Fetub'	mRNA	-2.09764	7.04665e-05	Down
59091	'Jph2'	mRNA	-1.37582	1.00875e-21	Down
594844	'Tceal3'	mRNA	-2.50203	7.30192e-09	Down
60344	'Fign'	mRNA	-1.4167	2.26726e-05	Down
60345	'Nrip2'	mRNA	-1.68825	0.000983504	Down
60440	'Iigp1'	mRNA	-3.21097	2.18126e-122	Down
60504	'Il21r'	mRNA	-1.39424	5.56273e-81	Down
60613	'Kcnq4'	mRNA	-4.09764	2.44515e-08	Down
619547	'Rpl34-ps1'	mRNA	-5.14522	3.44939e-05	Down
620695	'Gm13889'	mRNA	-1.63636	9.46415e-07	Down
620913	'Gm12185'	mRNA	-1.30454	7.40559e-08	Down
623230	'Tmem200b'	mRNA	-2.14347	2.92178e-09	Down
625360	'BC147527'	mRNA	-1.52406	2.12292e-05	Down
628705	'Phf11c'	mRNA	-5.6372	6.2068e-07	Down
629242	'Gm6958'	mRNA	-1.21122	0	Down
629378	'Dact3'	mRNA	-1.58092	1.14931e-31	Down
633285	'Rbm46'	mRNA	-2.37941	3.32296e-13	Down
635702	'Naaladl2'	mRNA	-3.53374	2.88111e-45	Down
63986	'Gmfg'	mRNA	-1.13919	3.86727e-63	Down
64008	'Aqp9'	mRNA	-2.23257	6.70595e-45	Down
64075	'Smoc1'	mRNA	-1.75635	0	Down
641025	'LOC641025'	mRNA	-1.3183	0.000445567	Down
64103	'Tnmd'	mRNA	-6.07626	6.94145e-17	Down
64339	'Fndc4'	mRNA	-2.68825	1.02676e-29	Down
64380	'Ms4a4c'	mRNA	-1.78924	1.59973e-51	Down
64817	'Svep1'	mRNA	-2.66269	0	Down
64899	'Lpin3'	mRNA	-1.03064	2.09425e-09	Down
65112	'Pmepa1'	mRNA	-1.22584	0	Down
65255	'Asb4'	mRNA	-2.36269	1.5211e-19	Down
654824	'Ankrd37'	mRNA	-1.74289	6.0854e-11	Down
65963	'Tmem176b'	mRNA	-1.4968	0	Down
66058	'Tmem176a'	mRNA	-1.8859	0	Down
66107	'Wfdc21'	mRNA	-1.82514	6.39485e-10	Down
66112	'Marc1'	mRNA	-1.28264	2.96137e-09	Down
66141	'Ifitm3'	mRNA	-2.07252	0	Down
66175	'Mustn1'	mRNA	-2.24121	2.66351e-129	Down
66180	'P3h4'	mRNA	-2.00353	1.06153e-182	Down
66241	'Tmem9'	mRNA	-1.0709	2.05684e-74	Down
66259	'Camk2n1'	mRNA	-1.9277	2.36016e-23	Down
66277	'Klf15'	mRNA	-2.35698	3.75389e-16	Down
66412	'Arrdc4'	mRNA	-1.69577	0	Down
66455	'Cnpy4'	mRNA	-1.13128	2.6975e-57	Down
664969	'Gm7429'	mRNA	-1.03855	3.54513e-48	Down
665033	'Col6a5'	mRNA	-6.40215	6.4482e-11	Down
66573	'Dzip1'	mRNA	-1.64121	3.06733e-59	Down
666048	'Trabd2b'	mRNA	-1.61865	5.4983e-35	Down
66607	'Ms4a4d'	mRNA	-4.78133	4.08263e-194	Down
666584	'BC024063'	mRNA	-1.51268	0.000403682	Down
66695	'Aspn'	mRNA	-4.18425	3.75911e-63	Down
667277	'C1rb'	mRNA	-3.47004	1.82049e-26	Down
66736	'Emc2'	mRNA	-1.30144	4.68065e-294	Down
667370	'Ifit3b'	mRNA	-1.45972	1.40663e-10	Down
667373	'Ifit1bl1'	mRNA	-1.41902	8.48954e-06	Down
66748	'Erich2'	mRNA	-2.0608	0.00030546	Down
667742	'Piezo2'	mRNA	-2.38655	1.01298e-18	Down
668039	'Gm14434'	mRNA	-2.30533	3.43066e-55	Down
668208	'Gm13288'	mRNA	-2.35803	2.25762e-06	Down
668501	'Zfp507'	mRNA	-1.02088	3.32462e-32	Down
66864	'Clec14a'	mRNA	-1.50399	8.00338e-11	Down
66938	'Sh3d21'	mRNA	-1.87691	4.49308e-07	Down
66972	'Slc25a23'	mRNA	-1.75792	2.29179e-107	Down
66993	'Smarcd3'	mRNA	-1.82847	6.75677e-36	Down
67009	'Ttc23'	mRNA	-1.15946	2.03967e-17	Down
67088	'Cand2'	mRNA	-1.08931	4.00993e-26	Down
67119	'Ccdc159'	mRNA	-1.1138	1.47505e-05	Down
67216	'Mboat2'	mRNA	-1.96235	2.70088e-19	Down
67217	'L3hypdh'	mRNA	-2.19862	2.9312e-24	Down
67305	'Gpx7'	mRNA	-2.08213	2.80985e-62	Down
67306	'Zc2hc1a'	mRNA	-1.90724	2.81722e-220	Down
67313	'Inava'	mRNA	-3.2581	2.31251e-11	Down
67416	'Armcx2'	mRNA	-1.66365	4.40733e-229	Down
67419	'Armh4'	mRNA	-3.27552	1.13108e-23	Down
67432	'Hoga1'	mRNA	-1.46826	9.76101e-07	Down
67448	'Plxdc2'	mRNA	-1.45523	0	Down
67454	'Ikbip'	mRNA	-1.10771	7.73793e-71	Down
67455	'Klhl13'	mRNA	-3.57571	7.87064e-187	Down
67557	'Larp6'	mRNA	-3.15585	5.13002e-32	Down
67573	'Loxl4'	mRNA	-1.13378	4.35944e-32	Down
67606	'Fibin'	mRNA	-3.96437	2.83289e-46	Down
67621	'Bend5'	mRNA	-3.50203	1.05643e-09	Down
67622	'Mxra7'	mRNA	-1.24501	1.04993e-60	Down
67647	'4930523C07Rik'	mRNA	-1.56699	2.80499e-16	Down
67666	'Hapln3'	mRNA	-1.51813	3.36178e-06	Down
67685	'Dyx1c1'	mRNA	-2.3321	8.1413e-07	Down
67749	'Mgarp'	mRNA	-4.5285	1.61157e-62	Down
67760	'Slc38a2'	mRNA	-1.01413	0	Down
677884	'Pakap'	mRNA	-2.25255	0	Down
67803	'Limd2'	mRNA	-1.03948	5.19938e-199	Down
67847	'Sncaip'	mRNA	-2.66043	2.11709e-34	Down
67860	'S100a16'	mRNA	-1.8714	3.87323e-129	Down
67893	'Tmem86a'	mRNA	-1.3473	0	Down
67896	'Ccdc80'	mRNA	-2.27645	0	Down
67978	'Tctn2'	mRNA	-1.83445	4.21171e-37	Down
68149	'Otub2'	mRNA	-1.37215	2.25841e-22	Down
68151	'Wls'	mRNA	-1.02213	0	Down
68169	'Ndnf'	mRNA	-1.02573	8.62912e-18	Down
68172	'Rpl39l'	mRNA	-1.37229	3.56259e-34	Down
68303	'Fam114a1'	mRNA	-1.94324	0	Down
68312	'Gstm7'	mRNA	-2.58078	1.62612e-15	Down
68498	'Tspan11'	mRNA	-4.13257	1.05567e-45	Down
68521	'Fam189b'	mRNA	-1.15817	1.05382e-51	Down
68525	'Evc2'	mRNA	-1.69607	1.31787e-50	Down
68545	'Ecscr'	mRNA	-1.33988	4.15469e-12	Down
68588	'Cthrc1'	mRNA	-2.73065	4.40657e-23	Down
68655	'Fndc1'	mRNA	-1.95359	2.84189e-11	Down
68713	'Ifitm1'	mRNA	-1.1716	1.27927e-16	Down
68777	'Tmem53'	mRNA	-2.34433	2.31167e-31	Down
68792	'Srpx2'	mRNA	-2.83093	0	Down
68794	'Flnc'	mRNA	-2.8977	7.14679e-156	Down
68797	'Pdgfrl'	mRNA	-4.0214	1.7312e-136	Down
68810	'Nexn'	mRNA	-1.6826	8.95914e-73	Down
68859	'Smim1'	mRNA	-1.50671	4.66422e-34	Down
68867	'Rnf122'	mRNA	-2.3981	2.33005e-33	Down
68895	'Rasl11a'	mRNA	-2.1417	1.18665e-28	Down
68910	'Zfp467'	mRNA	-1.43615	7.88856e-72	Down
69017	'Prrt2'	mRNA	-2.47649	2.07516e-15	Down
69065	'Chac1'	mRNA	-2.80827	5.41794e-219	Down
69068	'Tcim'	mRNA	-1.56817	4.67432e-05	Down
69215	'Sat2'	mRNA	-2.04494	3.18942e-19	Down
69217	'Plekha4'	mRNA	-1.94306	1.38265e-09	Down
69219	'Ddah1'	mRNA	-1.13401	2.16397e-78	Down
69538	'Antxr1'	mRNA	-2.01258	0	Down
69550	'Bst2'	mRNA	-1.11693	2.61458e-153	Down
69551	'2310022B05Rik'	mRNA	-1.52623	0	Down
69590	'Gpx8'	mRNA	-1.84816	2.42174e-263	Down
69601	'Dab2ip'	mRNA	-1.10087	1.42192e-73	Down
69675	'Pxdn'	mRNA	-2.00831	1.19473e-245	Down
69698	'Slc52a3'	mRNA	-1.74057	1.91819e-07	Down
69774	'Ms4a6b'	mRNA	-1.0429	2.70087e-92	Down
69784	'1500009L16Rik'	mRNA	-4.22119	4.9968e-101	Down
69903	'Rasip1'	mRNA	-1.46961	1.3912e-05	Down
69994	'Rsc1a1'	mRNA	-1.14669	2.82656e-16	Down
70021	'Nt5dc2'	mRNA	-1.38243	0	Down
70082	'Lysmd2'	mRNA	-1.05368	2.41506e-13	Down
70186	'Fam162a'	mRNA	-1.30598	5.99971e-130	Down
70300	'Fuz'	mRNA	-1.04071	5.96887e-23	Down
70419	'2810408A11Rik'	mRNA	-2.79445	9.64984e-11	Down
70439	'Taf15'	mRNA	-1.03639	1.08562e-105	Down
70445	'Cd248'	mRNA	-2.34572	1.39051e-150	Down
70549	'Tln2'	mRNA	-1.31191	2.32707e-76	Down
70638	'Fam189a1'	mRNA	-1.32469	9.78246e-07	Down
70676	'Gulp1'	mRNA	-3.43721	1.14432e-265	Down
70691	'3830403N18Rik'	mRNA	-2.41037	2.19433e-08	Down
70717	'Medag'	mRNA	-3.32806	0	Down
70737	'Cgn'	mRNA	-1.48822	1.66843e-06	Down
70771	'Gpr173'	mRNA	-2.69862	3.26363e-19	Down
70779	'Prdm5'	mRNA	-1.64977	6.43943e-25	Down
70784	'Rasl12'	mRNA	-1.43249	3.83059e-18	Down
70788	'Klhl30'	mRNA	-1.62315	3.50372e-05	Down
70918	'Nsun7'	mRNA	-1.58854	2.92711e-07	Down
71003	'Prss41'	mRNA	-3.01018	4.17384e-05	Down
71069	'Stox2'	mRNA	-1.55605	7.68708e-47	Down
71091	'Cdkl1'	mRNA	-3.1801	7.55188e-06	Down
71145	'Scara5'	mRNA	-3.78276	2.13416e-09	Down
71228	'Dlg5'	mRNA	-1.17137	3.41916e-190	Down
71242	'Spata24'	mRNA	-1.13487	2.94296e-08	Down
71313	'Fsip1'	mRNA	-3.2581	0.000167551	Down
71338	'Tprg'	mRNA	-3.29558	3.43598e-08	Down
71355	'Col24a1'	mRNA	-3.48699	7.55727e-33	Down
71373	'Prr16'	mRNA	-1.65403	3.42679e-09	Down
71461	'Ptk7'	mRNA	-1.75662	0	Down
71544	'Arhgap42'	mRNA	-1.2569	4.294e-33	Down
71566	'Clmp'	mRNA	-2.30691	6.82689e-257	Down
71584	'Gdpd2'	mRNA	-4.03571	4.68724e-73	Down
71660	'Rarres2'	mRNA	-1.80214	1.81174e-40	Down
71690	'Esm1'	mRNA	-1.95567	4.86937e-273	Down
71709	'Syde1'	mRNA	-1.14292	9.17249e-107	Down
71721	'Fam13c'	mRNA	-4.80198	3.18964e-121	Down
71751	'Map3k13'	mRNA	-1.53103	1.78479e-09	Down
71774	'Shroom1'	mRNA	-3.46961	1.55505e-11	Down
71785	'Pdgfd'	mRNA	-3.3556	1.84381e-126	Down
71918	'Zcchc24'	mRNA	-1.79545	0	Down
71939	'Apol6'	mRNA	-2.51181	2.23212e-20	Down
71951	'Gpc2'	mRNA	-1.08883	1.5121e-11	Down
71962	'Castor1'	mRNA	-1.39607	9.18574e-26	Down
71994	'Cnn3'	mRNA	-1.77053	0	Down
72128	'2610008E11Rik'	mRNA	-1.31888	8.5473e-42	Down
72135	'Pygo1'	mRNA	-2.53742	7.89579e-15	Down
72267	'Lrrc8e'	mRNA	-1.43978	3.57421e-06	Down
72281	'Sh2d4a'	mRNA	-1.73422	1.12882e-05	Down
72287	'Plekhf1'	mRNA	-1.13743	1.90122e-25	Down
72293	'Nkd2'	mRNA	-1.71561	2.29702e-93	Down
72301	'Shisal1'	mRNA	-3.51948	1.92431e-08	Down
72333	'Palld'	mRNA	-1.44986	0	Down
72480	'Tspyl4'	mRNA	-1.2023	1.00474e-20	Down
72560	'Naalad2'	mRNA	-1.60808	3.69896e-27	Down
72572	'Spats2'	mRNA	-1.19535	2.09058e-70	Down
72599	'Pdia5'	mRNA	-1.4707	2.95421e-68	Down
[truncated: 177 more rows]
