# Supplementary material for: Carbohydrates and ginsenosides in shenmai injection jointly improve hematopoietic function during chemotherapy-induced myelosuppression in mice
Source: Chin Med. 2022 Nov 4;17:124. doi: 10.1186/s13020-022-00678-5 (PMC9636671; doi:10.1186/s13020-022-00678-5)
Supplement: Supplementary file 6 — Additional file 6: Table S3. Co-regulated DEGs among the three-treatment group and Model group. [file 13020_2022_678_MOESM6_ESM.xlsx]

## Sheet: Model vs Control-S+Rg vs Model
co-regulated DEGs in S+Rg group
Gene ID	Gene Symbol	Type	log2 (Model / Control)	Qvalue (Model / Control)	Up-Down-Regulation(Model / Control)	log2 (S+Rg / Model)	Qvalue (S+Rg / Model)	Up-Down-Regulation(S+Rg / Model)
100034251	'Wfdc17'	mRNA	1.67829	0	Up	-1.41768	0	Down
100038347	'Fam174b'	mRNA	1.474	2.932e-20	Up	1.21621	2.83894e-34	Up
100039796	'Tgtp2'	mRNA	3.24627	4.6198e-271	Up	-2.29425	1.71369e-190	Down
100039815	'Gm2436'	mRNA	2.34589	0.000587744	Up	1.78822	6.39563e-08	Up
100041151	'Gm3636'	mRNA	2.39102	1.11644e-11	Up	-1.57544	3.68415e-07	Down
100041585	'Amd2'	mRNA	1.20131	4.21145e-16	Up	1.16014	9.05794e-33	Up
100042960	'Gm4131'	mRNA	-1.79291	4.30461e-56	Down	1.00042	3.17249e-14	Up
100043381	'Gm14308'	mRNA	-4.02042	1.79342e-55	Down	4.52825	5.91667e-84	Up
100043915	'Gm4724'	mRNA	7.84261	1.86525e-25	Up	-2.73852	1.39811e-18	Down
100129	'Gpr153'	mRNA	2.78917	3.22611e-226	Up	-2.88984	8.97989e-237	Down
100342	'Tent5b'	mRNA	3.29338	1.28895e-13	Up	-1.2737	7.64592e-05	Down
100502940	'Colca2'	mRNA	2.63776	4.37105e-12	Up	-2.16621	8.66885e-10	Down
100503085	'Klhl3'	mRNA	-1.91273	6.22731e-05	Down	2.1257	4.26308e-06	Up
100503884	'Ccdc149'	mRNA	2.59823	9.33166e-11	Up	-1.84069	2.32297e-07	Down
100504195	'Micalcl'	mRNA	-1.6497	1.98713e-16	Down	1.69994	1.18683e-17	Up
100504404	'H2-Ea-ps'	mRNA	-3.53693	3.27823e-126	Down	1.59963	2.57233e-14	Up
100504518	'3425401B19Rik'	mRNA	1.71784	6.63926e-15	Up	-2.36633	5.66978e-22	Down
100689	'Spon2'	mRNA	5.03008	2.6986e-121	Up	-1.74815	8.37082e-47	Down
100862085	'Gm16867'	mRNA	2.18496	0.000142893	Up	-2.47307	4.93832e-05	Down
101359	'Prrt4'	mRNA	3.46709	3.4809e-55	Up	-1.62772	7.87076e-24	Down
101401	'Adamts9'	mRNA	1.81497	4.47623e-48	Up	-1.31465	1.27106e-30	Down
101488	'Slco2b1'	mRNA	-1.52377	6.36048e-178	Down	2.10707	0	Up
101544	'Zfp575'	mRNA	1.23318	2.36815e-05	Up	-2.11374	3.76334e-10	Down
101809	'Spred3'	mRNA	1.99797	2.2552e-73	Up	-1.68674	5.93511e-59	Down
102075	'Plekhg4'	mRNA	2.27494	2.85889e-27	Up	-2.55587	3.48695e-31	Down
102502	'Pls1'	mRNA	1.9778	3.25174e-142	Up	1.35502	2.363e-213	Up
102631909	'Gm30124'	mRNA	4.15665	4.41289e-11	Up	-1.99009	6.51301e-06	Down
102632483	'Gm17330'	mRNA	2.303	1.55504e-28	Up	-1.46459	5.17747e-16	Down
102633156	'LOC102633156'	mRNA	-1.9067	1.13983e-18	Down	1.76235	2.1618e-15	Up
102635360	'Gm32719'	mRNA	2.45723	2.65778e-18	Up	-1.66403	1.68891e-11	Down
102635496	'Malrd1'	mRNA	4.92016	3.59017e-08	Up	-3.36615	1.04678e-06	Down
102635944	'Gm33153'	mRNA	2.25101	7.10795e-16	Up	-1.17568	6.04588e-07	Down
102639653	'LOC102639653'	mRNA	1.93983	1.0016e-43	Up	-9.76546	2.85001e-73	Down
102640839	'Gm12963'	lncRNA	3.4727	1.83358e-30	Up	-3.40412	3.9421e-30	Down
103406	'Zfr2'	mRNA	1.25875	3.75778e-09	Up	-2.11461	7.89716e-18	Down
103511	'Calhm5'	mRNA	3.09035	1.50616e-60	Up	-1.47885	4.29011e-25	Down
103743	'Tmem98'	mRNA	2.81907	6.39726e-147	Up	-1.54776	4.97713e-70	Down
103768	'Tubg2'	mRNA	2.84961	5.05931e-23	Up	-2.70281	6.58365e-22	Down
103889	'Hoxb2'	mRNA	2.87577	4.54189e-14	Up	-1.61126	2.1398e-07	Down
103967	'Dnm3'	mRNA	1.87577	4.59321e-05	Up	-3.04422	6.13407e-08	Down
103968	'Plin1'	mRNA	4.59823	0.000691836	Up	3.74585	9.66781e-34	Up
104009	'Qsox1'	mRNA	1.93202	0	Up	-1.23122	0	Down
104027	'Synpo'	mRNA	2.90135	0	Up	-3.13129	0	Down
104080	'Nxph4'	mRNA	3.10799	9.02377e-53	Up	-3.18076	3.0094e-54	Down
104445	'Cdc42ep1'	mRNA	2.58118	4.31748e-265	Up	-1.43197	2.78882e-123	Down
104759	'Pld4'	mRNA	1.82934	0	Up	-1.56668	0	Down
104816	'Aspg'	mRNA	2.87125	7.34756e-06	Up	-3.31724	1.87803e-06	Down
105242418	'Gm38690'	mRNA	2.43902	0.000505506	Up	-2.35732	0.000797998	Down
105244034	'LOC105244034'	mRNA	-4.94279	9.28017e-05	Down	7.24414	3.29502e-18	Up
105244931	'Gm40453'	mRNA	-2.23478	4.94324e-42	Down	-6.66497	7.05263e-18	Down
105245278	'Gm40755'	mRNA	2.17462	4.36165e-09	Up	-1.46861	1.05889e-05	Down
105246618	'Gm41885'	other	-1.07598	3.19007e-07	Down	1.26613	4.83313e-10	Up
105247253	'Gm6851'	pseudo	-2.35818	8.24427e-43	Down	1.46722	4.73583e-13	Up
105298	'Epdr1'	mRNA	2.60004	0	Up	-2.13169	1.98065e-276	Down
105675	'Ppif'	mRNA	1.28421	2.63759e-84	Up	1.26632	1.27064e-198	Up
105734727	'Gm27021'	mRNA	-1.11749	0.000979969	Down	1.28368	0.000107772	Up
105785	'Kdelr3'	mRNA	2.63732	1.35654e-241	Up	-1.12906	3.6863e-76	Down
105827	'Amigo2'	mRNA	2.10937	1.46854e-31	Up	-2.21415	1.26895e-33	Down
105844	'Card10'	mRNA	-1.34287	5.63293e-05	Down	1.1699	0.000864078	Up
106042	'Prickle1'	mRNA	1.99382	2.47342e-24	Up	1.01337	3.55599e-18	Up
106369	'Ypel1'	mRNA	2.35235	1.08531e-11	Up	-1.92707	2.69007e-09	Down
106565	'Dlk2'	mRNA	4.82062	0.00020856	Up	1.79228	1.58986e-05	Up
106722	'Mpig6b'	mRNA	2.09127	7.48746e-52	Up	1.71254	3.48381e-129	Up
106861	'Abhd3'	mRNA	-1.07984	1.43395e-06	Down	1.33429	4.30914e-10	Up
106877	'Afap1l1'	mRNA	1.72639	1.91626e-18	Up	-1.11822	4.24914e-10	Down
107221	'Ffar4'	mRNA	-2.19618	1.49505e-05	Down	2.44763	4.97275e-07	Up
107351	'Kank1'	mRNA	2.29567	4.1782e-46	Up	-1.31691	4.83688e-22	Down
107503	'Atf5'	mRNA	1.35779	0	Up	-1.84588	0	Down
107581	'Col16a1'	mRNA	2.19452	0	Up	-1.67373	2.77979e-282	Down
107585	'Dio3'	mRNA	3.6857	8.1067e-143	Up	-4.47961	1.38038e-161	Down
107589	'Mylk'	mRNA	3.60544	0	Up	-1.83226	0	Down
107869	'Cth'	mRNA	2.62658	5.74825e-76	Up	-4.40599	9.38414e-116	Down
108030	'Lin7a'	mRNA	2.82062	1.28969e-05	Up	-1.84798	0.000969159	Down
108052	'Slc14a1'	mRNA	1.70717	1.96852e-38	Up	2.71455	0	Up
108075	'Ltbp4'	mRNA	1.41381	1.86072e-05	Up	-1.84069	2.32297e-07	Down
108096	'Slco1a5'	mRNA	2.979	6.45461e-13	Up	-1.13156	0.000266901	Down
108153	'Adamts7'	mRNA	1.36648	5.39666e-24	Up	-2.11152	1.96501e-43	Down
108154	'Adamts6'	mRNA	2.9662	1.9243e-106	Up	-1.47978	2.16388e-45	Down
108167368	'LOC108167368'	mRNA	2.11925	3.47484e-11	Up	-1.07477	8.69264e-05	Down
108167614	'Gm46084'	mRNA	1.25592	5.19266e-05	Up	-1.87256	5.41452e-08	Down
108167801	'LOC108167801'	lncRNA	1.30581	3.21635e-06	Up	-1.00849	0.000206623	Down
108167848	'Gm12258'	mRNA	1.08427	3.29971e-11	Up	-1.05668	9.66674e-11	Down
108167886	'Gm46272'	mRNA	-1.2539	9.14932e-18	Down	1.05787	3.4225e-12	Up
108167989	'Gm46340'	mRNA	2.0523	7.59289e-07	Up	-1.22535	0.000925586	Down
108168534	'Gm46714'	mRNA	2.31644	4.81568e-06	Up	1.40584	1.30185e-07	Up
108682	'Gpt2'	mRNA	1.23379	3.46044e-81	Up	-1.73624	1.76036e-135	Down
108760	'Galnt16'	mRNA	1.87125	0.000571759	Up	-2.9022	7.92618e-06	Down
108899	'2700081O15Rik'	mRNA	1.83054	2.50089e-96	Up	-1.31008	4.92691e-60	Down
108995	'Tbc1d10c'	mRNA	-1.17115	3.53908e-07	Down	1.12861	1.38065e-06	Up
109042	'Cavin3'	mRNA	2.45726	3.2008e-164	Up	-1.66058	3.24701e-100	Down
109205	'Sobp'	mRNA	3.5193	1.39799e-79	Up	-2.04775	9.86678e-46	Down
109245	'Lrrc39'	mRNA	-1.23843	2.92278e-18	Down	1.71942	3.61417e-40	Up
109676	'Ank2'	mRNA	2.2774	1.4957e-60	Up	-2.19486	2.33726e-58	Down
109700	'Itga1'	mRNA	1.56594	2.64994e-57	Up	-1.41202	1.14549e-49	Down
110197	'Dgkg'	mRNA	1.66953	3.24761e-34	Up	1.20684	3.12658e-48	Up
110310	'Krt7'	mRNA	3.96323	1.12223e-36	Up	-1.40922	4.43819e-12	Down
110351	'Rap1gap'	mRNA	1.02734	3.04647e-09	Up	-1.22293	8.66679e-12	Down
110380	'Shroom2'	mRNA	2.61417	1.91685e-14	Up	-1.74466	4.04134e-09	Down
110454	'Ly6a'	mRNA	1.9063	5.18466e-42	Up	-2.52649	2.04905e-59	Down
110532	'Adarb1'	mRNA	2.2171	4.08376e-201	Up	-1.0397	6.8961e-68	Down
110876	'Scn2a'	mRNA	3.30286	9.86932e-18	Up	-2.34871	8.12924e-13	Down
110877	'Slc18a1'	mRNA	-1.47612	3.47978e-06	Down	2.25534	2.087e-16	Up
110893	'Slc8a3'	mRNA	2.8562	1.75536e-09	Up	-2.14499	4.27758e-07	Down
111241	'Hmga1b'	mRNA	-1.11229	0	Down	1.05322	0	Up
114142	'Foxp2'	mRNA	4.55258	4.04505e-22	Up	-2.41361	1.54501e-13	Down
11423	'Ache'	mRNA	2.88899	1.39635e-247	Up	1.31777	1.18227e-223	Up
114301	'Palmd'	mRNA	5.2305	9.31995e-45	Up	-3.41346	3.09198e-36	Down
11433	'Acp5'	mRNA	-2.24096	0	Down	1.81688	0	Up
11450	'Adipoq'	mRNA	5.2612	3.62328e-10	Up	3.47272	7.04134e-82	Up
11459	'Acta1'	mRNA	-3.03742	2.2805e-84	Down	-1.84798	7.97255e-07	Down
11464	'Actc1'	mRNA	-2.74385	9.49238e-25	Down	-2.2315	0.000714953	Down
11474	'Actn3'	mRNA	1.58774	3.81893e-22	Up	-3.68282	5.7641e-56	Down
114774	'Pawr'	mRNA	3.19513	5.47678e-192	Up	-1.59734	6.69578e-85	Down
11486	'Ada'	mRNA	-1.51309	1.43351e-155	Down	1.39336	5.94514e-128	Up
11488	'Adam11'	mRNA	1.4827	1.29842e-05	Up	-2.33678	2.6636e-09	Down
11499	'Adam5'	mRNA	3.76816	1.1048e-06	Up	-3.79911	1.24427e-06	Down
11504	'Adamts1'	mRNA	1.19919	5.57484e-141	Up	-1.85414	3.85462e-270	Down
11520	'Plin2'	mRNA	-1.11466	0	Down	1.21951	0	Up
11522	'Adh1'	mRNA	5.41699	3.94412e-31	Up	-2.22555	1.65705e-16	Down
11535	'Adm'	mRNA	4.28715	0	Up	-1.92062	1.46471e-181	Down
11542	'Adora3'	mRNA	-2.22015	3.53143e-15	Down	1.27307	0.000208227	Up
11549	'Adra1a'	mRNA	-1.96472	2.4856e-83	Down	1.67457	1.37836e-55	Up
11567	'Avil'	mRNA	2.2149	9.92847e-07	Up	-1.31986	0.000931377	Down
11568	'Aebp1'	mRNA	2.37464	0	Up	-1.4469	0	Down
11576	'Afp'	mRNA	-1.95356	1.49164e-05	Down	4.0355	1.72786e-39	Up
11602	'Angpt4'	mRNA	4.36612	5.61609e-136	Up	-2.79617	2.6307e-97	Down
11606	'Agt'	mRNA	5.75024	9.15542e-77	Up	-1.37747	4.79114e-21	Down
11624	'Ahrr'	mRNA	-1.43843	2.5746e-07	Down	1.91271	6.89077e-14	Up
11668	'Aldh1a1'	mRNA	3.60605	2.9814e-132	Up	1.63491	1.93711e-168	Up
11670	'Aldh3a1'	mRNA	-1.88485	3.7588e-05	Down	2.7058	5.29776e-12	Up
11684	'Alox12'	mRNA	1.90279	0	Up	1.84465	0	Up
116847	'Prelp'	mRNA	3.42831	2.64983e-169	Up	-1.02185	7.55614e-36	Down
11722	'Amy1'	mRNA	5.81132	2.05435e-14	Up	-2.52034	6.39696e-09	Down
11727	'Ang'	mRNA	2.05438	3.23415e-15	Up	-1.59096	4.92963e-11	Down
11735	'Ank3'	mRNA	2.38657	2.0644e-64	Up	-1.44432	1.64563e-33	Down
11752	'Anxa8'	mRNA	4.01327	4.4757e-18	Up	-1.90672	4.62867e-09	Down
11754	'Aoc3'	mRNA	3.79118	2.22895e-264	Up	-1.47338	9.37524e-91	Down
117600	'Srgap1'	mRNA	1.97128	1.235e-25	Up	-1.13855	4.49151e-12	Down
117606	'Boc'	mRNA	2.90508	7.29861e-132	Up	-1.68741	5.27423e-69	Down
11770	'Fabp4'	mRNA	-1.78505	0	Down	1.38434	0	Up
11785	'Apbb1'	mRNA	2.61067	1.52101e-68	Up	-2.03804	1.23805e-51	Down
11803	'Aplp1'	mRNA	2.76719	2.84443e-58	Up	-1.90707	5.69993e-38	Down
11813	'Apoc2'	mRNA	2.41639	6.07408e-303	Up	-2.53981	0	Down
11835	'Ar'	mRNA	2.98335	2.98739e-88	Up	-1.94084	1.69445e-54	Down
118449	'Synpo2'	mRNA	4.13025	2.43573e-275	Up	-1.84709	2.76162e-123	Down
118453	'Mmp28'	mRNA	1.55057	1.04043e-14	Up	-2.15483	2.32097e-22	Down
11846	'Arg1'	mRNA	-1.58263	5.64092e-51	Down	-1.91212	5.95164e-23	Down
11847	'Arg2'	mRNA	-1.03071	4.0539e-34	Down	1.46948	1.25988e-79	Up
11876	'Artn'	mRNA	3.40559	4.20556e-09	Up	-3.11461	1.94691e-08	Down
11910	'Atf3'	mRNA	-1.71418	0	Down	1.17301	0	Up
11931	'Atp1b1'	mRNA	-1.13239	3.99008e-05	Down	1.29754	1.35773e-06	Up
11966	'Atp6v1b2'	mRNA	-1.25659	0	Down	1.06585	0	Up
11981	'Atp9a'	mRNA	2.88974	3.96914e-114	Up	-1.50417	4.67591e-51	Down
11989	'Slc7a3'	mRNA	2.3352	1.56173e-09	Up	-3.25924	6.32147e-13	Down
12035	'Bcat1'	mRNA	2.38834	0	Up	-1.00426	2.1313e-108	Down
12064	'Bdnf'	mRNA	5.07936	5.70579e-48	Up	-2.23584	1.31199e-25	Down
12111	'Bgn'	mRNA	2.63977	0	Up	-1.56004	0	Down
12121	'Bicd1'	mRNA	1.9608	8.14982e-18	Up	1.63552	1.60385e-41	Up
12140	'Fabp7'	mRNA	-3.53057	4.7302e-192	Down	4.0462	6.20937e-304	Up
12142	'Prdm1'	mRNA	-1.32755	2.74219e-52	Down	1.18289	4.88227e-40	Up
12143	'Blk'	mRNA	-3.26357	9.47746e-24	Down	1.98326	1.74471e-06	Up
12153	'Bmp1'	mRNA	1.89151	0	Up	-2.01126	0	Down
12159	'Bmp4'	mRNA	6.0904	1.46015e-293	Up	-4.36739	4.42015e-277	Down
12160	'Bmp5'	mRNA	3.53723	2.17922e-186	Up	-1.73736	2.60772e-85	Down
12166	'Bmpr1a'	mRNA	1.98213	5.93643e-229	Up	-1.26334	5.30772e-121	Down
12176	'Bnip3'	mRNA	1.92683	0	Up	-1.47764	0	Down
12192	'Zfp36l1'	mRNA	1.60722	0	Up	-1.16838	0	Down
12258	'Serping1'	mRNA	2.49489	0	Up	-3.59516	0	Down
12265	'Ciita'	mRNA	-2.68587	6.60451e-21	Down	1.32755	0.000417996	Up
12268	'C4b'	mRNA	3.93157	4.6159e-93	Up	-2.22541	8.60889e-55	Down
12288	'Cacna1c'	mRNA	2.22992	5.71967e-84	Up	-1.32606	1.53759e-41	Down
12293	'Cacna2d1'	mRNA	2.00866	1.34693e-99	Up	-1.24447	8.1482e-51	Down
12297	'Cacnb3'	mRNA	2.44062	1.05945e-200	Up	-1.70268	9.09361e-128	Down
12335	'Capn3'	mRNA	1.75375	2.69134e-13	Up	2.0672	1.66091e-64	Up
12348	'Car11'	mRNA	2.28629	4.63387e-12	Up	-2.3997	1.17243e-12	Down
12395	'Runx1t1'	mRNA	3.62945	1.42344e-68	Up	-2.22325	1.16487e-42	Down
12398	'Cbfa2t3'	mRNA	1.15966	3.08056e-44	Up	1.27454	5.19475e-123	Up
12399	'Runx3'	mRNA	1.47296	2.0707e-145	Up	-1.24502	9.92896e-114	Down
12404	'Cbln1'	mRNA	3.73574	4.06008e-54	Up	-1.91869	1.47849e-27	Down
12406	'Serpinh1'	mRNA	2.58292	0	Up	-1.34044	0	Down
12409	'Cbr2'	mRNA	2.83786	8.79863e-121	Up	-2.19242	2.92667e-91	Down
12478	'Cd19'	mRNA	-3.81962	1.13513e-58	Down	2.81376	2.50196e-23	Up
12482	'Ms4a1'	mRNA	-2.7832	1.02885e-41	Down	1.52803	4.36625e-09	Up
12483	'Cd22'	mRNA	-2.85789	0	Down	1.1686	2.04277e-137	Up
12484	'Cd24a'	mRNA	-1.19732	8.00165e-111	Down	1.08386	2.49095e-88	Up
12491	'Cd36'	mRNA	-2.66579	0	Down	2.09063	0	Up
12494	'Cd38'	mRNA	1.46927	4.40211e-161	Up	-2.23324	1.80281e-287	Down
12515	'Cd69'	mRNA	1.34955	2.76501e-07	Up	1.04576	1.64006e-09	Up
12518	'Cd79a'	mRNA	-3.2173	1.06959e-146	Down	1.9922	5.76536e-38	Up
12552	'Cdh11'	mRNA	2.18894	0	Up	-1.48881	0	Down
12554	'Cdh13'	mRNA	1.35431	8.52086e-06	Up	-1.64829	2.80277e-07	Down
12578	'Cdkn2a'	mRNA	1.97134	1.32484e-39	Up	-1.83237	3.20053e-36	Down
12579	'Cdkn2b'	mRNA	2.40634	3.93932e-127	Up	-2.61417	8.7773e-141	Down
12589	'Ift81'	mRNA	1.69134	1.29607e-38	Up	-1.31242	5.12364e-27	Down
12609	'Cebpd'	mRNA	1.89915	1.02881e-263	Up	-1.78098	4.391e-244	Down
12643	'Chad'	mRNA	1.4987	0.000392216	Up	1.02289	0.00021338	Up
12654	'Chil1'	mRNA	-1.26741	9.97493e-21	Down	1.29885	5.63748e-22	Up
12661	'Chl1'	mRNA	1.70474	0.000583475	Up	-1.85839	0.000309081	Down
12667	'Chrd'	mRNA	4.05766	3.12205e-08	Up	-4.08862	3.46141e-08	Down
12702	'Socs3'	mRNA	1.78665	0	Up	-2.11083	0	Down
12769	'Ccr9'	mRNA	-2.04312	1.26357e-05	Down	2.23336	8.90014e-07	Up
12771	'Ccr3'	mRNA	-2.60026	4.44997e-23	Down	3.04663	2.12024e-36	Up
12772	'Ccr2'	mRNA	2.59181	0	Up	-1.97335	0	Down
12796	'Camp'	mRNA	-2.52096	5.4854e-132	Down	1.17565	3.86749e-19	Up
12801	'Cnr1'	mRNA	1.59823	0.000340771	Up	2.91355	3.49348e-49	Up
12805	'Cntn1'	mRNA	3.30667	5.28079e-08	Up	-1.55114	0.00078623	Down
12808	'Cobl'	mRNA	2.79288	2.8942e-17	Up	-1.5608	7.64637e-09	Down
12814	'Col11a1'	mRNA	5.32591	0	Up	-4.4766	0	Down
12816	'Col12a1'	mRNA	3.79514	0	Up	-1.98842	0	Down
12818	'Col14a1'	mRNA	1.21258	0.000245592	Up	-1.24353	0.000222276	Down
12822	'Col18a1'	mRNA	2.20908	0	Up	-1.02224	1.0402e-152	Down
12825	'Col3a1'	mRNA	3.71701	0	Up	-3.75036	0	Down
12830	'Col4a5'	mRNA	2.47893	6.82331e-33	Up	-1.06931	8.28313e-11	Down
12831	'Col5a1'	mRNA	3.30345	0	Up	-2.32131	0	Down
12832	'Col5a2'	mRNA	3.62516	0	Up	-2.11408	0	Down
12833	'Col6a1'	mRNA	1.59299	0	Up	-1.18007	0	Down
12834	'Col6a2'	mRNA	1.51416	0	Up	-1.26727	0	Down
12837	'Col8a1'	mRNA	3.9404	0	Up	-1.62262	0	Down
12842	'Col1a1'	mRNA	3.2005	0	Up	-2.79419	0	Down
12843	'Col1a2'	mRNA	3.02935	0	Up	-2.61992	0	Down
12862	'Cox6a2'	mRNA	1.19357	8.90212e-11	Up	-2.49191	8.51812e-28	Down
12870	'Cp'	mRNA	1.89317	0	Up	-2.78489	0	Down
12873	'Cpa3'	mRNA	-1.72995	8.04037e-08	Down	2.5615	1.62567e-20	Up
12876	'Cpe'	mRNA	2.90829	1.20926e-294	Up	-1.92746	5.05353e-184	Down
12904	'Crabp2'	mRNA	3.11281	2.33406e-63	Up	-3.53608	5.12457e-71	Down
12936	'Pcdha4'	mRNA	3.16605	1.14713e-06	Up	-2.66553	1.01952e-05	Down
12984	'Csf2rb2'	mRNA	-1.507	0	Down	1.04901	0	Up
13003	'Vcan'	mRNA	3.09484	0	Up	-1.82077	0	Down
13008	'Csrp2'	mRNA	3.46683	0	Up	-1.37145	6.43157e-153	Down
13011	'Cst7'	mRNA	1.32337	2.27221e-15	Up	-1.5096	1.77057e-18	Down
13024	'Ctla2a'	mRNA	2.02714	0	Up	1.0576	0	Up
13070	'Cyp11a1'	mRNA	-2.52278	3.24767e-05	Down	3.06011	2.8867e-08	Up
13132	'Dab2'	mRNA	2.1496	0	Up	-1.10936	0	Down
13136	'Cd55'	mRNA	1.23943	1.85413e-40	Up	1.07878	4.46612e-68	Up
13162	'Slc6a3'	mRNA	3.35566	2.28063e-14	Up	1.48551	5.46203e-15	Up
13170	'Dbp'	mRNA	1.29676	4.11236e-34	Up	-1.42603	1.78319e-39	Down
13175	'Dclk1'	mRNA	2.19382	0	Up	-1.67807	0	Down
13179	'Dcn'	mRNA	-1.28463	3.82998e-269	Down	-1.50402	3.16145e-142	Down
13349	'Ackr1'	mRNA	3.3581	4.15759e-48	Up	1.19109	6.37929e-30	Up
13395	'Dlx5'	mRNA	3.28176	4.36992e-97	Up	-2.18718	5.91395e-64	Down
13396	'Dlx6'	mRNA	3.65067	1.10627e-30	Up	-2.48785	9.2051e-22	Down
13400	'Dmpk'	mRNA	3.59753	0	Up	-1.27732	1.43278e-228	Down
13406	'Dmp1'	mRNA	2.49132	1.37147e-06	Up	-2.0077	3.05363e-05	Down
13429	'Dnm1'	mRNA	1.75024	2.81864e-15	Up	-1.84259	2.70678e-16	Down
13435	'Dnmt3a'	mRNA	-1.4592	0	Down	1.02219	0	Up
13479	'Dpep1'	mRNA	4.43953	5.19873e-268	Up	-1.13829	9.89264e-57	Down
13497	'Drp2'	mRNA	1.6758	1.2767e-07	Up	-1.69382	1.22213e-07	Down
13527	'Dtna'	mRNA	2.51577	3.94159e-20	Up	1.13978	5.41108e-15	Up
13537	'Dusp2'	mRNA	-1.55727	7.05466e-16	Down	1.99298	3.32002e-29	Up
13586	'Ear1'	mRNA	-7.32002	5.66126e-91	Down	3.49291	1.38421e-06	Up
13587	'Ear2'	mRNA	-1.15266	1.15436e-57	Down	2.47055	0	Up
13593	'Ebf3'	mRNA	4.33229	0	Up	-2.6369	0	Down
13607	'Eda'	mRNA	4.61813	7.69793e-133	Up	-2.82466	1.03048e-93	Down
13608	'Edar'	mRNA	6.29867	2.09517e-10	Up	-3.32962	2.50793e-08	Down
13612	'Edil3'	mRNA	2.38078	2.51648e-164	Up	-2.79739	5.11603e-198	Down
13614	'Edn1'	mRNA	4.72099	6.61292e-227	Up	-1.78555	2.6397e-91	Down
13618	'Ednrb'	mRNA	3.14736	0	Up	-2.75728	0	Down
13628	'Eef1a2'	mRNA	-3.2974	0	Down	1.8891	4.44074e-174	Up
13636	'Efna1'	mRNA	1.37584	8.768e-07	Up	-2.21415	5.88979e-12	Down
13637	'Efna2'	mRNA	2.16977	3.76026e-26	Up	-1.67716	6.3578e-19	Down
13639	'Efna4'	mRNA	3.06714	8.96522e-34	Up	-2.92121	1.91234e-32	Down
13640	'Efna5'	mRNA	2.87777	2.30856e-70	Up	-1.73397	8.55435e-39	Down
13644	'Efs'	mRNA	3.59019	4.37208e-36	Up	-3.28011	8.37988e-34	Down
13649	'Egfr'	mRNA	2.60112	4.48415e-256	Up	-1.74443	6.30068e-157	Down
13654	'Egr2'	mRNA	-2.57059	0	Down	1.56915	4.61499e-247	Up
13797	'Emx2'	mRNA	2.21838	3.42489e-11	Up	-1.3318	5.19728e-06	Down
13800	'Enah'	mRNA	2.42149	0	Up	-1.64763	0	Down
13809	'Enpep'	mRNA	3.49274	6.98413e-29	Up	-1.79787	2.04455e-14	Down
13841	'Epha7'	mRNA	3.71496	4.85406e-22	Up	-3.28648	3.69981e-20	Down
13844	'Ephb2'	mRNA	3.27212	2.50869e-81	Up	-2.1185	1.08944e-51	Down
13845	'Ephb3'	mRNA	2.74006	6.63589e-43	Up	-2.44123	3.83425e-38	Down
13846	'Ephb4'	mRNA	3.03793	4.97894e-240	Up	-2.22643	8.94106e-173	Down
13848	'Ephb6'	mRNA	2.18777	7.76067e-20	Up	-1.44111	1.17786e-11	Down
13857	'Epor'	mRNA	1.48159	6.92712e-21	Up	1.62273	8.99628e-71	Up
13865	'Nr2f1'	mRNA	2.3257	2.17379e-21	Up	-1.8648	1.92796e-16	Down
13999	'Gm14288'	mRNA	-2.63385	9.8379e-10	Down	2.61003	1.92461e-09	Up
14009	'Etv1'	mRNA	1.77488	1.17264e-95	Up	-1.76152	1.71463e-95	Down
14049	'Eya2'	mRNA	4.16833	0	Up	-1.00314	4.21492e-70	Down
140557	'Smc1b'	mRNA	2.39178	0.000131589	Up	-2.42273	0.000142238	Down
140577	'Ankrd6'	mRNA	2.05074	1.03751e-09	Up	-1.68577	1.1971e-07	Down
14058	'F10'	mRNA	-2.39271	0	Down	1.19902	1.77982e-74	Up
14062	'F2r'	mRNA	3.06496	0	Up	1.0877	2.0337e-177	Up
14064	'F2rl2'	mRNA	1.54809	2.66943e-113	Up	1.60029	0	Up
14065	'F2rl3'	mRNA	1.98395	1.30759e-36	Up	2.05982	2.13357e-157	Up
14068	'F7'	mRNA	-4.01462	0	Down	1.54721	1.91649e-97	Up
14089	'Fap'	mRNA	2.04466	2.19803e-111	Up	-2.79347	2.39281e-161	Down
14102	'Fas'	mRNA	1.72201	5.55822e-46	Up	-1.13238	4.45029e-25	Down
14107	'Fat1'	mRNA	3.58161	0	Up	-2.0013	0	Down
14114	'Fbln1'	mRNA	2.38064	5.38181e-169	Up	-1.8421	2.09709e-123	Down
14115	'Fbln2'	mRNA	2.99383	0	Up	-2.68792	0	Down
14118	'Fbn1'	mRNA	2.92558	0	Up	-2.30503	0	Down
14119	'Fbn2'	mRNA	4.20461	1.21189e-103	Up	-5.12865	7.42472e-113	Down
14160	'Lgr5'	mRNA	9.00953	1.24772e-101	Up	-5.53799	9.8e-129	Down
14163	'Fgd1'	mRNA	2.42325	3.95314e-82	Up	-1.10275	7.35714e-28	Down
14166	'Fgf11'	mRNA	1.53817	7.79858e-16	Up	-1.1315	2.80213e-10	Down
14183	'Fgfr2'	mRNA	3.6451	1.8198e-130	Up	-1.37607	5.80954e-42	Down
14199	'Fhl1'	mRNA	2.03151	4.48544e-124	Up	1.40942	5.544e-198	Up
14200	'Fhl2'	mRNA	4.34443	0	Up	-1.64379	4.78342e-242	Down
14205	'Vegfd'	mRNA	2.30873	7.94696e-15	Up	-1.62918	9.70157e-10	Down
14230	'Fkbp10'	mRNA	2.89977	0	Up	-1.45746	0	Down
14231	'Fkbp7'	mRNA	2.2763	9.51621e-108	Up	-1.99821	2.06522e-92	Down
14239	'Foxs1'	mRNA	1.06218	4.34323e-11	Up	1.08781	5.07668e-23	Up
14261	'Fmo1'	mRNA	3.48576	1.80111e-43	Up	-1.83864	4.14342e-22	Down
14264	'Fmod'	mRNA	4.16855	2.51419e-43	Up	-1.95849	2.72099e-21	Down
14266	'Aff2'	mRNA	1.69134	6.01699e-12	Up	-1.13733	5.16598e-07	Down
14281	'Fos'	mRNA	-1.67116	0	Down	1.61941	0	Up
14283	'Fosl1'	mRNA	1.22437	3.00869e-52	Up	1.10264	1.11176e-94	Up
14313	'Fst'	mRNA	4.03416	0	Up	-1.53737	2.49137e-108	Down
14314	'Fstl1'	mRNA	3.02948	0	Up	-2.08289	0	Down
14347	'Fut7'	mRNA	-1.05712	3.69959e-07	Down	2.4522	3.37205e-53	Up
14357	'Dtx1'	mRNA	-3.21555	1.74421e-14	Down	2.44763	4.97275e-07	Up
14365	'Fzd3'	mRNA	1.84564	7.86639e-24	Up	-1.18293	6.76567e-13	Down
14366	'Fzd4'	mRNA	1.80769	1.38697e-21	Up	-1.4636	2.87185e-16	Down
14367	'Fzd5'	mRNA	1.80363	1.17155e-116	Up	-1.16789	4.77043e-62	Down
14370	'Fzd8'	mRNA	1.12225	1.07585e-27	Up	-1.22333	9.80063e-32	Down
14404	'Gabre'	mRNA	2.56444	1.09232e-23	Up	-2.17996	8.31812e-20	Down
14453	'Gas2'	mRNA	1.35431	1.08227e-12	Up	-1.09052	2.63e-09	Down
14456	'Gas6'	mRNA	2.50265	0	Up	-1.79549	0	Down
14460	'Gata1'	mRNA	2.38616	1.78855e-173	Up	1.2188	1.77593e-159	Up
14468	'Gbp2b'	mRNA	1.04173	3.0475e-28	Up	-1.4761	3.67191e-48	Down
14525	'Gcsam'	mRNA	1.63159	3.84063e-15	Up	1.77376	5.76372e-55	Up
14561	'Gdf11'	mRNA	2.03518	1.33594e-22	Up	-1.341	5.14354e-13	Down
14582	'Gfi1b'	mRNA	2.5449	6.77657e-102	Up	1.56271	2.54412e-160	Up
14609	'Gja1'	mRNA	3.30225	0	Up	-2.81539	0	Down
14613	'Gja5'	mRNA	3.96886	1.00661e-07	Up	-2.99981	2.50249e-06	Down
14633	'Gli2'	mRNA	3.65713	1.23454e-45	Up	-2.95111	2.1778e-38	Down
14658	'Glrb'	mRNA	4.18319	5.25314e-09	Up	-2.21415	1.97689e-05	Down
14659	'Glrp1'	mRNA	1.37435	2.58471e-14	Up	-1.29389	4.04758e-13	Down
14664	'Slc6a9'	mRNA	2.93905	6.38885e-221	Up	-3.11568	9.3478e-236	Down
14681	'Gnao1'	mRNA	3.58244	0	Up	-2.1594	2.88543e-235	Down
14687	'Gnaz'	mRNA	2.18848	1.59472e-119	Up	1.48276	6.1359e-197	Up
14729	'Gp5'	mRNA	2.54486	0	Up	1.4487	0	Up
14735	'Gpc4'	mRNA	3.02866	0	Up	-2.00144	0	Down
14756	'Gpld1'	mRNA	2.60883	9.20855e-08	Up	-2.34992	6.09762e-07	Down
14758	'Gpm6b'	mRNA	3.24794	0	Up	-2.31278	0	Down
14766	'Adgrg1'	mRNA	2.70869	0	Up	1.0507	0	Up
14778	'Gpx3'	mRNA	2.88666	0	Up	-1.84493	0	Down
14783	'Grb10'	mRNA	2.84587	0	Up	-1.85534	0	Down
14789	'P3h3'	mRNA	1.95348	1.13132e-279	Up	-1.73494	1.80432e-240	Down
14814	'Grin2d'	mRNA	1.55214	1.26655e-12	Up	-1.18131	1.15562e-08	Down
14859	'Gsta3'	mRNA	-1.88719	1.26488e-06	Down	2.07125	4.32935e-08	Up
14863	'Gstm2'	mRNA	2.14247	0	Up	-1.47214	8.22426e-187	Down
14866	'Gstm5'	mRNA	2.12319	4.07492e-89	Up	-1.32858	6.79034e-47	Down
14867	'Gstm6'	mRNA	3.99238	0.000166967	Up	-3.02333	0.000950685	Down
14869	'Gstp2'	mRNA	2.56222	2.17639e-06	Up	-2.60015	2.15809e-06	Down
14924	'Magi1'	mRNA	1.809	1.45685e-29	Up	-1.08687	2.27871e-14	Down
14942	'Gzme'	mRNA	4.86451	3.38302e-173	Up	-1.53497	5.96348e-56	Down
14960	'H2-Aa'	mRNA	-3.56196	2.25553e-284	Down	1.91447	8.64651e-48	Up
14962	'Cfb'	mRNA	1.3933	3.37459e-13	Up	-1.25653	2.18131e-11	Down
14969	'H2-Eb1'	mRNA	-3.18493	2.96883e-131	Down	1.71933	3.77357e-24	Up
15002	'H2-Ob'	mRNA	-2.62784	3.66666e-20	Down	1.62955	2.70735e-06	Up
15122	'Hba-a1'	mRNA	1.23115	1.05157e-34	Up	1.76583	1.91221e-197	Up
15186	'Hdc'	mRNA	-1.53173	5.03e-14	Down	1.39136	3.0736e-11	Up
15200	'Hbegf'	mRNA	-1.163	2.43783e-25	Down	1.56177	1.96274e-51	Up
15203	'Heph'	mRNA	3.04302	6.39984e-51	Up	-1.337	1.31139e-18	Down
15205	'Hes1'	mRNA	1.30278	9.9129e-14	Up	1.0903	2.63469e-21	Up
15248	'Hic1'	mRNA	2.49407	6.8919e-104	Up	-1.41121	1.97114e-49	Down
15251	'Hif1a'	mRNA	1.42508	0	Up	-1.42465	0	Down
15395	'Hoxa10'	mRNA	3.27099	7.71652e-148	Up	-1.88479	1.31269e-80	Down
15399	'Hoxa2'	mRNA	3.0388	6.85997e-11	Up	-1.55518	2.37998e-05	Down
15400	'Hoxa3'	mRNA	2.72782	5.92253e-49	Up	-1.884	6.6764e-32	Down
15402	'Hoxa5'	mRNA	2.54252	6.81601e-37	Up	-1.33247	3.74636e-16	Down
15403	'Hoxa6'	mRNA	4.51598	2.12359e-11	Up	-2.0875	3.56857e-06	Down
15404	'Hoxa7'	mRNA	2.41774	8.34635e-31	Up	-1.15862	1.0158e-11	Down
15405	'Hoxa9'	mRNA	2.41361	1.0902e-78	Up	-1.35634	9.37637e-37	Down
15423	'Hoxc4'	mRNA	2.52423	5.43567e-33	Up	-1.55518	3.90067e-18	Down
15424	'Hoxc5'	mRNA	2.41381	9.88347e-19	Up	-1.11134	5.64184e-07	Down
15425	'Hoxc6'	mRNA	2.43101	4.99442e-166	Up	-1.76912	5.16407e-112	Down
15426	'Hoxc8'	mRNA	2.56378	1.82701e-26	Up	-1.73533	1.18421e-16	Down
15427	'Hoxc9'	mRNA	3.03681	2.37554e-53	Up	-1.4828	1.29096e-22	Down
15437	'Hoxd8'	mRNA	2.30873	1.35055e-21	Up	-1.42988	8.52501e-12	Down
15439	'Hp'	mRNA	2.5533	0	Up	-2.40664	0	Down
15529	'Sdc2'	mRNA	2.68806	0	Up	-1.77448	0	Down
15530	'Hspg2'	mRNA	2.48971	0	Up	-1.34622	0	Down
15558	'Htr2a'	mRNA	1.84515	1.21577e-09	Up	1.31293	6.52114e-14	Up
15902	'Id2'	mRNA	-1.25197	0	Down	2.15596	0	Up
15957	'Ifit1'	mRNA	1.10874	5.19275e-37	Up	-1.36033	6.40227e-51	Down
15985	'Cd79b'	mRNA	-1.88485	9.7912e-33	Down	1.66627	3.83164e-24	Up
16000	'Igf1'	mRNA	-1.38418	0	Down	1.03593	0	Up
16002	'Igf2'	mRNA	1.73316	2.12037e-54	Up	-4.31101	4.8407e-137	Down
16010	'Igfbp4'	mRNA	2.08767	0	Up	-1.65387	0	Down
16011	'Igfbp5'	mRNA	2.99931	0	Up	-3.32624	0	Down
16012	'Igfbp6'	mRNA	2.28629	1.16887e-15	Up	-2.37864	2.40633e-16	Down
16068	'Il18bp'	mRNA	-1.48442	2.63176e-93	Down	1.31768	2.83373e-70	Up
16069	'Jchain'	mRNA	-1.35104	1.49574e-53	Down	2.02195	2.10611e-150	Up
16145	'Igtp'	mRNA	1.03303	8.21617e-64	Up	1.19441	5.68926e-184	Up
16149	'Cd74'	mRNA	-2.96086	0	Down	1.9851	8.47663e-268	Up
16157	'Il11ra1'	mRNA	-1.78666	0	Down	1.07759	8.38749e-136	Up
16159	'Il12a'	mRNA	2.08366	7.77982e-20	Up	1.21451	4.34539e-21	Up
16175	'Il1a'	mRNA	-1.03874	2.90482e-33	Down	1.17085	4.26318e-44	Up
16177	'Il1r1'	mRNA	1.70509	4.09935e-170	Up	-1.85988	1.61095e-193	Down
16190	'Il4ra'	mRNA	1.43071	0	Up	-1.27488	0	Down
16196	'Il7'	mRNA	3.44241	3.88484e-143	Up	-1.70783	1.79054e-65	Down
16197	'Il7r'	mRNA	-2.91366	0	Down	1.74144	0	Up
16322	'Inha'	mRNA	2.13301	3.88806e-14	Up	-2.8644	2.72088e-19	Down
16367	'Irs1'	mRNA	3.4279	0	Up	-1.78078	1.86798e-213	Down
16371	'Irx1'	mRNA	4.84616	2.35945e-14	Up	-4.87711	2.37755e-14	Down
16398	'Itga2'	mRNA	1.29772	5.78615e-12	Up	1.23454	1.28996e-24	Up
16411	'Itgax'	mRNA	-3.68	0	Down	1.66215	0	Up
16425	'Itih2'	mRNA	4.7841	1.37817e-63	Up	-1.92753	1.25864e-28	Down
16431	'Itm2a'	mRNA	4.3172	0	Up	-5.01015	0	Down
16490	'Kcna2'	mRNA	-1.02342	3.48954e-10	Down	2.01776	1.69712e-50	Up
16491	'Kcna3'	mRNA	2.44142	2.11768e-65	Up	1.0701	3.70594e-43	Up
16497	'Kcnab1'	mRNA	-1.9117	9.58289e-29	Down	1.02245	6.11106e-07	Up
16499	'Kcnab3'	mRNA	1.24773	1.86064e-05	Up	-1.84259	1.05816e-08	Down
16506	'Kcnd1'	mRNA	2.56966	1.17183e-29	Up	-1.98764	4.17369e-22	Down
16516	'Kcnj15'	mRNA	3.39355	1.33263e-18	Up	-3.11359	2.40325e-17	Down
16531	'Kcnma1'	mRNA	3.62893	1.02766e-08	Up	-2.97022	1.91135e-07	Down
16564	'Kif21a'	mRNA	2.16505	6.69208e-39	Up	-1.0192	1.18851e-13	Down
16592	'Fabp5'	mRNA	-1.94396	0	Down	1.04572	0	Up
16597	'Klf12'	mRNA	1.14514	1.01454e-07	Up	-2.26672	1.82638e-18	Down
16598	'Klf2'	mRNA	1.74815	1.40862e-182	Up	-1.3013	1.23846e-119	Down
16600	'Klf4'	mRNA	1.71077	4.33107e-105	Up	-1.17726	7.05286e-61	Down
16613	'Klk1b11'	mRNA	1.51545	2.12856e-09	Up	-2.53324	3.02199e-17	Down
16644	'Kng1'	mRNA	5.5012	0	Up	-4.12172	0	Down
16651	'Sspn'	mRNA	2.7884	4.33114e-104	Up	-2.26181	3.68033e-83	Down
16768	'Lag3'	mRNA	-1.1901	8.43138e-06	Down	1.97292	9.23044e-18	Up
16772	'Lama1'	mRNA	3.90529	4.30782e-41	Up	-2.38875	1.42225e-26	Down
16773	'Lama2'	mRNA	3.63552	2.85334e-83	Up	-3.04664	1.78973e-72	Down
16774	'Lama3'	mRNA	3.21972	5.93387e-44	Up	-1.57607	2.21467e-19	Down
16775	'Lama4'	mRNA	1.90547	2.77597e-277	Up	-1.46853	7.64656e-194	Down
16776	'Lama5'	mRNA	2.48088	1.11685e-73	Up	-1.80217	5.81132e-50	Down
16777	'Lamb1'	mRNA	2.277	0	Up	-1.02918	3.28565e-263	Down
16779	'Lamb2'	mRNA	2.46628	0	Up	-1.72438	3.08248e-253	Down
16803	'Lbp'	mRNA	1.28871	3.46917e-26	Up	-2.80537	1.36501e-71	Down
16826	'Ldb2'	mRNA	1.39892	2.37289e-06	Up	-2.57672	9.07507e-13	Down
16854	'Lgals3'	mRNA	-1.75073	0	Down	1.32127	0	Up
16880	'Lifr'	mRNA	3.23578	0	Up	-2.21819	0	Down
16948	'Lox'	mRNA	4.51035	0	Up	-2.47966	0	Down
16949	'Loxl1'	mRNA	2.60939	0	Up	-1.77172	0	Down
16956	'Lpl'	mRNA	-2.45726	0	Down	1.45533	0	Up
16981	'Lrrn3'	mRNA	1.35207	2.15762e-06	Up	1.54074	1.53983e-19	Up
16985	'Lsp1'	mRNA	2.65091	0	Up	-1.69969	0	Down
16997	'Ltbp2'	mRNA	2.28035	0	Up	-1.35493	0	Down
17001	'Ltc4s'	mRNA	1.91832	1.54118e-59	Up	-1.02473	5.13859e-24	Down
170441	'Slc2a10'	mRNA	2.78295	7.94809e-71	Up	-1.74956	7.37007e-41	Down
170574	'Sp7'	mRNA	2.13992	2.25712e-62	Up	-1.55873	3.49245e-41	Down
17059	'Klrb1c'	mRNA	-3.06824	0.000478209	Down	3.58805	7.97229e-06	Up
17060	'Blnk'	mRNA	-2.44901	0	Down	1.62394	4.26655e-283	Up
170639	'Olfr78'	mRNA	5.10073	3.56166e-09	Up	-1.80976	0.000315119	Down
170676	'Peg10'	mRNA	2.49612	4.96796e-78	Up	1.02752	1.08641e-45	Up
17068	'Ly6d'	mRNA	-1.7851	2.18747e-08	Down	1.64167	6.7088e-07	Up
170745	'Xpnpep2'	mRNA	1.9608	0.000606483	Up	-1.99175	0.000643037	Down
170758	'Rac3'	mRNA	1.65397	5.67775e-29	Up	-1.75204	1.83425e-31	Down
17132	'Maf'	mRNA	1.85207	0	Up	-1.16369	0	Down
17136	'Mag'	mRNA	-2.19823	9.24863e-53	Down	1.02255	1.32673e-08	Up
171463	'Il17rd'	mRNA	2.83106	1.22821e-36	Up	-2.47013	6.15131e-32	Down
17150	'Mfap2'	mRNA	2.36377	1.35626e-73	Up	-4.59112	1.59583e-128	Down
171543	'Bmf'	mRNA	1.36137	9.7257e-47	Up	-1.80899	1.48147e-70	Down
17179	'Matk'	mRNA	-2.92462	0	Down	1.48094	1.58106e-69	Up
17181	'Matn2'	mRNA	2.38914	9.58679e-30	Up	-1.49048	2.10181e-16	Down
17203	'Mc5r'	mRNA	7.1477	2.20233e-64	Up	-3.59369	2.33278e-56	Down
17207	'Mcf2l'	mRNA	-1.56454	1.1854e-128	Down	1.02401	7.75488e-47	Up
17240	'Mdfi'	mRNA	1.65217	7.33294e-19	Up	-2.56448	2.67369e-32	Down
17295	'Met'	mRNA	-1.31592	6.23522e-75	Down	1.7064	2.01819e-144	Up
17300	'Foxc1'	mRNA	3.97648	0	Up	-2.29344	0	Down
17309	'Mgat3'	mRNA	2.08857	4.61262e-42	Up	-2.79413	7.33018e-59	Down
17311	'Kitl'	mRNA	2.55889	0	Up	-1.08267	1.04345e-190	Down
17357	'Marcksl1'	mRNA	1.92466	0	Up	-1.85828	0	Down
17380	'Mme'	mRNA	3.69622	0	Up	-3.51722	0	Down
17381	'Mmp12'	mRNA	-2.70871	0	Down	1.52992	0	Up
17385	'Mmp11'	mRNA	3.39923	2.10064e-254	Up	-2.3598	7.86065e-178	Down
17386	'Mmp13'	mRNA	2.6015	0	Up	-3.35014	0	Down
17389	'Mmp16'	mRNA	1.41352	1.57456e-28	Up	-2.36629	1.4495e-56	Down
17390	'Mmp2'	mRNA	2.67824	0	Up	-2.53553	0	Down
17392	'Mmp3'	mRNA	-2.03613	1.82863e-30	Down	-2.77087	1.92206e-11	Down
17436	'Me1'	mRNA	3.37757	0	Up	-1.03393	4.30412e-128	Down
17444	'Grap2'	mRNA	1.41656	5.96282e-56	Up	1.51069	1.9236e-174	Up
17472	'Gbp4'	mRNA	1.21635	2.9712e-16	Up	1.97226	3.47705e-121	Up
17475	'Mpdz'	mRNA	2.67095	5.37689e-203	Up	-1.10806	2.09965e-61	Down
17480	'Mpl'	mRNA	2.43064	4.82848e-303	Up	1.11284	2.21638e-219	Up
17534	'Mrc2'	mRNA	2.2715	0	Up	-1.96885	0	Down
17536	'Meis2'	mRNA	2.78844	1.37911e-60	Up	-1.76053	3.12093e-35	Down
17690	'Msi1'	mRNA	2.33262	3.26702e-72	Up	-2.66313	1.94283e-84	Down
17829	'Muc1'	mRNA	2.4727	9.72421e-09	Up	-1.73812	6.49312e-06	Down
17836	'Mug1'	mRNA	3.29338	1.28895e-13	Up	1.60302	3.1347e-17	Up
17885	'Myh8'	mRNA	-2.68389	2.78709e-13	Down	-4.69384	0.000593619	Down
17901	'Myl1'	mRNA	-2.48054	1.43579e-38	Down	-4.07397	1.32426e-11	Down
17907	'Mylpf'	mRNA	-2.27819	2.23172e-41	Down	-1.52535	5.81326e-06	Down
17912	'Myo1b'	mRNA	2.04899	0	Up	-1.24135	3.34674e-157	Down
17928	'Myog'	mRNA	-3.6034	7.91057e-37	Down	-4.95111	0.000138768	Down
17929	'Myom1'	mRNA	2.96218	1.64141e-124	Up	1.02992	3.64928e-61	Up
17967	'Ncam1'	mRNA	3.81061	0	Up	-2.66917	0	Down
17984	'Ndn'	mRNA	2.55565	1.1496e-123	Up	-1.24353	2.95104e-47	Down
17999	'Nedd4'	mRNA	2.74693	0	Up	-1.33706	0	Down
18007	'Neo1'	mRNA	3.23406	0	Up	-2.00972	0	Down
18022	'Nfe2'	mRNA	1.84469	2.99832e-180	Up	1.33738	1.44596e-287	Up
18027	'Nfia'	mRNA	2.22618	4.99325e-108	Up	-1.4935	1.06524e-63	Down
18028	'Nfib'	mRNA	2.80187	0	Up	-1.63033	1.10747e-202	Down
18030	'Nfil3'	mRNA	1.475	5.71999e-130	Up	-1.14245	1.16991e-88	Down
18032	'Nfix'	mRNA	2.27111	0	Up	-1.30617	0	Down
18049	'Ngf'	mRNA	2.2738	1.36451e-29	Up	2.14646	4.58001e-119	Up
18074	'Nid2'	mRNA	3.00795	0	Up	-2.12012	2.03442e-221	Down
18104	'Nqo1'	mRNA	1.28703	2.86822e-10	Up	1.20464	5.3495e-20	Up
18113	'Nnmt'	mRNA	2.38608	6.10225e-54	Up	-2.16328	2.29114e-48	Down
18126	'Nos2'	mRNA	-1.37905	0.000942784	Down	-3.04422	0.000832472	Down
18127	'Nos3'	mRNA	-1.22388	4.40578e-05	Down	-1.70309	0.000812836	Down
18131	'Notch3'	mRNA	1.38658	2.00992e-56	Up	-2.33554	6.54388e-115	Down
18162	'Npr3'	mRNA	7.5981	0	Up	-4.92497	0	Down
18173	'Slc11a1'	mRNA	-1.56448	0	Down	1.30551	0	Up
18196	'Nsg1'	mRNA	2.61873	0	Up	-2.41344	0	Down
18197	'Nsg2'	mRNA	1.3352	0.000787829	Up	1.55192	6.13995e-11	Up
18212	'Ntrk2'	mRNA	2.16611	3.19008e-16	Up	-1.49039	3.76731e-10	Down
18214	'Ddr2'	mRNA	2.57514	0	Up	-1.49324	0	Down
18223	'Numbl'	mRNA	1.84647	1.29288e-165	Up	-1.50118	7.98503e-125	Down
18230	'Nxn'	mRNA	1.91673	3.6047e-157	Up	-1.32997	4.69666e-94	Down
18295	'Ogn'	mRNA	5.34825	0	Up	-3.25947	0	Down
18414	'Osmr'	mRNA	2.41836	0	Up	-2.05193	0	Down
18436	'P2rx1'	mRNA	2.29307	3.86725e-169	Up	1.44578	1.4992e-247	Up
18452	'P4ha2'	mRNA	2.73877	0	Up	-1.69774	3.13015e-291	Down
18477	'Prdx1'	mRNA	-1.96078	0	Down	1.40885	0	Up
18481	'Pak3'	mRNA	3.31595	1.1657e-150	Up	-2.12949	4.98385e-95	Down
18491	'Pappa'	mRNA	6.36495	0	Up	-3.04249	0	Down
18507	'Pax5'	mRNA	-3.37905	1.49542e-47	Down	2.30155	4.71962e-16	Up
18542	'Pcolce'	mRNA	2.56902	0	Up	-1.73573	0	Down
18552	'Pcsk5'	mRNA	3.77577	1.90681e-20	Up	-1.61408	1.34639e-08	Down
18573	'Pde1a'	mRNA	2.31455	1.8719e-44	Up	-2.78294	1.00084e-54	Down
18591	'Pdgfb'	mRNA	-1.18224	1.01489e-186	Down	1.40446	8.23598e-287	Up
18595	'Pdgfra'	mRNA	2.57406	0	Up	-2.49063	0	Down
18596	'Pdgfrb'	mRNA	2.11757	0	Up	-1.1582	0	Down
18605	'Enpp1'	mRNA	1.07481	9.61509e-276	Up	-1.20025	0	Down
18619	'Penk'	mRNA	-2.23609	2.14198e-31	Down	2.00922	7.95766e-24	Up
18645	'Pfn2'	mRNA	2.02998	3.92032e-56	Up	-1.24227	2.15286e-28	Down
18667	'Pgr'	mRNA	-2.09522	1.97422e-19	Down	1.44199	4.90787e-08	Up
18670	'Abcb4'	mRNA	-1.25728	4.85756e-34	Down	1.14659	1.30759e-27	Up
18675	'Phex'	mRNA	1.77477	4.21535e-07	Up	-2.29204	2.33021e-09	Down
18710	'Pik3r3'	mRNA	2.38799	3.73736e-150	Up	-1.69648	1.33989e-97	Down
18725	'Pira2'	mRNA	-1.07373	9.25126e-132	Down	1.00772	1.22798e-114	Up
18740	'Pitx1'	mRNA	3.25071	1.32551e-185	Up	-1.1611	3.89512e-50	Down
18760	'Prkd1'	mRNA	3.75161	2.88784e-94	Up	-2.32498	2.77188e-60	Down
18761	'Prkcq'	mRNA	2.59464	2.8615e-116	Up	1.46124	1.94405e-151	Up
18766	'Pkdrej'	mRNA	3.71371	0.000893918	Up	-4.74466	0.000453586	Down
18767	'Pkia'	mRNA	2.77526	5.46442e-64	Up	-1.5332	7.26951e-31	Down
18779	'Pla2r1'	mRNA	2.72662	8.95534e-64	Up	-1.66039	5.2352e-35	Down
18787	'Serpine1'	mRNA	2.3294	0	Up	1.29732	0	Up
18788	'Serpinb2'	mRNA	-3.01765	8.8732e-205	Down	2.83025	1.2255e-170	Up
18792	'Plau'	mRNA	-1.73136	0	Down	1.23518	0	Up
18793	'Plaur'	mRNA	-1.87221	0	Down	1.50209	0	Up
18799	'Plcd1'	mRNA	1.89063	6.84766e-66	Up	-1.72795	8.08484e-59	Down
18846	'Plxna3'	mRNA	1.46723	4.08934e-19	Up	-1.31496	2.26191e-16	Down
18951	'Sept5'	mRNA	1.69287	4.52372e-159	Up	-1.21824	1.90056e-98	Down
18952	'Sept4'	mRNA	2.12875	1.18349e-05	Up	-2.36061	3.54218e-06	Down
18985	'Pou2af1'	mRNA	-2.04974	2.38298e-26	Down	1.48827	4.12426e-12	Up
18987	'Pou2f2'	mRNA	1.04405	1.9947e-77	Up	-1.34668	2.09488e-116	Down
18991	'Pou3f1'	mRNA	-2.02714	2.12951e-20	Down	1.72516	1.02408e-13	Up
19012	'Plpp1'	mRNA	1.89724	7.46279e-76	Up	-1.25076	4.25866e-42	Down
19013	'Ppara'	mRNA	2.53683	1.08668e-07	Up	-2.24586	9.63669e-07	Down
19024	'Ppfibp2'	mRNA	-1.6681	4.96229e-129	Down	1.24808	1.36934e-63	Up
19074	'Prg2'	mRNA	-5.23758	0	Down	2.06269	5.11386e-31	Up
192187	'Stab1'	mRNA	1.5418	0	Up	-1.1402	0	Down
192188	'Stab2'	mRNA	-1.72942	1.85623e-51	Down	1.31971	9.81437e-27	Up
19220	'Ptgfr'	mRNA	2.53664	4.52929e-70	Up	-2.48154	6.29558e-69	Down
192216	'Tmem47'	mRNA	2.31742	3.97422e-184	Up	-1.11969	1.96644e-66	Down
19228	'Pth1r'	mRNA	2.64234	1.44214e-93	Up	-1.97068	1.38876e-66	Down
19249	'Ptpn13'	mRNA	1.89531	3.0907e-88	Up	-1.66521	1.41774e-74	Down
19265	'Ptprcap'	mRNA	-1.6497	7.02083e-12	Down	1.71321	6.26193e-13	Up
192651	'Zfp286'	mRNA	1.53683	3.00938e-06	Up	-1.62918	1.29394e-06	Down
19266	'Ptprd'	mRNA	3.02285	0	Up	-1.88935	1.39603e-273	Down
192663	'Abcg4'	mRNA	3.3825	5.33458e-07	Up	-2.67649	9.55251e-06	Down
19268	'Ptprf'	mRNA	3.30281	0	Up	-2.60393	0	Down
19270	'Ptprg'	mRNA	2.58414	7.40501e-205	Up	-1.06871	1.34775e-60	Down
19288	'Ptx3'	mRNA	3.90482	0	Up	-1.93977	0	Down
19294	'Nectin2'	mRNA	1.71766	2.69367e-180	Up	-1.6576	3.81864e-173	Down
192950	'Nacad'	mRNA	4.59823	2.84465e-28	Up	-2.70319	2.70787e-19	Down
19331	'Rab19'	mRNA	-1.49336	2.36904e-17	Down	1.17565	3.94352e-10	Up
193452	'Zfp184'	mRNA	2.63218	1.61124e-07	Up	-1.5636	0.000256411	Down
19363	'Rad51b'	mRNA	1.18056	6.73037e-08	Up	-1.05479	1.05976e-06	Down
19373	'Rag1'	mRNA	-5.30866	7.06145e-06	Down	5.54074	1.20181e-06	Up
19378	'Aldh1a2'	mRNA	3.3269	0	Up	-1.37047	5.07305e-301	Down
194126	'Mtmr11'	mRNA	1.96712	7.47134e-55	Up	-1.31334	2.18413e-31	Down
19415	'Rasal1'	mRNA	-2.25864	6.30835e-16	Down	1.19282	0.000627462	Up
194309	'Vps37d'	mRNA	2.70257	1.27735e-20	Up	-3.05545	3.26172e-23	Down
195531	'Zfp982'	mRNA	2.50066	5.20903e-14	Up	-2.23457	2.22039e-12	Down
195727	'Nhs'	mRNA	2.31763	5.579e-23	Up	-1.05633	3.66697e-08	Down
19649	'Robo3'	mRNA	4.47997	8.7122e-90	Up	1.23653	1.59039e-50	Up
19672	'Rcn1'	mRNA	1.68838	0	Up	-1.24161	0	Down
19716	'Bex1'	mRNA	-3.78492	0	Down	1.89611	6.25382e-149	Up
19876	'Robo1'	mRNA	2.23018	3.51377e-138	Up	-1.83145	3.05525e-108	Down
19894	'Rph3a'	mRNA	-2.41909	1.41558e-12	Down	1.64686	3.85819e-05	Up
20130	'Rras'	mRNA	1.28333	4.38145e-165	Up	-1.01913	1.63868e-115	Down
20190	'Ryr1'	mRNA	-2.02828	8.94263e-35	Down	1.45718	1.88006e-15	Up
20210	'Saa3'	mRNA	3.37287	0	Up	-5.0696	0	Down
20249	'Scd1'	mRNA	1.85996	0	Up	-2.1542	0	Down
20250	'Scd2'	mRNA	1.09322	0	Up	-2.62085	0	Down
20256	'Clec11a'	mRNA	2.37951	2.71683e-74	Up	-2.75238	7.19766e-88	Down
20272	'Scn7a'	mRNA	2.7788	1.72504e-06	Up	-4.13169	1.90286e-08	Down
20293	'Ccl12'	mRNA	2.13526	3.83141e-18	Up	-2.20928	6.9141e-19	Down
20299	'Ccl22'	mRNA	-4.82563	1.36181e-137	Down	2.4461	1.22901e-16	Up
20315	'Cxcl12'	mRNA	5.75504	0	Up	-3.93569	0	Down
20317	'Serpinf1'	mRNA	2.58782	0	Up	-1.26633	0	Down
20319	'Sfrp2'	mRNA	5.6102	0	Up	-3.45926	0	Down
20324	'Cavin2'	mRNA	2.5757	0	Up	1.03546	4.68586e-192	Up
20346	'Sema3a'	mRNA	2.3543	5.09248e-51	Up	-1.11755	1.6671e-18	Down
20347	'Sema3b'	mRNA	1.9975	8.64193e-11	Up	-1.96705	1.53492e-10	Down
20348	'Sema3c'	mRNA	2.90756	6.55795e-29	Up	1.70283	1.94906e-48	Up
20350	'Sema3f'	mRNA	1.79592	1.02098e-71	Up	-3.58709	8.91301e-154	Down
20356	'Sema5a'	mRNA	3.25174	5.86294e-225	Up	-3.31448	6.40324e-231	Down
20360	'Sema6c'	mRNA	2.03034	2.37025e-10	Up	-1.99418	4.45415e-10	Down
20362	'Sept8'	mRNA	1.07357	0	Up	-1.18105	0	Down
20377	'Sfrp1'	mRNA	6.77618	0	Up	-3.7241	0	Down
20379	'Sfrp4'	mRNA	3.59945	0	Up	-4.85376	0	Down
20408	'Sh3gl3'	mRNA	2.21529	2.03867e-08	Up	-2.06359	1.01206e-07	Down
20410	'Sorbs3'	mRNA	1.07825	2.87736e-73	Up	-1.11058	1.98832e-77	Down
20429	'Shox2'	mRNA	3.04783	1.10653e-289	Up	-1.62618	7.03034e-137	Down
20450	'St8sia2'	mRNA	1.77226	3.91266e-05	Up	1.66627	1.23796e-12	Up
20471	'Six1'	mRNA	3.26087	0	Up	-2.29813	3.41573e-275	Down
20472	'Six2'	mRNA	2.228	1.02331e-07	Up	-1.63995	1.96988e-05	Down
20474	'Six4'	mRNA	2.12378	8.63183e-55	Up	-1.48517	4.09153e-34	Down
20475	'Six5'	mRNA	2.20919	3.71984e-61	Up	-1.1512	7.95099e-25	Down
20502	'Slc16a2'	mRNA	3.53907	2.09462e-249	Up	-2.63591	2.58999e-191	Down
20504	'Slc17a1'	mRNA	5.40559	3.58493e-06	Up	-5.43654	4.30382e-06	Down
20510	'Slc1a1'	mRNA	2.3411	1.4803e-06	Up	-1.83659	5.01305e-05	Down
20513	'Slc1a6'	mRNA	6.77704	4.11595e-76	Up	-3.63806	8.54934e-66	Down
20536	'Slc4a3'	mRNA	2.12455	4.20744e-53	Up	-1.85	8.69451e-45	Down
20539	'Slc7a5'	mRNA	2.40199	0	Up	-1.09085	0	Down
20583	'Snai2'	mRNA	2.58988	0	Up	-1.66619	1.25536e-183	Down
20617	'Snca'	mRNA	1.81912	1.86295e-45	Up	1.84143	8.86756e-164	Up
20648	'Snta1'	mRNA	2.11541	7.06416e-171	Up	-1.01485	7.22477e-59	Down
20657	'Sod3'	mRNA	3.21098	1.42418e-196	Up	-2.46934	4.95859e-152	Down
20661	'Sort1'	mRNA	-1.55295	0	Down	1.23865	0	Up
20666	'Sox11'	mRNA	-4.07419	8.85625e-05	Down	4.90997	4.19352e-08	Up
20667	'Sox12'	mRNA	1.80128	5.55973e-99	Up	-1.17931	1.29566e-53	Down
20677	'Sox4'	mRNA	2.76152	0	Up	-1.56689	2.53305e-230	Down
20682	'Sox9'	mRNA	3.00323	7.11664e-185	Up	-1.93941	5.62046e-113	Down
20692	'Sparc'	mRNA	2.73592	0	Up	-1.53852	0	Down
20698	'Sphk1'	mRNA	1.2153	5.03543e-56	Up	-1.46149	1.43133e-74	Down
20706	'Serpinb9b'	mRNA	-1.97141	1.8888e-77	Down	2.66781	1.35276e-180	Up
20708	'Serpinb6b'	mRNA	-1.06587	3.96188e-35	Down	1.52163	9.71892e-83	Up
20713	'Serpini1'	mRNA	1.17373	1.45503e-08	Up	1.02978	2.64161e-13	Up
20715	'Serpina3g'	mRNA	2.24374	5.64959e-251	Up	1.75498	0	Up
207175	'Cetn4'	mRNA	1.1532	8.38911e-07	Up	-1.80976	3.92792e-12	Down
207181	'Rbms3'	mRNA	2.61225	4.74775e-145	Up	-1.56624	3.71947e-76	Down
207182	'Ggt7'	mRNA	2.86617	1.18022e-57	Up	-2.08556	1.19134e-40	Down
207212	'Arhgef17'	mRNA	2.40276	0	Up	-1.09606	2.15299e-167	Down
20728	'Spic'	mRNA	-1.64823	1.80187e-27	Down	2.12878	3.0163e-53	Up
20741	'Sptb'	mRNA	2.53151	1.3851e-95	Up	1.61627	1.07655e-164	Up
207686	'Cfap69'	mRNA	2.03564	3.16644e-08	Up	-1.60716	3.41876e-06	Down
20776	'Tmie'	mRNA	1.56786	0.000100565	Up	1.04504	5.42506e-05	Up
207792	'BC034090'	mRNA	2.31895	1.63577e-83	Up	-1.34696	2.18873e-40	Down
208076	'Pknox2'	mRNA	3.37082	1.88438e-16	Up	-1.64689	9.28573e-08	Down
208177	'Phldb2'	mRNA	4.342	0	Up	-2.22208	0	Down
208439	'Klhl29'	mRNA	2.69608	1.58915e-19	Up	-1.3311	2.53361e-08	Down
20855	'Stc1'	mRNA	3.15943	9.00778e-212	Up	-1.70041	2.89012e-103	Down
20856	'Stc2'	mRNA	2.89441	2.45536e-59	Up	-2.43155	1.00835e-49	Down
208618	'Etl4'	mRNA	1.96772	9.09171e-106	Up	-1.51178	4.17083e-74	Down
20862	'Stfa2'	mRNA	2.93503	8.11369e-11	Up	-1.89667	7.07652e-07	Down
20863	'Stfa3'	mRNA	2.76816	2.25065e-05	Up	-3.79911	1.24427e-06	Down
208659	'Fam20a'	mRNA	3.64566	0	Up	-2.47029	0	Down
208677	'Creb3l3'	mRNA	-1.92533	9.04677e-06	Down	1.98552	4.39682e-06	Up
208748	'Prrg3'	mRNA	2.39702	1.22231e-08	Up	-2.75896	7.96879e-10	Down
208777	'Sned1'	mRNA	1.93663	5.65902e-248	Up	-3.47454	0	Down
208890	'Slc26a7'	mRNA	8.00195	1.88763e-54	Up	-3.50935	3.7983e-50	Down
208982	'Hmgcll1'	mRNA	3.55391	2.89105e-77	Up	-1.23767	6.63599e-22	Down
209027	'Pycr1'	mRNA	2.76699	1.38046e-171	Up	-2.35487	6.70581e-145	Down
209039	'Tns2'	mRNA	2.42947	4.87361e-277	Up	-1.70058	7.12262e-177	Down
209448	'Hoxc10'	mRNA	2.94319	4.06388e-218	Up	-1.44842	3.46271e-90	Down
20947	'Swap70'	mRNA	1.27204	0	Up	-1.06887	3.15699e-235	Down
209558	'Enpp3'	mRNA	2.87709	2.1057e-80	Up	-3.01823	6.52426e-85	Down
210297	'Lrch2'	mRNA	2.78834	1.58823e-76	Up	-1.77921	4.83928e-45	Down
210622	'Pamr1'	mRNA	5.10779	5.84239e-49	Up	-4.13874	2.25745e-45	Down
211134	'Lzts1'	mRNA	1.43953	0.000504007	Up	1.18772	6.05306e-06	Up
211577	'Mrgprf'	mRNA	2.19161	1.23118e-31	Up	-3.19747	3.49672e-47	Down
211623	'Plac9a'	mRNA	2.38015	8.2741e-13	Up	-1.16021	2.55756e-05	Down
211949	'Spsb4'	mRNA	-1.95951	1.07009e-43	Down	1.16268	1.43447e-12	Up
211961	'Asxl3'	mRNA	4.55655	1.50952e-76	Up	-3.76012	2.25418e-69	Down
213002	'Ifitm6'	mRNA	1.85545	6.5114e-53	Up	-2.13433	8.73178e-64	Down
213019	'Pdlim2'	mRNA	1.38532	1.02144e-67	Up	-1.13185	4.75953e-50	Down
213121	'Ankrd35'	mRNA	2.19413	2.79525e-40	Up	1.27683	1.5007e-45	Up
213402	'Armc2'	mRNA	-1.66675	5.12355e-25	Down	1.19633	1.28974e-11	Up
213436	'Rtl3'	mRNA	9.00195	7.22122e-49	Up	-5.03291	1.36807e-60	Down
213556	'Plekhh2'	mRNA	2.2436	2.82334e-108	Up	-1.85628	9.18419e-86	Down
213575	'Dync2li1'	mRNA	1.52254	7.43192e-32	Up	-2.08187	1.08243e-48	Down
213603	'Slc44a3'	mRNA	3.10073	0.00040784	Up	-3.13169	0.000465111	Down
213649	'Arhgef19'	mRNA	2.60025	7.77564e-54	Up	-1.7378	4.18695e-33	Down
21384	'Tbx15'	mRNA	3.28416	0	Up	-1.91196	2.21752e-250	Down
21390	'Tbxa2r'	mRNA	3.07994	3.25164e-54	Up	1.57901	8.91326e-72	Up
213945	'Col28a1'	mRNA	4.54252	4.13562e-58	Up	-2.78498	8.23272e-41	Down
213956	'Fam83f'	mRNA	-2.9364	7.54196e-220	Down	1.83772	3.2393e-60	Up
21401	'Tcea3'	mRNA	4.78586	5.22083e-20	Up	-2.59442	5.29753e-13	Down
21408	'Zfp354a'	mRNA	1.38911	6.59713e-07	Up	-1.2383	6.879e-06	Down
214137	'Arhgap29'	mRNA	2.83224	1.36718e-295	Up	-1.14156	6.73197e-88	Down
21415	'Tcf7l1'	mRNA	2.57228	3.12418e-181	Up	-1.3458	3.01298e-77	Down
21417	'Zeb1'	mRNA	1.58556	3.64129e-101	Up	-1.49218	1.86427e-93	Down
21418	'Tfap2a'	mRNA	1.1282	0.00035139	Up	-1.24871	0.000124832	Down
214239	'Ccdc9b'	mRNA	2.73412	2.78673e-82	Up	-1.70404	1.47763e-46	Down
214305	'Hhipl1'	mRNA	2.44623	2.09757e-19	Up	-1.76349	3.56376e-13	Down
214579	'Aldh5a1'	mRNA	1.39994	1.95597e-21	Up	-1.30635	1.98151e-19	Down
214642	'Cped1'	mRNA	1.35737	1.02561e-46	Up	-1.33595	6.42593e-46	Down
214779	'Zfp879'	mRNA	3.01327	0.000729418	Up	-3.04422	0.000832472	Down
214791	'Sertad4'	mRNA	3.68381	1.12156e-152	Up	-1.12181	1.35941e-35	Down
215303	'Camk1g'	mRNA	2.86127	5.66761e-07	Up	-2.40679	6.82967e-06	Down
215446	'Entpd3'	mRNA	4.35312	4.59447e-19	Up	-5.38407	2.43721e-20	Down
215707	'Ccdc92'	mRNA	1.27266	1.5468e-05	Up	2.45935	2.1978e-60	Up
215819	'Nhsl1'	mRNA	1.712	3.54944e-19	Up	-1.16541	3.0413e-11	Down
216148	'Shc2'	mRNA	1.09476	2.57145e-19	Up	-1.47578	3.99806e-30	Down
216152	'Plppr3'	mRNA	1.65759	7.01232e-80	Up	-2.49514	9.26211e-136	Down
216188	'Aldh1l2'	mRNA	2.92989	0	Up	-3.70021	0	Down
216516	'Ccdc157'	mRNA	1.42795	2.40109e-43	Up	-1.18216	7.69263e-33	Down
216551	'Lgalsl'	mRNA	1.74778	3.67692e-174	Up	1.226	4.27026e-242	Up
216565	'Ehbp1'	mRNA	1.12648	7.06337e-30	Up	-1.06248	2.13906e-27	Down
216725	'Adamts2'	mRNA	2.10469	0	Up	-1.7285	0	Down
21677	'Tead2'	mRNA	2.60406	6.05338e-180	Up	-1.49814	8.93241e-89	Down
21678	'Tead3'	mRNA	2.75637	1.59205e-179	Up	-2.21345	2.60841e-141	Down
216781	'Trim58'	mRNA	2.72376	3.66947e-12	Up	1.87332	1.06343e-26	Up
216831	'Arhgap44'	mRNA	3.37402	3.34439e-22	Up	-1.54247	1.89146e-09	Down
216848	'Chd3'	mRNA	1.23042	0	Up	-1.2723	0	Down
216856	'Nlgn2'	mRNA	1.8567	8.20653e-253	Up	-2.54057	0	Down
216961	'Coro6'	mRNA	3.57139	2.7863e-24	Up	-1.70004	3.42956e-11	Down
216974	'Proca1'	mRNA	1.90635	0.000975189	Up	-2.42273	0.000142238	Down
217154	'Stac2'	mRNA	-2.061	0	Down	1.17703	1.06296e-160	Up
217219	'Fam171a2'	mRNA	2.04889	1.41283e-45	Up	-1.78119	3.144e-38	Down
217304	'Cd300lb'	mRNA	-1.37205	0	Down	1.03042	0	Up
217305	'Cd300ld'	mRNA	-2.14385	0	Down	1.53587	1.45097e-284	Up
217342	'Ube2o'	mRNA	1.20546	6.23779e-115	Up	1.05081	6.47891e-192	Up
217371	'Rab40b'	mRNA	1.88774	0.000210288	Up	-1.76669	0.000493944	Down
217410	'Trib2'	mRNA	1.53927	1.43371e-60	Up	-1.04954	3.98069e-34	Down
21752	'Tert'	mRNA	1.87693	1.53039e-19	Up	-1.10211	1.95523e-09	Down
217944	'Rapgef5'	mRNA	2.3893	5.16603e-168	Up	-1.04988	7.37306e-53	Down
21808	'Tgfb2'	mRNA	3.09364	0	Up	-1.02773	1.34308e-72	Down
21809	'Tgfb3'	mRNA	2.78271	0	Up	-1.21109	3.08442e-133	Down
21814	'Tgfbr3'	mRNA	2.79867	0	Up	-1.80799	4.99493e-212	Down
218194	'Phactr1'	mRNA	3.4107	1.58737e-48	Up	-2.93848	7.48257e-43	Down
218215	'Rnf144b'	mRNA	-1.22839	1.14417e-52	Down	1.69715	1.0051e-117	Up
21826	'Thbs2'	mRNA	5.02265	0	Up	-2.23094	0	Down
21827	'Thbs3'	mRNA	2.78266	1.22411e-47	Up	-2.68808	2.7663e-46	Down
21833	'Thra'	mRNA	1.80572	2.23847e-220	Up	-1.53799	2.39508e-177	Down
218624	'Il31ra'	mRNA	-3.80252	5.24663e-05	Down	3.69301	0.000145558	Up
218772	'Rarb'	mRNA	1.18541	1.72529e-08	Up	-1.09861	1.42235e-07	Down
218820	'Zfp503'	mRNA	1.69669	1.20104e-177	Up	-1.26821	1.25771e-116	Down
21886	'Tle2'	mRNA	1.90882	2.47412e-98	Up	-1.9194	6.35566e-100	Down
219148	'Fam167a'	mRNA	-1.30866	0.000264072	Down	1.68617	4.81463e-07	Up
219151	'Scara3'	mRNA	2.39112	3.61184e-228	Up	-1.90189	5.72516e-173	Down
21946	'Pglyrp1'	mRNA	-1.76434	9.73939e-52	Down	1.2181	3.12386e-21	Up
21950	'Tnfsf9'	mRNA	2.61417	9.34765e-41	Up	-1.72759	8.4047e-25	Down
21952	'Tnni1'	mRNA	-2.68717	1.23103e-16	Down	-4.04422	0.000171023	Down
21956	'Tnnt2'	mRNA	-2.34221	2.81783e-12	Down	1.45328	0.000317399	Up
21957	'Tnnt3'	mRNA	-1.78742	6.53548e-11	Down	-2.67649	9.55251e-06	Down
22041	'Trf'	mRNA	-2.25032	0	Down	1.24529	0	Up
22061	'Trp63'	mRNA	4.65713	3.89418e-52	Up	-4.15756	8.22895e-50	Down
22068	'Trpc6'	mRNA	2.08922	1.03953e-101	Up	1.17383	2.18362e-100	Up
22145	'Tuba4a'	mRNA	1.13103	0	Up	1.05832	0	Up
22153	'Tubb4a'	mRNA	1.02683	0.000357534	Up	-1.46214	2.3783e-06	Down
22164	'Tnfsf4'	mRNA	1.7788	0.000307582	Up	1.6365	1.30646e-09	Up
22174	'Tyro3'	mRNA	1.94083	2.03635e-38	Up	-1.0639	2.11318e-16	Down
22229	'Ucp3'	mRNA	-1.81681	4.3462e-07	Down	2.07125	1.72114e-09	Up
22240	'Dpysl3'	mRNA	2.29968	0	Up	-1.52175	1.89934e-285	Down
22259	'Nr1h3'	mRNA	-1.19409	7.49314e-73	Down	1.51703	1.08458e-131	Up
22271	'Upp1'	mRNA	-1.56047	1.08393e-10	Down	1.44838	5.35157e-09	Up
223254	'Farp1'	mRNA	2.69999	0	Up	-1.21415	1.50308e-172	Down
223272	'Itgbl1'	mRNA	5.591	1.5366e-12	Up	-5.62195	1.68617e-12	Down
22351	'Vill'	mRNA	1.4987	3.89055e-05	Up	-3.85158	1.09604e-12	Down
22364	'Vpreb3'	mRNA	-2.89362	1.96272e-08	Down	3.2288	2.98157e-11	Up
223646	'Naprt'	mRNA	1.32295	1.11925e-21	Up	-1.44837	9.19076e-25	Down
223649	'Nrbp2'	mRNA	2.77795	2.26657e-68	Up	-2.80913	1.07317e-69	Down
223780	'Adm2'	mRNA	3.25358	3.38846e-35	Up	-3.69957	4.45288e-39	Down
223920	'Soat2'	mRNA	1.55012	1.152e-21	Up	-1.63335	2.49519e-23	Down
22402	'Wisp1'	mRNA	2.91939	0	Up	-1.37184	3.64287e-174	Down
224024	'Scarf2'	mRNA	2.6443	3.04834e-206	Up	-1.16228	5.56465e-68	Down
22403	'Wisp2'	mRNA	3.68093	0	Up	-3.92715	0	Down
224090	'Tmem44'	mRNA	3.68071	1.88251e-26	Up	-3.33315	1.22102e-24	Down
22410	'Wnt10b'	mRNA	2.77301	3.13582e-24	Up	-2.09347	7.68068e-18	Down
224129	'Adcy5'	mRNA	2.24658	4.34333e-28	Up	2.1594	2.45241e-116	Up
224419	'Map3k7cl'	mRNA	4.84334	5.99938e-60	Up	-2.6519	4.20818e-39	Down
225207	'Zfp521'	mRNA	3.15799	2.86553e-120	Up	-2.3577	1.47205e-89	Down
225825	'Cd226'	mRNA	2.13001	4.74561e-227	Up	1.28309	2.28127e-271	Up
225872	'Npas4'	mRNA	-1.60284	1.08913e-88	Down	1.44646	2.9708e-69	Up
22596	'Xrcc5'	mRNA	1.30031	1.30063e-41	Up	-1.09139	5.58139e-32	Down
22601	'Yap1'	mRNA	2.58679	0	Up	-1.23398	1.28892e-139	Down
226075	'Glis3'	mRNA	2.02272	6.38368e-119	Up	-1.0881	1.1228e-48	Down
226123	'Morn4'	mRNA	1.70806	1.98956e-17	Up	-1.39283	3.23127e-13	Down
226250	'Afap1l2'	mRNA	2.06912	1.41224e-18	Up	-1.62008	1.24179e-13	Down
226255	'Atrnl1'	mRNA	1.82765	4.17017e-135	Up	-1.72109	1.47643e-125	Down
22654	'Zfp13'	mRNA	1.86127	2.04535e-18	Up	-1.30726	1.82761e-11	Down
22658	'Pcgf2'	mRNA	1.81159	2.4565e-125	Up	-1.39632	4.03294e-87	Down
226610	'Fam78b'	mRNA	-2.82531	0	Down	1.32325	1.61529e-50	Up
226778	'Mark1'	mRNA	3.93887	0	Up	-3.54575	0	Down
226861	'Hhat'	mRNA	1.63671	2.01983e-19	Up	-1.40138	1.07702e-15	Down
22696	'Zfp37'	mRNA	1.37522	2.9817e-10	Up	-1.25011	6.08859e-09	Down
227058	'Dnah7b'	mRNA	3.34693	3.51705e-12	Up	-2.17241	4.41043e-08	Down
22715	'Zfp57'	mRNA	3.14792	1.76782e-36	Up	-1.19464	3.35353e-11	Down
227326	'Gpr55'	mRNA	-4.30866	1.48793e-05	Down	4.20371	4.18149e-05	Up
227358	'Erfe'	mRNA	3.2363	1.67584e-29	Up	-1.92703	4.9179e-17	Down
22750	'Zfp9'	mRNA	1.76676	3.8749e-75	Up	-1.13683	1.46084e-39	Down
227545	'Proser2'	mRNA	2.3352	2.44423e-74	Up	1.36484	4.84336e-92	Up
22762	'Zfpm2'	mRNA	2.34755	3.00032e-61	Up	-1.48304	9.40101e-34	Down
22780	'Ikzf3'	mRNA	-2.7775	1.01053e-27	Down	1.4412	1.26153e-05	Up
22781	'Ikzf4'	mRNA	2.34994	2.00512e-07	Up	-1.71364	3.15026e-05	Down
227929	'Cytip'	mRNA	-1.23272	1.94178e-49	Down	1.76561	3.38193e-121	Up
228026	'Pdk1'	mRNA	1.39563	4.7701e-128	Up	-1.27194	3.48097e-112	Down
228140	'Tnks1bp1'	mRNA	1.84866	0	Up	-1.05983	5.29813e-200	Down
228357	'Lrp4'	mRNA	1.22298	2.72952e-67	Up	-1.69106	1.44548e-109	Down
228598	'Ebf4'	mRNA	3.6857	2.1697e-11	Up	-4.71665	7.9487e-13	Down
228775	'Trib3'	mRNA	1.81232	2.42317e-128	Up	-1.99205	6.88856e-147	Down
228876	'Zfp334'	mRNA	2.32139	9.07022e-54	Up	-1.22896	7.92229e-23	Down
228911	'Tshz2'	mRNA	1.76155	2.43823e-27	Up	-2.37689	7.64996e-40	Down
229488	'Fam160a1'	mRNA	2.63342	7.58556e-74	Up	-1.16502	5.38538e-25	Down
229699	'Slc16a4'	mRNA	2.83971	3.66963e-10	Up	-2.35137	2.09394e-08	Down
229801	'Tram1l1'	mRNA	1.76816	2.95112e-13	Up	-2.12104	1.59434e-16	Down
229949	'Ak5'	mRNA	3.24357	1.34124e-88	Up	-1.11065	8.66782e-23	Down
230103	'Npr2'	mRNA	2.88741	2.10856e-235	Up	-1.92199	1.40726e-147	Down
230784	'Sesn2'	mRNA	1.54016	4.49758e-159	Up	-1.22484	1.31114e-113	Down
230837	'Asap3'	mRNA	3.02218	1.08344e-57	Up	-2.76008	3.51628e-53	Down
230971	'Megf6'	mRNA	4.10073	7.93795e-05	Up	-5.13169	4.31178e-05	Down
231014	'9330182L06Rik'	mRNA	1.23566	3.11889e-05	Up	1.25123	5.84384e-11	Up
231134	'Dok7'	mRNA	-2.01421	2.21464e-12	Down	2.84779	4.81634e-31	Up
231238	'Sel1l3'	mRNA	-4.05238	0	Down	1.15805	6.86062e-22	Up
231507	'Plac8'	mRNA	1.07729	2.19959e-51	Up	-1.30485	9.42568e-70	Down
231602	'P2rx2'	mRNA	4.2612	2.38728e-05	Up	-5.29215	1.35159e-05	Down
231605	'Galnt9'	mRNA	-3.58555	7.98426e-223	Down	1.28679	4.06097e-14	Up
231633	'Tmem119'	mRNA	1.26432	2.38564e-54	Up	-1.58439	1.74484e-76	Down
231842	'Amz1'	mRNA	-1.34024	6.12748e-73	Down	1.73313	6.86242e-140	Up
231871	'Daglb'	mRNA	-2.31775	0	Down	1.51026	0	Up
231997	'Fkbp14'	mRNA	2.26158	1.02525e-115	Up	-1.53088	2.27812e-69	Down
232078	'Thnsl2'	mRNA	1.4759	5.39416e-09	Up	-1.54247	1.89146e-09	Down
232174	'Cyp26b1'	mRNA	1.44974	1.17453e-22	Up	-1.26213	1.39023e-18	Down
232201	'Arhgap25'	mRNA	-1.90882	0	Down	1.36031	0	Up
232232	'Hdac11'	mRNA	2.4336	1.45303e-25	Up	-1.36219	2.90593e-12	Down
232313	'Gxylt2'	mRNA	2.90079	3.50606e-19	Up	-2.51671	1.1467e-16	Down
232345	'A2m'	mRNA	3.59823	1.25979e-10	Up	-6.62918	2.45274e-12	Down
232370	'Clstn3'	mRNA	1.58443	3.67095e-09	Up	1.97301	1.50842e-43	Up
232371	'C1rl'	mRNA	1.21435	4.24103e-29	Up	-1.99155	7.39448e-59	Down
232664	'Ccdc136'	mRNA	1.89962	6.68627e-10	Up	-1.17403	2.2321e-05	Down
232748	'Tcaf2'	mRNA	2.20309	7.38606e-36	Up	-1.53361	1.80792e-22	Down
232889	'Pla2g4c'	mRNA	1.56433	5.0078e-08	Up	-1.23008	7.5444e-06	Down
233040	'Fbxo27'	mRNA	3.2612	8.72668e-22	Up	-2.01913	2.47771e-13	Down
233046	'Rasgrp4'	mRNA	1.86293	1.16621e-108	Up	-1.0819	4.32053e-49	Down
233067	'Lrfn3'	mRNA	2.3352	5.69254e-28	Up	-1.43654	4.6991e-15	Down
233107	'Kctd15'	mRNA	2.79896	1.50952e-124	Up	-1.65859	4.70762e-66	Down
233186	'Siglecf'	mRNA	-2.62387	1.97318e-93	Down	3.17165	1.18364e-165	Up
233335	'Synm'	mRNA	2.94895	3.56943e-55	Up	-1.45197	2.66749e-23	Down
233651	'Dchs1'	mRNA	1.75929	8.50822e-39	Up	-2.36954	9.11898e-57	Down
233744	'Spon1'	mRNA	2.70359	1.70265e-54	Up	-1.29673	2.88914e-21	Down
234094	'Arhgef10'	mRNA	2.30975	5.01457e-114	Up	-1.45979	3.27321e-62	Down
234214	'Sorbs2'	mRNA	3.97951	0	Up	-1.39117	2.40235e-137	Down
234582	'Ccdc102a'	mRNA	1.95111	1.00281e-65	Up	-1.38556	4.49202e-41	Down
234593	'Ndrg4'	mRNA	3.21882	7.3409e-67	Up	-1.29558	4.97137e-22	Down
234673	'Ces2e'	mRNA	4.81236	1.26545e-07	Up	1.19583	0.000286241	Up
234695	'Carmil2'	mRNA	-1.14427	3.39883e-05	Down	1.22496	7.79813e-06	Up
234725	'Zfp612'	mRNA	3.32845	1.03781e-06	Up	-2.3594	5.66058e-05	Down
234740	'Tmem231'	mRNA	1.90718	8.38358e-34	Up	-1.0043	1.39953e-13	Down
235041	'Kank2'	mRNA	2.31158	0	Up	-1.31493	3.19586e-229	Down
235044	'Plppr2'	mRNA	1.582	3.31776e-68	Up	-1.74998	3.42658e-79	Down
235300	'Tmem136'	mRNA	1.48074	3.3112e-15	Up	-1.03436	3.97088e-09	Down
235312	'C1qtnf5'	mRNA	2.57959	3.17441e-29	Up	-2.75285	2.13635e-31	Down
235587	'Parp3'	mRNA	1.3065	8.84747e-92	Up	-1.27236	6.93547e-89	Down
235611	'Plxnb1'	mRNA	2.2848	2.29855e-81	Up	-2.21192	6.64888e-79	Down
236539	'Phgdh'	mRNA	1.71804	0	Up	-1.76789	0	Down
236576	'Spry3'	mRNA	1.71954	1.56306e-06	Up	-2.82849	5.76296e-11	Down
236899	'Pcyt1b'	mRNA	2.18553	5.19381e-48	Up	1.25522	1.95809e-52	Up
236915	'Arhgef9'	mRNA	1.8343	4.06699e-16	Up	-1.96479	1.48655e-17	Down
237175	'Adgrg2'	mRNA	2.96558	1.54658e-55	Up	-1.16774	5.66959e-17	Down
237313	'Il20ra'	mRNA	3.90404	5.47837e-38	Up	-2.47556	1.37927e-25	Down
237360	'Adamts14'	mRNA	1.43827	6.05603e-45	Up	-1.48755	1.65245e-47	Down
237758	'Zfp454'	mRNA	3.09606	4.57861e-07	Up	-2.13062	5.56434e-05	Down
237831	'Slc13a5'	mRNA	3.71371	1.9895e-19	Up	-1.79713	1.86244e-09	Down
237890	'Slfn14'	mRNA	1.73675	1.44279e-13	Up	1.86402	6.60873e-51	Up
23792	'Adam23'	mRNA	3.47112	5.0704e-174	Up	-1.45085	1.58186e-62	Down
237928	'Phospho1'	mRNA	-1.59141	9.76299e-99	Down	1.21068	4.56801e-51	Up
23794	'Adamts5'	mRNA	5.19388	0	Up	-4.15058	0	Down
23796	'Aplnr'	mRNA	-1.98673	1.65733e-16	Down	-2.25368	1.18773e-05	Down
237979	'Sdk2'	mRNA	2.09012	1.00202e-58	Up	-1.7591	3.10835e-47	Down
23821	'Bace1'	mRNA	1.42107	2.23773e-83	Up	-1.20568	1.83333e-65	Down
238257	'Tmem30b'	mRNA	3.2612	5.94248e-15	Up	-2.4848	1.2985e-11	Down
238377	'Gpr68'	mRNA	-1.33665	6.05424e-11	Down	1.09805	3.54539e-07	Up
238393	'Serpina3f'	mRNA	2.51693	2.53221e-51	Up	1.63536	3.90107e-91	Up
23850	'Pappa2'	mRNA	2.85356	2.44765e-10	Up	-2.6998	9.19788e-10	Down
23859	'Dlg2'	mRNA	2.27663	5.14823e-56	Up	1.19857	3.08584e-52	Up
23876	'Fbln5'	mRNA	4.04738	0	Up	-2.15816	0	Down
23887	'Ggt5'	mRNA	3.47062	2.52447e-132	Up	-1.41276	6.85051e-46	Down
23888	'Gpc6'	mRNA	2.79197	0	Up	-1.83609	4.22149e-196	Down
239017	'Ogdhl'	mRNA	2.3352	3.05737e-29	Up	-1.33373	3.68541e-14	Down
239337	'Adamts12'	mRNA	3.9829	0	Up	-2.57644	2.13961e-217	Down
23936	'Lynx1'	mRNA	2.60036	7.22307e-99	Up	-2.14771	8.22498e-80	Down
23937	'Mab21l2'	mRNA	3.15538	6.34017e-100	Up	-2.76006	1.37764e-88	Down
239405	'Rspo2'	mRNA	5.35648	0	Up	-3.09165	0	Down
23945	'Mgll'	mRNA	-1.76463	0	Down	1.24497	0	Up
23947	'Mid2'	mRNA	2.80843	5.27839e-63	Up	-1.07999	6.52392e-18	Down
23948	'Mmp17'	mRNA	2.51903	1.90453e-62	Up	-1.82291	2.55923e-42	Down
239606	'Slc2a13'	mRNA	2.82062	2.37818e-13	Up	-1.18173	7.23314e-05	Down
239618	'Pdzrn4'	mRNA	2.64348	6.94926e-63	Up	-2.28617	8.21526e-54	Down
23965	'Tenm3'	mRNA	1.24275	8.69911e-05	Up	-1.04422	0.000831957	Down
23967	'Osr1'	mRNA	4.15907	0	Up	-3.73354	0	Down
23969	'Pacsin1'	mRNA	-1.79409	1.27331e-05	Down	1.54074	0.000444104	Up
239759	'Liph'	mRNA	-1.17611	0.000174882	Down	1.47609	6.73696e-07	Up
240025	'Dact2'	mRNA	-1.49249	8.47231e-32	Down	-1.0817	9.52496e-08	Down
24004	'Rai2'	mRNA	3.34419	1.97328e-60	Up	-2.62025	2.8316e-48	Down
240047	'Mmp25'	mRNA	-1.59927	6.88021e-10	Down	1.75317	3.73672e-12	Up
240057	'Syngap1'	mRNA	2.14527	1.06638e-129	Up	-2.75668	1.66509e-174	Down
240121	'Fsd1'	mRNA	2.95187	8.23515e-09	Up	-2.98282	8.15009e-09	Down
240168	'Rasgrp3'	mRNA	1.64606	1.75829e-60	Up	-1.65602	1.88315e-61	Down
240327	'Gm4951'	mRNA	2.74865	2.90984e-49	Up	-1.23302	1.28139e-17	Down
240427	'Setbp1'	mRNA	3.14713	3.48523e-180	Up	-3.05976	2.84823e-177	Down
24052	'Sgcd'	mRNA	2.60689	4.31638e-138	Up	-1.31944	1.9081e-56	Down
24059	'Slco2a1'	mRNA	1.1204	2.29807e-47	Up	1.13959	1.4898e-106	Up
240725	'Sulf1'	mRNA	3.84901	0	Up	-2.83416	0	Down
240754	'Lax1'	mRNA	-2.51725	2.08592e-08	Down	2.83025	2.724e-11	Up
240776	'Kcnt2'	mRNA	2.5036	1.50732e-17	Up	-4.11951	1.5893e-26	Down
240888	'Gpr161'	mRNA	3.0825	8.45545e-52	Up	-1.19043	8.64751e-16	Down
240892	'Dusp27'	mRNA	3.16011	5.71066e-23	Up	-1.78897	2.05473e-12	Down
240913	'Adamts4'	mRNA	1.72408	5.20693e-73	Up	-2.23933	2.05965e-103	Down
240916	'Vsig8'	mRNA	-3.24976	1.79634e-69	Down	1.37532	1.47493e-07	Up
241197	'Serpinb10'	mRNA	1.06697	4.53917e-18	Up	1.5353	1.27025e-87	Up
241289	'Ppp1r26'	mRNA	1.67814	2.15634e-09	Up	-1.4693	7.10955e-08	Down
24131	'Ldb3'	mRNA	2.07438	4.16625e-25	Up	-1.50199	1.65429e-16	Down
241327	'Olfml2a'	mRNA	2.10638	1.29509e-15	Up	-1.79629	7.61466e-13	Down
241452	'Dhrs9'	mRNA	-2.66385	0	Down	1.14316	2.95745e-59	Up
241520	'Fam171b'	mRNA	2.19384	2.46844e-41	Up	-1.25394	1.98007e-19	Down
241525	'Ypel4'	mRNA	1.3207	5.71873e-07	Up	-1.24731	2.15217e-06	Down
241688	'Dzank1'	mRNA	1.94901	5.45201e-06	Up	-1.7643	2.71496e-05	Down
241989	'Pabpc4l'	mRNA	2.43709	2.48524e-11	Up	-2.16392	6.38844e-10	Down
242050	'Igsf10'	mRNA	3.66037	0	Up	-3.91558	0	Down
242202	'Pde5a'	mRNA	1.93596	3.9525e-203	Up	1.10481	1.06324e-191	Up
242248	'Bank1'	mRNA	-1.29953	7.08243e-12	Down	1.19959	6.24407e-10	Up
242316	'Gdf6'	mRNA	7.74119	5.07084e-24	Up	-3.60222	5.36178e-22	Down
242341	'Atp6v0d2'	mRNA	-2.18953	0	Down	1.46994	0	Up
242443	'Grin3a'	mRNA	1.15825	0.000417995	Up	-1.60424	6.17201e-06	Down
242481	'Palm2'	mRNA	3.02604	1.08714e-114	Up	-1.99522	2.50133e-72	Down
242509	'Bnc2'	mRNA	1.73633	5.66355e-52	Up	-2.17756	2.99385e-70	Down
242553	'Kank4'	mRNA	2.75024	0.000298328	Up	-3.36615	8.00355e-05	Down
242608	'Podn'	mRNA	4.07409	3.06941e-19	Up	-1.74058	1.51278e-08	Down
242669	'Azin2'	mRNA	1.96791	1.0601e-84	Up	-2.2619	1.05022e-101	Down
243219	'2900026A02Rik'	mRNA	2.8767	5.96366e-288	Up	-1.12116	6.04682e-82	Down
243270	'Hcar1'	mRNA	2.24357	1.18622e-08	Up	1.42592	7.08551e-12	Up
243277	'Adgrd1'	mRNA	1.9702	6.17193e-42	Up	-4.35165	6.69742e-89	Down
243300	'Nyap1'	mRNA	2.28629	7.59589e-23	Up	-1.70581	5.98961e-16	Down
243312	'Elfn1'	mRNA	2.65611	6.8906e-17	Up	-2.01367	1.93048e-12	Down
243385	'Gprin3'	mRNA	5.01327	2.89596e-290	Up	-2.2211	5.96334e-152	Down
243653	'Clec1a'	mRNA	-1.41736	3.57407e-05	Down	1.2902	0.000300175	Up
243743	'Plxna4'	mRNA	1.80946	2.01313e-101	Up	1.28455	3.63942e-150	Up
243816	'Gp6'	mRNA	1.97803	9.56815e-90	Up	1.67883	6.6474e-230	Up
243897	'Ggn'	mRNA	2.40559	7.15633e-18	Up	-1.97711	2.98848e-14	Down
243912	'Hspb6'	mRNA	1.61183	9.5547e-43	Up	-1.08541	6.41105e-24	Down
243931	'Tshz3'	mRNA	2.26312	4.02456e-66	Up	-1.45492	5.90703e-37	Down
244058	'Rgma'	mRNA	2.52383	3.40044e-51	Up	-2.7507	1.70204e-56	Down
244091	'Fsd2'	mRNA	-1.60564	0.000167815	Down	3.23589	6.41202e-25	Up
244646	'Pkd1l3'	mRNA	1.44427	6.60113e-06	Up	1.20137	2.74142e-09	Up
244654	'Mtss1l'	mRNA	2.94596	0	Up	-1.0682	2.06046e-164	Down
244954	'Prss35'	mRNA	3.02194	1.60854e-99	Up	-3.49286	8.79181e-114	Down
245469	'Pdzd4'	mRNA	2.51826	4.71043e-28	Up	-1.88179	5.96805e-20	Down
245671	'Klf8'	mRNA	-1.70227	2.27967e-25	Down	1.29193	2.8001e-13	Up
245880	'Wasf3'	mRNA	3.24684	1.72468e-11	Up	-1.55518	2.37998e-05	Down
246048	'Chodl'	mRNA	5.10073	3.57731e-05	Up	-5.13169	4.31178e-05	Down
246104	'Rhbdl3'	mRNA	1.30083	3.37697e-07	Up	-1.04998	2.2928e-05	Down
246228	'Vwa1'	mRNA	1.8528	3.80613e-14	Up	-2.73937	5.20787e-22	Down
246256	'Fcgr4'	mRNA	-1.20606	5.93954e-126	Down	1.06465	1.36194e-94	Up
252837	'Ackr4'	mRNA	5.5916	7.70491e-69	Up	-2.70927	1.21116e-44	Down
260315	'Nav3'	mRNA	2.46115	2.57352e-85	Up	-1.32499	1.30934e-37	Down
26382	'Fgd2'	mRNA	1.78524	9.28044e-54	Up	-1.1519	1.29115e-28	Down
26427	'Creb3l1'	mRNA	1.96965	0	Up	-1.04351	3.16664e-163	Down
26432	'Plod2'	mRNA	3.40253	0	Up	-1.73798	0	Down
26456	'Sema4g'	mRNA	3.45289	3.9969e-83	Up	-2.92313	2.47105e-72	Down
26561	'Mmp23'	mRNA	3.37416	0	Up	-2.336	2.62022e-272	Down
26563	'Ror1'	mRNA	2.59823	3.02729e-20	Up	-1.95933	1.02911e-14	Down
26564	'Ror2'	mRNA	2.30932	1.06112e-56	Up	-1.69257	2.26783e-38	Down
26568	'Slc27a3'	mRNA	2.08041	1.07892e-17	Up	-1.11502	9.17384e-08	Down
268451	'Rab11fip4'	mRNA	-2.9203	5.42129e-32	Down	1.1699	0.000864078	Up
268739	'Arhgef40'	mRNA	1.22185	4.94833e-89	Up	-1.06684	1.89652e-72	Down
26888	'Clec4a2'	mRNA	-1.72719	3.03037e-304	Down	1.0262	7.48699e-86	Up
268970	'Arhgap28'	mRNA	2.74523	7.19569e-294	Up	-2.35836	1.24974e-250	Down
26904	'Sh2d1b1'	mRNA	-1.87174	4.84896e-23	Down	2.51728	7.76407e-51	Up
269152	'Kif26b'	mRNA	1.65401	3.41931e-99	Up	-1.90057	4.54834e-121	Down
269209	'Stk36'	mRNA	1.41766	9.0456e-16	Up	-1.43174	5.64276e-16	Down
269233	'Fam171a1'	mRNA	1.19731	4.45051e-40	Up	-1.14891	8.04828e-38	Down
269389	'Tox2'	mRNA	1.30605	8.19243e-07	Up	-1.337	6.14074e-07	Down
269604	'Gpr157'	mRNA	-1.40164	8.63098e-103	Down	1.38358	1.89025e-100	Up
26968	'Islr'	mRNA	2.9747	2.03862e-257	Up	-3.16654	1.47266e-275	Down
269695	'Rnft2'	mRNA	1.05424	2.44244e-07	Up	-1.25426	3.08982e-09	Down
269855	'Ssc5d'	mRNA	2.25758	5.26119e-83	Up	-2.80271	1.68955e-106	Down
269878	'Megf8'	mRNA	1.32864	2.4336e-276	Up	-1.03022	2.02461e-186	Down
269959	'Adamtsl3'	mRNA	3.96747	1.15575e-20	Up	-1.22583	6.18147e-06	Down
270210	'Zfp651'	mRNA	1.7277	2.88638e-43	Up	-1.47798	5.70622e-35	Down
27027	'Tspan32'	mRNA	1.7064	1.16097e-38	Up	1.43724	9.11154e-81	Up
27047	'Omd'	mRNA	2.58093	3.93691e-19	Up	-1.68801	1.24801e-11	Down
27052	'Aoah'	mRNA	1.96885	4.57886e-141	Up	-3.11835	4.41833e-239	Down
27053	'Asns'	mRNA	1.71858	0	Up	-1.58339	0	Down
27055	'Fkbp9'	mRNA	1.71176	0	Up	-1.07178	2.39133e-280	Down
27059	'Sh3d19'	mRNA	2.19753	6.46972e-282	Up	-1.02793	3.74356e-94	Down
27078	'B9d1'	mRNA	2.16708	6.16281e-22	Up	-1.27203	6.32611e-11	Down
271786	'Galnt13'	mRNA	3.59444	1.30666e-14	Up	-2.23452	1.88108e-09	Down
271813	'Agbl2'	mRNA	4.2612	6.56583e-22	Up	-3.61408	7.08226e-20	Down
27218	'Slamf1'	mRNA	2.1585	1.7974e-178	Up	1.12455	9.40259e-153	Up
272322	'Arntl2'	mRNA	1.9882	4.94192e-09	Up	-1.51455	1.80178e-06	Down
272382	'Spib'	mRNA	-2.61168	6.67439e-70	Down	1.85546	4.72023e-28	Up
27359	'Sytl4'	mRNA	1.73666	2.34653e-56	Up	1.28003	3.91832e-87	Up
27389	'Dusp13'	mRNA	-1.80549	9.06676e-13	Down	2.05264	1.83645e-17	Up
27411	'Slc14a2'	mRNA	1.6247	1.4823e-05	Up	2.1631	6.29691e-30	Up
27528	'Nrep'	mRNA	1.78418	3.42503e-59	Up	-2.60919	3.82185e-95	Down
277154	'Nynrin'	mRNA	1.72736	9.69572e-177	Up	-2.34443	6.71076e-265	Down
277203	'Tm4sf19'	mRNA	-4.39183	0	Down	2.33963	2.26087e-75	Up
277978	'Exoc3l'	mRNA	1.17081	0.000578927	Up	1.01666	1.30857e-05	Up
278180	'Vsig4'	mRNA	-1.60893	1.71255e-37	Down	3.66417	0	Up
280408	'Rilp'	mRNA	-1.04118	1.31714e-07	Down	1.43856	3.54038e-15	Up
280411	'Lix1l'	mRNA	1.00113	7.53118e-76	Up	-1.06809	6.35991e-85	Down
28105	'Trim36'	mRNA	-1.85337	8.88223e-25	Down	1.78285	1.49427e-22	Up
282663	'Serpinb1b'	mRNA	-3.13143	7.47929e-14	Down	2.47044	2.14034e-07	Up
29811	'Ndrg2'	mRNA	3.01741	3.51153e-118	Up	-1.23864	5.43181e-38	Down
29818	'Hspb7'	mRNA	2.73792	3.14855e-69	Up	-2.06377	2.12818e-50	Down
29820	'Tnfrsf19'	mRNA	1.36836	5.70106e-08	Up	-1.24062	6.19959e-07	Down
30805	'Slc22a4'	mRNA	-1.67098	1.95255e-65	Down	1.37224	1.5313e-40	Up
30878	'Apln'	mRNA	1.8508	1.49441e-133	Up	-2.76175	3.29551e-218	Down
30924	'Angptl3'	mRNA	-1.53927	0.000224741	Down	1.80377	6.32142e-06	Up
30925	'Slamf6'	mRNA	-1.97597	6.26902e-21	Down	1.08037	1.90681e-05	Up
30937	'Lmcd1'	mRNA	2.52665	7.47299e-193	Up	-1.42336	3.73034e-91	Down
30944	'Zfp354c'	mRNA	2.20332	2.69931e-48	Up	-2.74648	2.94515e-62	Down
317677	'C1s2'	mRNA	1.9809	2.60608e-12	Up	-3.21916	2.80077e-20	Down
317750	'Slc24a5'	mRNA	1.6771	6.77841e-56	Up	1.67265	1.95928e-176	Up
319158	'Hist1h4i'	mRNA	1.06382	7.88533e-07	Up	1.00753	1.71638e-11	Up
319192	'Hist2h2aa2'	mRNA	2.58684	3.46169e-13	Up	-1.61831	1.07439e-07	Down
319477	'Insyn1'	mRNA	2.67915	2.8267e-50	Up	-2.14376	2.80835e-39	Down
319480	'Itga11'	mRNA	5.83623	0	Up	-3.74142	0	Down
319655	'Podxl2'	mRNA	3.17746	2.18244e-45	Up	-3.06157	3.45899e-44	Down
319660	'Agmo'	mRNA	2.24209	2.37715e-10	Up	-1.18558	8.69063e-05	Down
319876	'Cobll1'	mRNA	2.12562	4.82481e-36	Up	1.26164	3.84184e-41	Up
319880	'Tmcc3'	mRNA	-1.21726	1.0512e-96	Down	1.39188	4.53391e-135	Up
319909	'Ism1'	mRNA	3.94945	2.72044e-125	Up	-3.13653	6.99592e-106	Down
319974	'Auts2'	mRNA	2.68465	1.36834e-88	Up	-1.51313	3.48883e-43	Down
319991	'Kif6'	mRNA	4.9684	1.98615e-08	Up	-3.99935	1.12894e-07	Down
320078	'Olfml2b'	mRNA	1.90183	1.24366e-219	Up	-1.66656	6.08996e-185	Down
320129	'Grk3'	mRNA	-1.54801	2.77952e-98	Down	1.56001	4.3731e-101	Up
320148	'B430306N03Rik'	mRNA	-1.80602	0	Down	1.46387	0	Up
320183	'Msrb3'	mRNA	3.07432	0	Up	-1.35147	4.96356e-217	Down
320398	'Lrig3'	mRNA	3.8069	9.96108e-235	Up	-1.90456	2.93772e-115	Down
320452	'P4ha3'	mRNA	3.06666	8.1438e-290	Up	-1.59765	9.37205e-133	Down
320495	'Ipcef1'	mRNA	-1.97678	3.88632e-32	Down	1.28392	1.82618e-11	Up
320712	'Abi3bp'	mRNA	4.34746	1.23657e-182	Up	-5.82908	2.7855e-198	Down
320827	'C530008M17Rik'	mRNA	2.0212	2.44752e-59	Up	1.55038	3.76481e-120	Up
320873	'Cdh10'	mRNA	3.14255	2.42227e-07	Up	-3.58854	5.50294e-08	Down
320997	'Cyp4f39'	mRNA	-4.51029	1.54201e-16	Down	2.61874	0.000900229	Up
327766	'Tmem26'	mRNA	-1.27951	5.30759e-36	Down	2.09706	3.21613e-126	Up
327799	'Usp44'	mRNA	2.01961	7.88659e-06	Up	-1.46248	0.000493127	Down
328561	'Apol10b'	mRNA	3.51701	1.80944e-26	Up	-1.28908	1.63538e-08	Down
328795	'Ubash3a'	mRNA	1.5036	1.44697e-09	Up	1.3258	1.72586e-18	Up
328830	'A530064D06Rik'	mRNA	-1.56724	9.22755e-19	Down	2.50649	1.22855e-63	Up
329093	'Cpa6'	mRNA	1.98526	1.56319e-06	Up	-1.90929	3.52971e-06	Down
329628	'Fat4'	mRNA	3.93493	0	Up	-2.44775	0	Down
329650	'Med12l'	mRNA	2.75184	6.62902e-90	Up	1.04714	1.68598e-49	Up
329738	'Aknad1'	mRNA	4.2336	2.96367e-05	Up	-4.23598	3.60586e-05	Down
329828	'AI464131'	mRNA	2.22262	1.89499e-55	Up	-2.04515	2.12032e-50	Down
329941	'Col8a2'	mRNA	7.27693	6.95467e-104	Up	-4.72292	5.75925e-107	Down
330122	'Cxcl3'	mRNA	2.74132	5.76666e-28	Up	1.12239	2.30875e-18	Up
330267	'Thsd7a'	mRNA	3.75367	2.1984e-170	Up	-3.22274	1.59461e-152	Down
330323	'Mindy4'	mRNA	1.15623	1.0144e-08	Up	-1.42637	1.4703e-11	Down
330409	'Cecr2'	mRNA	-3.20912	4.83786e-16	Down	2.89438	5.373e-12	Up
330483	'Ceacam16'	mRNA	-1.38922	1.32011e-08	Down	1.15438	8.01381e-06	Up
330627	'Trim66'	mRNA	1.96933	3.12455e-11	Up	-1.55667	2.30663e-08	Down
330695	'Ctxn1'	mRNA	3.12056	1.46692e-102	Up	-1.90806	2.3131e-59	Down
330814	'Adgrl1'	mRNA	1.94898	1.77477e-194	Up	-1.22172	8.21021e-100	Down
330938	'Dixdc1'	mRNA	3.33548	5.96666e-49	Up	-1.87744	2.05518e-26	Down
331004	'Slc9a9'	mRNA	1.38463	7.81018e-184	Up	-1.3174	4.62119e-172	Down
333050	'Ksr2'	mRNA	-2.37846	3.41928e-66	Down	1.71039	4.95904e-28	Up
347722	'Agap1'	mRNA	-1.646	0	Down	1.52171	0	Up
353169	'Slc2a12'	mRNA	3.76816	3.71532e-12	Up	-2.62918	4.70138e-09	Down
360213	'Trim46'	mRNA	2.26808	8.18824e-53	Up	-2.07197	1.25775e-47	Down
373864	'Col27a1'	mRNA	1.4355	1.18325e-27	Up	-1.90086	7.07688e-41	Down
378431	'Txlnb'	mRNA	1.96666	4.05643e-05	Up	-1.60327	0.000475445	Down
380660	'Acss3'	mRNA	5.59823	6.60916e-07	Up	-3.62918	7.43276e-06	Down
380712	'Tlcd2'	mRNA	1.36453	7.57644e-48	Up	-1.66501	3.09078e-64	Down
380785	'Begain'	mRNA	1.87577	4.59321e-05	Up	-2.19623	7.19466e-06	Down
380928	'Lmo7'	mRNA	1.98884	9.4327e-42	Up	-2.18971	2.39217e-47	Down
381310	'Stum'	mRNA	-3.08071	4.47942e-20	Down	1.92776	4.34714e-06	Up
381352	'Mamdc4'	mRNA	1.25075	3.49162e-05	Up	-1.00664	0.000670332	Down
381413	'Gpr176'	mRNA	2.26951	0	Up	-1.18685	8.92104e-154	Down
381484	'Gm5150'	mRNA	-1.74842	1.62864e-59	Down	1.14261	1.71342e-21	Up
381680	'Nxpe5'	mRNA	1.82446	6.62364e-263	Up	-2.37127	0	Down
381979	'Brsk1'	mRNA	1.69888	1.28232e-32	Up	-1.1344	2.75487e-18	Down
383103	'Tvp23a'	mRNA	1.77462	5.10874e-35	Up	-2.10713	6.03405e-44	Down
385643	'Kng2'	mRNA	5.01023	1.51641e-285	Up	-3.41225	6.18229e-233	Down
385668	'Lca5l'	mRNA	5.10073	3.57731e-05	Up	-3.13169	0.000465111	Down
386463	'Cdsn'	mRNA	5.45621	9.46151e-22	Up	-3.02773	6.79727e-16	Down
404634	'H2afy2'	mRNA	2.01452	4.50879e-101	Up	-1.44456	2.72911e-64	Down
407790	'Ndufa4l2'	mRNA	2.6187	2.10637e-186	Up	-4.80931	1.68303e-296	Down
407800	'Ecm2'	mRNA	2.34282	6.65723e-13	Up	-1.38456	7.99808e-07	Down
432611	'Dnaic2'	mRNA	2.51986	1.26275e-08	Up	-2.96533	6.07193e-10	Down
433099	'Ly6g6f'	mRNA	1.23756	1.9998e-10	Up	2.4261	1.34332e-127	Up
433375	'Creg1'	mRNA	-1.23935	0	Down	1.38027	0	Up
433938	'Mn1'	mRNA	1.63189	8.36325e-19	Up	-2.05365	2.46542e-25	Down
435684	'Shf'	mRNA	1.12446	3.02627e-19	Up	-1.05692	1.57171e-17	Down
442834	'D830031N03Rik'	mRNA	2.05766	8.50521e-23	Up	-1.29854	2.211e-12	Down
448987	'Fbxl7'	mRNA	3.43669	3.31992e-120	Up	-2.295	1.01619e-80	Down
494448	'Cbx6'	mRNA	1.93925	4.03519e-288	Up	-1.00736	4.00528e-109	Down
50490	'Nox4'	mRNA	3.80769	8.43004e-24	Up	-2.19478	2.43932e-14	Down
50524	'Sall2'	mRNA	2.01824	6.21657e-63	Up	-1.95297	8.74702e-61	Down
50530	'Mfap5'	mRNA	4.13772	2.24137e-48	Up	-2.50595	7.62343e-32	Down
50706	'Postn'	mRNA	3.6495	0	Up	-2.23518	0	Down
50765	'Tfr2'	mRNA	3.73165	1.69902e-116	Up	-4.35848	6.16396e-129	Down
50778	'Rgs1'	mRNA	-1.59259	0	Down	1.53217	0	Up
50780	'Rgs3'	mRNA	2.33476	0	Up	-1.31826	1.29603e-192	Down
50781	'Dkk3'	mRNA	5.12404	0	Up	-3.52392	0	Down
50782	'Rgs11'	mRNA	1.39574	4.68139e-15	Up	-1.46781	3.97304e-16	Down
50786	'Hs6st2'	mRNA	3.95585	1.67411e-195	Up	-2.28925	3.19099e-118	Down
50791	'Magi2'	mRNA	1.58898	1.26259e-15	Up	-1.29984	7.71688e-12	Down
50908	'C1s1'	mRNA	1.95448	1.42009e-134	Up	-4.46692	9.38299e-296	Down
50909	'C1ra'	mRNA	1.04673	2.33928e-87	Up	-2.16569	7.40877e-254	Down
50930	'Tnfsf14'	mRNA	1.97352	6.20678e-75	Up	1.27448	8.51791e-97	Up
51793	'Ddah2'	mRNA	2.52784	1.44642e-140	Up	-3.13964	8.77516e-177	Down
51795	'Srpx'	mRNA	4.32778	4.54611e-171	Up	-5.55667	7.05227e-186	Down
52028	'Bbs1'	mRNA	1.18183	5.15962e-19	Up	-1.15242	2.5345e-18	Down
52377	'Rcn3'	mRNA	2.89183	0	Up	-2.19789	0	Down
52639	'Wipi1'	mRNA	1.6344	7.61708e-197	Up	-1.04188	1.01215e-99	Down
52666	'Arhgef25'	mRNA	2.99715	1.42833e-297	Up	-2.77579	2.03466e-278	Down
52829	'Lurap1l'	mRNA	3.9756	0	Up	-1.64357	2.39414e-123	Down
53321	'Cntnap1'	mRNA	1.17852	1.31758e-19	Up	-1.80274	5.32372e-36	Down
53374	'Chst3'	mRNA	-2.11644	7.89641e-47	Down	2.10022	3.49607e-46	Up
53412	'Ppp1r3c'	mRNA	4.38582	3.23048e-33	Up	-4.63917	3.47173e-34	Down
53418	'B4galt2'	mRNA	2.51528	5.15838e-137	Up	-1.36615	2.27358e-61	Down
53614	'Reck'	mRNA	2.32009	3.58798e-61	Up	-1.82748	1.17097e-45	Down
53623	'Gria3'	mRNA	2.46546	5.16187e-93	Up	-1.31004	3.50573e-40	Down
53627	'Porcn'	mRNA	2.44503	3.13279e-98	Up	-2.22015	1.92109e-88	Down
53897	'Gal3st1'	mRNA	4.29867	2.68341e-18	Up	-2.0817	8.27652e-10	Down
53901	'Rcan2'	mRNA	3.64126	2.93338e-65	Up	-2.5975	2.34818e-48	Down
54140	'Avpr1a'	mRNA	4.04859	6.92708e-202	Up	-2.87143	1.88984e-154	Down
54352	'Irx5'	mRNA	2.31712	3.57779e-59	Up	-1.02215	5.96767e-19	Down
54366	'Ctnnal1'	mRNA	1.29261	3.3063e-16	Up	1.21926	3.71761e-33	Up
54384	'Mtmr7'	mRNA	-1.34556	5.66755e-05	Down	1.46672	8.35277e-06	Up
54393	'Gabbr1'	mRNA	2.02275	3.81227e-73	Up	-1.89006	1.66033e-67	Down
54403	'Slc4a4'	mRNA	3.06241	1.54049e-129	Up	-1.18253	3.43261e-38	Down
544763	'Hbq1b'	mRNA	1.23148	0.000547259	Up	1.61756	3.26223e-14	Up
545205	'Olfr111'	mRNA	-1.71237	6.61295e-08	Down	1.2351	0.000484926	Up
545486	'Tubb1'	mRNA	1.56904	9.00298e-93	Up	1.16717	3.43165e-133	Up
54614	'Prpf40b'	mRNA	1.03003	1.21932e-34	Up	-1.49435	1.65365e-61	Down
546336	'Prrg1'	mRNA	1.10404	1.45985e-15	Up	-1.30374	6.88891e-20	Down
546611	'Klhl33'	mRNA	2.93571	9.12032e-97	Up	-3.08638	2.40206e-102	Down
547176	'Zc3h12b'	mRNA	1.81307	6.3676e-22	Up	-1.57101	3.82065e-18	Down
54725	'Cadm1'	mRNA	-1.64938	0	Down	1.17215	0	Up
55963	'Slc1a4'	mRNA	2.67527	0	Up	-1.50235	3.95212e-177	Down
55983	'Pdzrn3'	mRNA	3.02266	2.5961e-182	Up	-1.80229	2.1839e-100	Down
55984	'Camkk1'	mRNA	2.32232	1.95012e-29	Up	1.28416	1.78902e-31	Up
56050	'Cyp39a1'	mRNA	1.42831	3.95011e-10	Up	-1.77413	2.30108e-13	Down
56149	'Grasp'	mRNA	1.51629	2.08122e-19	Up	-1.03322	3.58942e-11	Down
56188	'Fxyd1'	mRNA	2.229	1.37544e-18	Up	-2.45926	9.15538e-21	Down
56190	'Rbm38'	mRNA	1.8257	1.05459e-291	Up	1.07462	5.74243e-279	Up
56191	'Tro'	mRNA	3.96239	3.19257e-30	Up	-1.99535	8.78074e-16	Down
56213	'Htra1'	mRNA	1.75422	0	Up	-2.57812	0	Down
56219	'Extl1'	mRNA	1.46203	4.53562e-08	Up	-3.70243	2.03556e-21	Down
56226	'Espn'	mRNA	-1.50756	7.56914e-06	Down	1.54074	4.98136e-06	Up
56233	'Hdac7'	mRNA	1.52471	8.62538e-195	Up	-1.12395	3.37076e-123	Down
56264	'Cpxm1'	mRNA	3.14255	9.94788e-32	Up	-4.32551	8.51428e-40	Down
56277	'Tmem45a'	mRNA	2.58408	1.4255e-189	Up	-2.6021	7.28181e-193	Down
56279	'Fam69b'	mRNA	2.2635	1.66341e-20	Up	-2.33884	2.56526e-21	Down
56312	'Nupr1'	mRNA	2.65393	0	Up	-2.71718	0	Down
56320	'Dbn1'	mRNA	2.67375	0	Up	-1.89592	0	Down
56332	'Amotl2'	mRNA	3.9336	0	Up	-1.2401	0	Down
56358	'Copz2'	mRNA	2.09887	3.84882e-152	Up	-1.68901	6.56962e-115	Down
56448	'Cyp2d22'	mRNA	3.79088	4.14644e-40	Up	-3.54172	1.90451e-38	Down
56454	'Aldh18a1'	mRNA	1.80972	0	Up	-1.09821	2.05313e-199	Down
56496	'Tspan6'	mRNA	3.16489	1.09218e-220	Up	-1.59056	9.8141e-98	Down
56506	'Cib2'	mRNA	-1.34002	1.66584e-28	Down	1.12394	4.52e-19	Up
56644	'Clec7a'	mRNA	-1.56987	0	Down	1.74001	0	Up
56741	'Igdcc4'	mRNA	3.20591	1.21665e-148	Up	-3.91177	9.97144e-175	Down
56745	'C1qtnf1'	mRNA	3.34734	6.50657e-133	Up	-3.10177	1.75203e-125	Down
56760	'Clec1b'	mRNA	2.17554	1.31259e-176	Up	1.23803	1.99111e-188	Up
56792	'Stap1'	mRNA	-2.41939	0	Down	1.42063	8.17137e-194	Up
56811	'Dkk2'	mRNA	1.04424	5.16679e-07	Up	-2.47728	4.56069e-21	Down
56857	'Slc37a2'	mRNA	-1.25782	0	Down	1.17936	0	Up
57256	'Prss21'	mRNA	-7.37905	1.11979e-19	Down	5.3481	6.26023e-06	Up
57265	'Fzd2'	mRNA	3.4351	3.8695e-285	Up	-2.21766	2.11044e-183	Down
57276	'Vsig2'	mRNA	1.5341	5.15913e-06	Up	1.97208	5.18103e-28	Up
57278	'Bcam'	mRNA	2.00183	8.36731e-41	Up	-1.02521	8.19169e-16	Down
57349	'Ppbp'	mRNA	2.00922	0	Up	1.58072	0	Up
57435	'Plin4'	mRNA	6.57805	4.38575e-67	Up	1.34906	9.34939e-45	Up
57442	'Kcne3'	mRNA	-1.29051	1.36411e-05	Down	1.6282	5.26298e-09	Up
57810	'Cdon'	mRNA	2.71728	1.31536e-92	Up	-1.79554	1.40703e-56	Down
57814	'Kcne4'	mRNA	2.96323	2.80598e-15	Up	-1.80976	5.57672e-09	Down
58182	'Prokr1'	mRNA	-1.9195	1.95193e-110	Down	1.25874	7.65217e-39	Up
58200	'Ppp1r1a'	mRNA	-3.43299	7.78303e-42	Down	1.36177	0.0003157	Up
58203	'Zbp1'	mRNA	1.38977	8.67502e-73	Up	-1.90615	8.60566e-115	Down
58223	'Mmp19'	mRNA	-2.44748	0	Down	2.01797	0	Up
58809	'Rnase4'	mRNA	2.68881	0	Up	-2.24297	0	Down
58859	'Efemp2'	mRNA	2.193	0	Up	-1.40604	0	Down
58860	'Adamdec1'	mRNA	4.18319	6.86403e-13	Up	-4.79911	1.37304e-13	Down
59036	'Dact1'	mRNA	2.63476	5.98197e-13	Up	-1.08075	0.000174863	Down
59049	'Slc22a17'	mRNA	1.76879	9.45626e-27	Up	-1.76619	8.55596e-27	Down
59056	'Evc'	mRNA	2.46142	1.04802e-78	Up	-1.40571	6.52402e-38	Down
59091	'Jph2'	mRNA	2.90943	1.96725e-55	Up	-1.48973	1.38273e-24	Down
59308	'Emcn'	mRNA	-1.0669	2.73281e-07	Down	-1.36615	2.118e-05	Down
594844	'Tceal3'	mRNA	2.93369	1.91293e-10	Up	-2.55788	3.87054e-09	Down
60344	'Fign'	mRNA	3.0731	1.31181e-12	Up	-1.11724	0.000464851	Down
60345	'Nrip2'	mRNA	2.42831	1.74772e-05	Up	-1.8743	0.000345797	Down
60440	'Iigp1'	mRNA	3.45529	2.0313e-130	Up	-2.13901	4.98339e-80	Down
60504	'Il21r'	mRNA	1.50474	7.01202e-91	Up	-1.21687	1.53487e-66	Down
60533	'Cd274'	mRNA	-1.21488	2.67281e-196	Down	1.01785	2.62863e-130	Up
60596	'Gucy1a1'	mRNA	2.85133	2.4338e-189	Up	1.21993	9.67392e-144	Up
620235	'Siglec15'	mRNA	-2.18313	1.22796e-07	Down	1.86267	2.69771e-05	Up
620695	'Gm13889'	mRNA	1.7707	1.4494e-07	Up	-1.10651	0.000324091	Down
623230	'Tmem200b'	mRNA	2.31927	3.02558e-10	Up	-1.318	3.09357e-05	Down
627214	'Fam196a'	mRNA	2.51577	6.03992e-06	Up	1.05814	0.000552714	Up
629242	'Gm6958'	mRNA	1.57869	0	Up	-1.069	0	Down
629378	'Dact3'	mRNA	2.67148	4.48895e-61	Up	-1.28458	1.03551e-23	Down
633285	'Rbm46'	mRNA	3.55243	3.15978e-19	Up	-1.67649	7.53875e-09	Down
635702	'Naaladl2'	mRNA	3.10387	7.59048e-41	Up	-2.88971	1.96264e-38	Down
64008	'Aqp9'	mRNA	1.89171	1.11016e-36	Up	-1.57474	8.77713e-29	Down
64011	'Nrgn'	mRNA	2.26412	0	Up	1.09438	0	Up
64074	'Smoc2'	mRNA	1.53683	0.000151571	Up	3.23635	2.39923e-79	Up
64075	'Smoc1'	mRNA	4.68059	0	Up	-1.61606	0	Down
64103	'Tnmd'	mRNA	5.07936	7.51571e-17	Up	-7.11031	2.3018e-16	Down
64339	'Fndc4'	mRNA	2.42831	7.81898e-27	Up	-1.92875	1.74985e-20	Down
64817	'Svep1'	mRNA	4.63045	0	Up	-2.40225	0	Down
65221	'Slc15a3'	mRNA	-1.41232	0	Down	1.55335	0	Up
65255	'Asb4'	mRNA	2.08568	4.29087e-17	Up	-1.56024	7.61177e-12	Down
65256	'Asb2'	mRNA	-2.01915	9.88604e-11	Down	2.89723	8.8307e-28	Up
65963	'Tmem176b'	mRNA	1.44418	0	Up	-1.2721	0	Down
65972	'Ifi30'	mRNA	-1.86742	0	Down	1.45988	0	Up
66058	'Tmem176a'	mRNA	1.5382	0	Up	-1.69899	0	Down
66141	'Ifitm3'	mRNA	1.34023	0	Up	-1.49441	0	Down
66175	'Mustn1'	mRNA	3.29629	7.8181e-194	Up	-1.86661	1.6193e-103	Down
66180	'P3h4'	mRNA	2.82898	1.50158e-273	Up	-1.46929	5.51121e-120	Down
66259	'Camk2n1'	mRNA	2.05928	1.54795e-25	Up	-2.35327	5.12946e-30	Down
66277	'Klf15'	mRNA	1.52608	1.11508e-09	Up	-1.82712	4.3334e-12	Down
66412	'Arrdc4'	mRNA	1.32071	2.42081e-290	Up	-1.51473	0	Down
665033	'Col6a5'	mRNA	4.54925	1.11461e-10	Up	-4.42184	1.67825e-10	Down
665113	'Tnik'	mRNA	1.991	6.91654e-115	Up	1.11887	1.18945e-107	Up
665119	'Sec14l5'	mRNA	1.95895	1.36004e-17	Up	1.17771	8.92037e-19	Up
66573	'Dzip1'	mRNA	2.27212	7.36194e-91	Up	-1.68301	4.95734e-62	Down
665755	'LOC665755'	mRNA	3.59735	1.31112e-07	Up	-1.70733	0.000736166	Down
666048	'Trabd2b'	mRNA	5.77149	1.99872e-103	Up	-1.33484	8.19406e-27	Down
66607	'Ms4a4d'	mRNA	3.72538	2.20204e-170	Up	-3.91857	6.01784e-178	Down
666329	'Gm3317'	mRNA	4.58373	0.000743619	Up	-4.61469	0.000886878	Down
66695	'Aspn'	mRNA	5.01742	3.7524e-68	Up	-3.9292	1.52884e-61	Down
667277	'C1rb'	mRNA	1.25159	2.21961e-08	Up	-2.55169	3.62806e-20	Down
66736	'Emc2'	mRNA	1.50958	0	Up	-1.03453	1.68196e-206	Down
667373	'Ifit1bl1'	mRNA	1.90828	1.9638e-08	Up	-1.55942	1.44737e-06	Down
667742	'Piezo2'	mRNA	1.73253	6.39578e-13	Up	-2.31368	2.89919e-18	Down
66790	'Grtp1'	mRNA	1.77623	2.83114e-11	Up	1.17633	1.91268e-13	Up
668605	'Gm9265'	mRNA	1.57676	0.00059258	Up	-6.24114	8.28711e-10	Down
66864	'Clec14a'	mRNA	2.03433	4.65509e-16	Up	-1.48032	1.06858e-10	Down
66889	'Rnf128'	mRNA	-2.69813	0	Down	1.33176	0	Up
66938	'Sh3d21'	mRNA	2.79754	6.52865e-11	Up	-1.29798	0.000130482	Down
66972	'Slc25a23'	mRNA	1.093	4.78017e-53	Up	-1.72158	1.71441e-105	Down
66993	'Smarcd3'	mRNA	2.27577	1.88634e-47	Up	-1.38101	1.52204e-24	Down
67164	'Lipt2'	mRNA	-1.15324	4.86505e-11	Down	1.0594	3.5861e-09	Up
67216	'Mboat2'	mRNA	2.35972	3.43131e-24	Up	-1.90525	8.88784e-19	Down
67217	'L3hypdh'	mRNA	2.07339	8.6624e-23	Up	-1.50919	4.07201e-15	Down
67305	'Gpx7'	mRNA	2.0528	2.22293e-61	Up	-1.46708	4.05844e-39	Down
67306	'Zc2hc1a'	mRNA	2.69795	0	Up	-1.38962	6.52798e-142	Down
67313	'Inava'	mRNA	1.45384	4.98447e-05	Up	-2.41768	9.69897e-09	Down
67416	'Armcx2'	mRNA	2.09752	0	Up	-1.28874	1.11408e-158	Down
67419	'Armh4'	mRNA	3.51962	3.1782e-25	Up	-2.76208	1.73204e-20	Down
67448	'Plxdc2'	mRNA	3.00347	0	Up	-1.21504	0	Down
67455	'Klhl13'	mRNA	4.1373	3.86867e-206	Up	-3.00709	6.49084e-163	Down
67557	'Larp6'	mRNA	1.83702	7.83538e-18	Up	-2.01997	4.34164e-20	Down
67573	'Loxl4'	mRNA	2.87231	4.05899e-110	Up	-1.12246	6.37759e-32	Down
67606	'Fibin'	mRNA	3.25126	3.37184e-40	Up	-2.71831	3.51456e-34	Down
67621	'Bend5'	mRNA	1.59823	0.000114346	Up	-3.21415	3.45569e-09	Down
67647	'4930523C07Rik'	mRNA	1.28629	1.53178e-12	Up	-1.03713	3.53171e-09	Down
67685	'Dyx1c1'	mRNA	1.69777	5.48455e-05	Up	-1.95111	1.04246e-05	Down
67739	'Slc48a1'	mRNA	-1.12725	0	Down	1.04799	0	Up
67749	'Mgarp'	mRNA	2.98727	6.67953e-47	Up	-3.44707	1.89472e-53	Down
677884	'Pakap'	mRNA	3.44923	0	Up	-2.54857	0	Down
67815	'Sec14l2'	mRNA	2.15581	2.32455e-34	Up	1.98193	1.21166e-119	Up
67847	'Sncaip'	mRNA	1.58552	1.85719e-18	Up	-2.08304	2.56015e-26	Down
67860	'S100a16'	mRNA	2.71857	6.52374e-203	Up	-1.47772	1.18495e-93	Down
67893	'Tmem86a'	mRNA	1.41282	0	Up	-1.36962	0	Down
67896	'Ccdc80'	mRNA	3.8331	0	Up	-2.18945	0	Down
67978	'Tctn2'	mRNA	2.37691	2.27619e-51	Up	-1.36989	5.93848e-25	Down
68027	'Tmem178'	mRNA	-2.30866	3.42889e-16	Down	1.94067	1.72584e-10	Up
68070	'Pdzd2'	mRNA	1.56123	2.26236e-07	Up	2.15485	8.22628e-44	Up
68075	'Lurap1'	mRNA	1.41766	0.00043243	Up	-1.72872	5.33448e-05	Down
68149	'Otub2'	mRNA	1.50955	8.07228e-26	Up	-1.13429	4.63906e-17	Down
68176	'Inka1'	mRNA	2.05247	8.62376e-54	Up	1.16064	8.74082e-53	Up
68203	'Diras2'	mRNA	1.65462	1.79008e-17	Up	3.27456	0	Up
68303	'Fam114a1'	mRNA	1.95438	0	Up	-1.62303	1.67546e-277	Down
68312	'Gstm7'	mRNA	3.08638	1.43388e-18	Up	-2.70319	2.03625e-16	Down
68498	'Tspan11'	mRNA	1.63317	7.37624e-18	Up	-5.42965	9.32189e-51	Down
68521	'Fam189b'	mRNA	1.45672	1.75762e-73	Up	-1.22524	4.80754e-57	Down
68525	'Evc2'	mRNA	2.4948	1.63429e-82	Up	-1.38331	3.23986e-38	Down
68567	'Cgref1'	mRNA	-1.5273	2.98087e-17	Down	1.39635	5.25662e-14	Up
68588	'Cthrc1'	mRNA	3.19318	7.02999e-27	Up	-1.11561	1.35038e-07	Down
68632	'Myct1'	mRNA	2.27477	1.35322e-104	Up	1.29834	1.82448e-118	Up
68655	'Fndc1'	mRNA	3.65713	5.33167e-21	Up	-3.36615	8.74936e-20	Down
68777	'Tmem53'	mRNA	2.5097	4.98667e-34	Up	-2.28911	7.84522e-31	Down
68792	'Srpx2'	mRNA	3.71823	0	Up	-2.04089	0	Down
68794	'Flnc'	mRNA	2.88974	9.48087e-156	Up	-2.88803	4.00575e-157	Down
68797	'Pdgfrl'	mRNA	4.34643	1.06453e-142	Up	-3.82279	1.16849e-133	Down
68810	'Nexn'	mRNA	3.07272	5.20555e-149	Up	-1.29236	4.68073e-50	Down
68859	'Smim1'	mRNA	2.90226	1.16725e-76	Up	-1.17533	7.54676e-24	Down
68867	'Rnf122'	mRNA	1.14843	1.08582e-12	Up	-1.64689	4.59268e-21	Down
68870	'Ak8'	mRNA	-2.98461	8.77283e-113	Down	1.37294	9.25677e-15	Up
68895	'Rasl11a'	mRNA	2.56861	1.8612e-35	Up	-2.43355	1.33577e-33	Down
69017	'Prrt2'	mRNA	2.20395	1.00451e-13	Up	-2.23491	6.5958e-14	Down
69032	'Lyzl4'	mRNA	-1.75932	8.62444e-05	Down	1.86267	2.69771e-05	Up
69065	'Chac1'	mRNA	2.28749	1.3428e-174	Up	-2.471	6.62518e-193	Down
69169	'Fcmr'	mRNA	-3.64356	1.98743e-77	Down	2.06767	1.78278e-15	Up
69215	'Sat2'	mRNA	1.4987	4.91117e-13	Up	-1.52965	2.333e-13	Down
69217	'Plekha4'	mRNA	1.01327	0.000221677	Up	-1.7361	1.88368e-08	Down
69219	'Ddah1'	mRNA	2.99809	1.12611e-284	Up	-1.01403	2.97498e-66	Down
69310	'Pacrg'	mRNA	-2.0171	1.98581e-21	Down	2.478	3.77914e-37	Up
69387	'Dnajb13'	mRNA	-1.55441	2.53346e-07	Down	1.47035	1.95167e-06	Up
69398	'Cdhr4'	mRNA	1.98727	5.84182e-07	Up	1.20784	1.45996e-07	Up
69538	'Antxr1'	mRNA	2.29984	0	Up	-1.83775	0	Down
69539	'Trnp1'	mRNA	2.35566	2.15663e-10	Up	-1.02404	0.000774639	Down
69551	'2310022B05Rik'	mRNA	2.26319	0	Up	-1.44038	0	Down
69574	'Cmbl'	mRNA	-1.71035	2.4251e-22	Down	2.07417	1.31045e-36	Up
69590	'Gpx8'	mRNA	3.1303	0	Up	-1.23148	6.30479e-147	Down
69601	'Dab2ip'	mRNA	2.06772	2.83963e-184	Up	-1.05634	1.2622e-69	Down
69675	'Pxdn'	mRNA	2.35393	1.27445e-299	Up	-1.7947	7.91514e-214	Down
69698	'Slc52a3'	mRNA	2.2962	2.28468e-10	Up	-1.64908	4.87971e-07	Down
69772	'Bdh2'	mRNA	-2.02626	4.00696e-05	Down	3.19524	7.86593e-16	Up
69784	'1500009L16Rik'	mRNA	2.52829	8.93996e-66	Up	-3.76981	2.37416e-95	Down
69810	'Clec4b1'	mRNA	-2.34286	7.35051e-07	Down	3.55605	5.21157e-21	Up
70059	'Degs2'	mRNA	-1.69715	2.80224e-74	Down	1.06898	1.16106e-24	Up
70086	'Cysltr2'	mRNA	1.16786	8.16346e-16	Up	1.61756	4.7224e-75	Up
70166	'Lipn'	mRNA	-3.24604	4.5235e-95	Down	1.71736	9.68522e-17	Up
70240	'Ufsp1'	mRNA	1.69413	2.9158e-27	Up	1.78875	5.89173e-99	Up
70419	'2810408A11Rik'	mRNA	1.96747	1.30785e-07	Up	-2.19106	1.75622e-08	Down
70445	'Cd248'	mRNA	1.62937	8.57505e-94	Up	-2.7379	6.48135e-181	Down
70549	'Tln2'	mRNA	2.31852	3.22014e-167	Up	-1.0636	1.27051e-55	Down
70574	'Cpm'	mRNA	-2.60918	7.79805e-08	Down	2.93045	1.72217e-10	Up
70676	'Gulp1'	mRNA	3.95016	4.40341e-294	Up	-2.81818	4.62512e-224	Down
70717	'Medag'	mRNA	2.63948	1.39203e-250	Up	-2.86942	4.68107e-276	Down
70771	'Gpr173'	mRNA	2.98738	2.37864e-21	Up	-2.14412	4.1549e-15	Down
70779	'Prdm5'	mRNA	2.44136	6.49722e-41	Up	-1.49879	4.84443e-22	Down
70784	'Rasl12'	mRNA	2.18733	7.73074e-32	Up	-1.14836	2.55157e-13	Down
70788	'Klhl30'	mRNA	3.71371	1.20525e-11	Up	-1.93731	2.21509e-06	Down
70945	'Mmrn1'	mRNA	2.79167	0	Up	1.28999	0	Up
71069	'Stox2'	mRNA	1.92074	1.03506e-62	Up	-1.53012	3.17363e-46	Down
71091	'Cdkl1'	mRNA	2.76816	2.25065e-05	Up	-4.79911	2.40984e-07	Down
71093	'Atoh8'	mRNA	2.61786	1.4597e-65	Up	1.18512	7.4763e-51	Up
71145	'Scara5'	mRNA	6.37082	7.45693e-11	Up	-2.81681	1.35679e-07	Down
71228	'Dlg5'	mRNA	2.71681	0	Up	-1.06037	5.47205e-164	Down
71338	'Tprg'	mRNA	2.49132	1.37147e-06	Up	-2.1597	1.18757e-05	Down
71355	'Col24a1'	mRNA	-1.08684	2.45135e-16	Down	-2.90436	2.37384e-28	Down
71373	'Prr16'	mRNA	1.23086	2.03063e-06	Up	-1.29576	8.93022e-07	Down
71461	'Ptk7'	mRNA	2.87738	0	Up	-1.39841	1.66141e-260	Down
71544	'Arhgap42'	mRNA	2.13924	1.59303e-69	Up	-1.1338	1.43983e-28	Down
71566	'Clmp'	mRNA	2.25891	6.7978e-251	Up	-1.91212	6.34531e-205	Down
71584	'Gdpd2'	mRNA	4.18319	8.98577e-75	Up	-3.17667	8.07079e-62	Down
71653	'Shtn1'	mRNA	-1.07743	9.22315e-175	Down	1.03297	8.65822e-160	Up
71690	'Esm1'	mRNA	4.51708	0	Up	-1.35926	1.7475e-164	Down
71709	'Syde1'	mRNA	2.15429	5.99739e-266	Up	-1.01317	6.05135e-89	Down
71721	'Fam13c'	mRNA	4.05224	2.78009e-112	Up	-3.94037	2.21177e-111	Down
71733	'Susd2'	mRNA	1.11729	1.74404e-11	Up	-1.30475	2.68303e-14	Down
71769	'Bbs10'	mRNA	1.12289	2.75898e-12	Up	-1.17938	3.77801e-13	Down
71774	'Shroom1'	mRNA	4.79463	7.53197e-14	Up	-2.24062	7.88232e-08	Down
71785	'Pdgfd'	mRNA	4.83982	2.53493e-157	Up	-3.34721	1.24592e-127	Down
71837	'1700003E16Rik'	mRNA	1.82062	9.35401e-06	Up	-2.07397	1.53681e-06	Down
71869	'Serpinb12'	mRNA	-5.46246	4.94244e-22	Down	5.0643	8.14079e-17	Up
71918	'Zcchc24'	mRNA	1.22883	4.63229e-306	Up	-1.70833	0	Down
71939	'Apol6'	mRNA	3.92389	4.27401e-30	Up	-2.71432	2.64829e-22	Down
71951	'Gpc2'	mRNA	2.45805	2.42571e-34	Up	-1.23939	4.46332e-14	Down
71962	'Castor1'	mRNA	1.21859	2.9038e-21	Up	-1.11977	9.34818e-19	Down
71994	'Cnn3'	mRNA	2.64354	0	Up	-1.37948	0	Down
72049	'Tnfrsf13c'	mRNA	-3.41784	3.4476e-34	Down	1.65527	2.4941e-05	Up
72097	'2010300C02Rik'	mRNA	-3.94093	8.89751e-27	Down	3.55569	1.82685e-19	Up
72128	'2610008E11Rik'	mRNA	1.48244	7.20817e-50	Up	-1.30807	1.00417e-41	Down
72135	'Pygo1'	mRNA	3.82062	3.28241e-21	Up	-2.01508	1.36391e-11	Down
72169	'Trim29'	mRNA	-2.88711	6.21122e-177	Down	1.70633	2.72033e-42	Up
72281	'Sh2d4a'	mRNA	2.92329	6.99143e-10	Up	-1.36316	0.000248844	Down
72293	'Nkd2'	mRNA	3.52822	1.21177e-209	Up	-1.6533	1.201e-89	Down
72301	'Shisal1'	mRNA	2.46368	2.03403e-06	Up	-2.51958	1.79895e-06	Down
72333	'Palld'	mRNA	1.77911	0	Up	-1.21486	0	Down
72480	'Tspyl4'	mRNA	1.72476	6.02835e-35	Up	-1.09275	4.06512e-18	Down
72555	'Shisa9'	mRNA	-2.1805	1.12212e-43	Down	2.58233	3.63011e-70	Up
72560	'Naalad2'	mRNA	2.4987	1.78464e-47	Up	-1.65518	1.48671e-28	Down
72599	'Pdia5'	mRNA	1.87949	1.62101e-96	Up	-1.03839	1.94658e-40	Down
72607	'Usp13'	mRNA	2.46073	1.04348e-33	Up	-1.41195	1.22977e-16	Down
72640	'Mex3a'	mRNA	2.83167	8.06951e-199	Up	-2.17345	7.632e-149	Down
72668	'Skida1'	mRNA	2.0639	1.39496e-07	Up	-1.25835	0.000318759	Down
72701	'Zfp618'	mRNA	2.08908	2.98611e-105	Up	-1.84297	3.63472e-90	Down
72709	'C1qtnf6'	mRNA	1.9211	2.42927e-305	Up	-1.62167	5.37891e-244	Down
72780	'Rspo3'	mRNA	3.38622	1.9919e-97	Up	-1.80364	8.04399e-49	Down
73102	'Slc22a23'	mRNA	1.65257	1.00147e-42	Up	1.30661	4.11888e-74	Up
73181	'Nfatc4'	mRNA	2.34589	2.10166e-218	Up	-2.53207	8.81054e-241	Down
73182	'Pear1'	mRNA	2.3566	1.06076e-114	Up	1.02827	1.22293e-71	Up
73284	'Ddit4l'	mRNA	3.07761	2.05093e-158	Up	-2.25935	9.40863e-115	Down
73296	'Rhobtb3'	mRNA	3.11311	0	Up	-1.11124	3.56384e-92	Down
73569	'Vgll3'	mRNA	3.50076	0	Up	-1.06217	7.40093e-175	Down
73710	'Tubb2b'	mRNA	1.81878	6.73165e-65	Up	-1.00293	4.70342e-27	Down
73729	'Zfp383'	mRNA	1.10519	7.11007e-12	Up	-1.09867	1.00602e-11	Down
73844	'Ankrd45'	mRNA	2.2149	0.000625418	Up	-2.98282	6.08969e-05	Down
73893	'Tmem202'	mRNA	-2.4199	2.79182e-40	Down	2.08283	4.34135e-27	Up
73988	'4930438A08Rik'	mRNA	-1.31931	4.17781e-05	Down	1.20089	0.000332359	Up
73991	'Atl1'	mRNA	1.19298	1.02473e-06	Up	-1.62918	5.5837e-10	Down
74011	'Slc25a27'	mRNA	1.1658	6.69579e-10	Up	-1.62522	1.44114e-15	Down
74013	'Rftn2'	mRNA	1.51554	1.21629e-49	Up	-1.39868	1.84514e-44	Down
74051	'Steap2'	mRNA	1.77349	1.22228e-158	Up	-1.14145	4.12932e-83	Down
74053	'Grip1'	mRNA	3.29277	1.89555e-10	Up	-1.60992	4.61396e-05	Down
74055	'Plce1'	mRNA	2.86845	6.49702e-104	Up	-2.52965	7.90063e-92	Down
74096	'Hvcn1'	mRNA	-2.00554	0	Down	1.30589	0	Up
74100	'Arpp21'	mRNA	1.53786	2.99529e-08	Up	2.127	3.21581e-49	Up
74145	'F13a1'	mRNA	2.67237	0	Up	-1.95385	0	Down
74152	'Stra6l'	mRNA	-2.5019	0	Down	1.55833	1.27332e-110	Up
74155	'Errfi1'	mRNA	1.72407	0	Up	-1.21627	0	Down
74191	'P2ry13'	mRNA	1.58734	2.0421e-31	Up	-1.05887	2.16086e-17	Down
74194	'Rnd3'	mRNA	2.4093	1.05898e-206	Up	-1.17397	1.0041e-76	Down
74199	'Vit'	mRNA	3.63838	5.01168e-15	Up	-3.95235	8.1878e-16	Down
74430	'4930452B06Rik'	mRNA	4.03119	2.48696e-18	Up	-1.99175	1.21838e-09	Down
74488	'Lrrc15'	mRNA	3.50759	3.12422e-57	Up	-1.59512	8.32837e-24	Down
74551	'Pck2'	mRNA	1.49011	0	Up	-1.80684	0	Down
74559	'Elovl7'	mRNA	1.67402	1.01527e-14	Up	1.26765	1.08181e-22	Up
74732	'Stx11'	mRNA	1.09936	8.506e-47	Up	1.50045	4.28253e-212	Up
74734	'Rhoh'	mRNA	-1.15589	1.35145e-27	Down	1.00067	5.32263e-20	Up
74748	'Slamf8'	mRNA	-3.59163	0	Down	2.05838	6.49486e-155	Up
74761	'Mxra8'	mRNA	2.94017	0	Up	-2.56825	0	Down
75202	'Spaca6'	mRNA	1.93966	4.75318e-81	Up	-1.23661	6.33649e-43	Down
75329	'Atf7ip2'	mRNA	1.97595	0.00034776	Up	1.12681	0.000589268	Up
75424	'Zfp820'	mRNA	1.90176	2.23131e-19	Up	-1.07933	6.05744e-09	Down
75475	'Oplah'	mRNA	1.57411	1.67129e-20	Up	-1.09027	3.89374e-12	Down
75533	'Nme5'	mRNA	3.43953	2.34886e-09	Up	-2.30056	1.57154e-06	Down
75552	'Paqr9'	mRNA	-1.26814	9.11144e-10	Down	1.46479	2.23313e-13	Up
75564	'Rsph9'	mRNA	1.14003	3.84943e-06	Up	-1.2311	1.04799e-06	Down
75590	'Dusp9'	mRNA	-1.19074	3.89789e-10	Down	1.55889	1.5025e-18	Up
75600	'Calml4'	mRNA	3.2612	1.57538e-11	Up	-2.06976	2.05064e-07	Down
75605	'Kdm5b'	mRNA	1.13211	3.80839e-128	Up	-1.06466	3.47871e-117	Down
75625	'Mageh1'	mRNA	1.37584	5.09506e-09	Up	-1.04422	3.64113e-06	Down
75668	'Rasl10a'	mRNA	2.54932	2.66142e-05	Up	1.57353	1.15516e-07	Up
75723	'Amotl1'	mRNA	2.21098	0	Up	-1.13519	9.21572e-132	Down
75746	'Morc4'	mRNA	2.41895	2.4584e-62	Up	-1.07906	1.17979e-20	Down
75766	'Dcstamp'	mRNA	-2.85615	3.67507e-31	Down	3.11952	1.426e-40	Up
76132	'Faxc'	mRNA	2.66146	3.25319e-87	Up	-1.16549	4.33709e-29	Down
76157	'Slc35d3'	mRNA	3.31705	9.48501e-88	Up	1.49539	2.94015e-95	Up
76161	'Lamp5'	mRNA	4.79463	7.53197e-14	Up	1.1631	5.35771e-07	Up
76380	'Cep112'	mRNA	2.28176	8.26741e-08	Up	-1.24858	0.000651769	Down
76441	'Daam2'	mRNA	2.7865	1.2326e-117	Up	-2.85734	9.24499e-122	Down
76453	'Prss23'	mRNA	3.09096	0	Up	-1.02106	1.37904e-180	Down
76487	'Ppp1r3g'	mRNA	3.71371	2.00522e-06	Up	-3.1597	1.07994e-05	Down
76612	'Lrrc27'	mRNA	-1.59817	2.39943e-47	Down	1.1045	7.444e-20	Up
76650	'Srxn1'	mRNA	-1.17787	0	Down	1.90123	0	Up
76686	'Clip3'	mRNA	2.70114	0	Up	-2.36671	0	Down
76905	'Lrg1'	mRNA	1.35622	1.46165e-34	Up	-1.65551	2.76538e-46	Down
76954	'St5'	mRNA	2.68734	0	Up	-2.18413	1.24894e-299	Down
76976	'Arxes2'	mRNA	3.19177	4.43604e-75	Up	-1.03978	8.29253e-18	Down
77015	'Mpped2'	mRNA	3.77516	7.42026e-78	Up	-2.01356	1.17429e-41	Down
77057	'Ston1'	mRNA	3.21848	5.78271e-303	Up	-1.66708	4.09183e-141	Down
77552	'Shisa4'	mRNA	2.57686	1.10108e-115	Up	-2.26065	2.11898e-100	Down
77569	'Limch1'	mRNA	5.16076	2.18017e-224	Up	-3.42304	2.97872e-182	Down
77574	'Tcaf1'	mRNA	1.60133	3.73695e-145	Up	-1.31827	8.3545e-110	Down
77579	'Myh10'	mRNA	2.5444	0	Up	-2.07455	3.03261e-274	Down
77590	'Chst15'	mRNA	2.03389	7.72992e-188	Up	-1.43137	3.62676e-116	Down
77629	'Sphkap'	mRNA	3.3352	7.00925e-05	Up	-4.36615	1.5411e-05	Down
77739	'Adamtsl1'	mRNA	1.71954	7.39403e-12	Up	-2.29798	9.68271e-17	Down
77799	'Sla2'	mRNA	1.3414	1.5615e-20	Up	1.49283	1.99e-65	Up
77827	'Krba1'	mRNA	1.3352	7.4966e-22	Up	-1.71407	3.79131e-31	Down
77889	'Lbh'	mRNA	1.55581	0	Up	-1.57669	0	Down
78070	'Cpt1c'	mRNA	2.80266	5.98952e-138	Up	-1.14282	6.17879e-42	Down
78134	'Lpar4'	mRNA	4.15203	2.71519e-50	Up	-3.29846	3.92683e-43	Down
78558	'Htra3'	mRNA	2.43937	3.35398e-147	Up	-2.11885	1.94577e-125	Down
78560	'Adgra2'	mRNA	1.82982	0	Up	-1.40557	1.36652e-268	Down
78619	'Zfp449'	mRNA	1.49962	4.62794e-23	Up	-1.07707	2.93026e-14	Down
78688	'Nol3'	mRNA	1.96053	3.97447e-57	Up	-1.68582	5.17198e-47	Down
78908	'Igsf3'	mRNA	1.82964	1.71712e-135	Up	-1.71035	1.22744e-124	Down
80288	'Bcl9l'	mRNA	1.8999	0	Up	-1.4299	0	Down
80291	'Rilpl2'	mRNA	-1.38541	5.84107e-257	Down	1.14372	4.97385e-163	Up
80708	'Pacsin3'	mRNA	2.17057	3.65042e-54	Up	-1.27403	3.07129e-26	Down
80718	'Rab27b'	mRNA	2.28735	0	Up	1.09541	3.53752e-265	Up
80749	'Lrfn1'	mRNA	2.03393	7.22659e-24	Up	-1.33906	1.0544e-13	Down
80890	'Trim2'	mRNA	2.03003	4.74505e-72	Up	-1.12697	2.92842e-31	Down
80891	'Fcrls'	mRNA	2.81463	0	Up	-2.20516	0	Down
80892	'Zfhx4'	mRNA	2.85768	0	Up	-2.02639	4.38194e-226	Down
80910	'Gpr84'	mRNA	1.22791	3.59881e-17	Up	-1.07333	4.6678e-14	Down
80976	'Syt13'	mRNA	3.2589	0	Up	-1.28323	0	Down
80982	'Cemip'	mRNA	4.94194	0	Up	-2.79831	0	Down
81703	'Jdp2'	mRNA	1.18199	8.17921e-89	Up	-1.28298	9.37162e-102	Down
81840	'Sorcs2'	mRNA	2.41853	3.04824e-27	Up	-1.98651	1.13206e-21	Down
81904	'Cacng7'	mRNA	2.18582	1.81394e-61	Up	-1.86334	1.53757e-50	Down
83396	'Glis2'	mRNA	2.29194	1.21381e-251	Up	-1.24042	8.78904e-108	Down
83453	'Chrdl1'	mRNA	4.02879	3.73208e-178	Up	-1.16773	1.37472e-41	Down
83671	'Sytl2'	mRNA	2.66052	1.12901e-32	Up	-1.23977	2.16903e-12	Down
83675	'Bicc1'	mRNA	3.23413	0	Up	-2.76007	0	Down
83767	'Wasf1'	mRNA	1.38142	3.93493e-08	Up	-1.05754	1.18845e-05	Down
83921	'Cemip2'	mRNA	1.95997	0	Up	-1.27771	2.87762e-247	Down
83964	'Jam3'	mRNA	2.07573	3.94838e-53	Up	-1.28301	1.83413e-27	Down
83965	'Enpp5'	mRNA	2.94535	1.19993e-133	Up	-1.27377	9.08441e-46	Down
84036	'Kcnn1'	mRNA	1.63575	5.23455e-14	Up	-1.50966	1.4659e-12	Down
84682	'Cox4i2'	mRNA	2.80468	2.51727e-29	Up	-2.89222	2.38531e-30	Down
85031	'Pla1a'	mRNA	1.83203	4.13062e-13	Up	-1.20002	1.71133e-07	Down
89867	'Sec16b'	mRNA	2.51577	1.12239e-43	Up	-1.99783	1.90813e-33	Down
93686	'Rbfox2'	mRNA	2.28788	0	Up	-1.33312	6.98344e-234	Down
93689	'Lmod1'	mRNA	4.74859	1.10417e-134	Up	-1.90806	2.3131e-59	Down
93699	'Pcdhgb1'	mRNA	3.50929	1.87707e-27	Up	-2.94896	8.6007e-24	Down
93700	'Pcdhgb2'	mRNA	2.22006	1.87461e-20	Up	-1.36282	6.06828e-11	Down
93701	'Pcdhgb4'	mRNA	1.02688	9.28165e-15	Up	-1.12115	7.93917e-17	Down
93705	'Pcdhgb8'	mRNA	1.86314	2.51629e-13	Up	-2.14027	1.04798e-15	Down
93706	'Pcdhgc3'	mRNA	1.88077	0	Up	-1.08709	7.57639e-227	Down
93708	'Pcdhgc5'	mRNA	1.63768	6.66744e-29	Up	-1.90517	1.52372e-35	Down
93710	'Pcdhga2'	mRNA	2.73528	8.29348e-16	Up	-1.77172	1.02769e-09	Down
93711	'Pcdhga3'	mRNA	2.89296	1.38511e-20	Up	-1.28257	8.29358e-08	Down
93712	'Pcdhga4'	mRNA	2.57058	3.22645e-79	Up	-1.98501	1.20168e-58	Down
93713	'Pcdhga5'	mRNA	2.66695	2.63137e-71	Up	-1.7238	4.10922e-42	Down
93714	'Pcdhga6'	mRNA	2.30118	2.98023e-26	Up	-1.37233	1.68771e-13	Down
93715	'Pcdhga7'	mRNA	2.24077	2.00953e-37	Up	-1.70259	1.58944e-26	Down
93716	'Pcdhga8'	mRNA	2.23829	1.35171e-27	Up	-1.58839	6.84741e-18	Down
93717	'Pcdhga9'	mRNA	1.41856	2.42549e-10	Up	-1.27766	6.43193e-09	Down
93723	'Pcdhga11'	mRNA	1.59109	2.97265e-07	Up	-2.25577	8.39316e-11	Down
93735	'Wnt16'	mRNA	3.38047	2.24772e-07	Up	-5.07514	7.28638e-09	Down
93737	'Pard6g'	mRNA	2.38453	2.82115e-63	Up	-1.22479	7.96185e-26	Down
93742	'Pard3'	mRNA	2.69315	9.33636e-168	Up	-1.25105	6.05731e-61	Down
93761	'Smarca1'	mRNA	3.42185	4.91128e-43	Up	-4.03777	1.44199e-48	Down
93843	'Pnck'	mRNA	2.64554	8.99929e-06	Up	-2.99842	2.54543e-06	Down
93873	'Pcdhb2'	mRNA	3.02941	1.96641e-09	Up	-2.64532	2.68772e-08	Down
93874	'Pcdhb3'	mRNA	1.53084	4.25655e-05	Up	-3.47022	2.09707e-11	Down
93875	'Pcdhb4'	mRNA	2.60429	1.06819e-05	Up	-2.67789	9.39459e-06	Down
93876	'Pcdhb5'	mRNA	2.50904	3.38566e-13	Up	-1.88774	1.44161e-09	Down
93879	'Pcdhb8'	mRNA	1.78137	0.00064509	Up	-5.97259	2.29984e-08	Down
93880	'Pcdhb9'	mRNA	2.84813	3.52613e-28	Up	-2.48372	1.44332e-24	Down
93881	'Pcdhb10'	mRNA	2.79621	0.000217862	Up	-2.56655	0.000514279	Down
93882	'Pcdhb11'	mRNA	3.16527	7.48329e-07	Up	-2.21437	6.04815e-05	Down
93887	'Pcdhb16'	mRNA	1.65296	3.51908e-13	Up	-2.13007	4.89268e-18	Down
93888	'Pcdhb17'	mRNA	2.24139	2.37731e-22	Up	-2.1016	9.26392e-21	Down
93889	'Pcdhb18'	mRNA	2.38326	1.8792e-07	Up	-1.74262	2.82011e-05	Down
93890	'Pcdhb19'	mRNA	2.6515	1.5511e-09	Up	-3.27381	2.21259e-11	Down
93891	'Pcdhb20'	mRNA	1.84389	4.59697e-07	Up	-3.905	5.09738e-14	Down
93892	'Pcdhb21'	mRNA	2.53798	4.64953e-06	Up	-2.80666	1.54857e-06	Down
93893	'Pcdhb22'	mRNA	2.53453	1.54548e-20	Up	-2.10561	1.07054e-16	Down
93898	'Cers1'	mRNA	2.44665	1.24423e-08	Up	-1.99157	6.99479e-07	Down
93960	'Nkd1'	mRNA	2.28877	8.11017e-05	Up	-1.90469	0.000585491	Down
93966	'Hemgn'	mRNA	2.01327	2.6916e-09	Up	1.56583	4.44186e-18	Up
94109	'Csmd1'	mRNA	1.75877	5.73665e-152	Up	-2.5033	1.7283e-239	Down
94187	'Zfp423'	mRNA	3.17516	1.02192e-32	Up	-1.28011	4.45228e-11	Down
94275	'Maged1'	mRNA	2.16337	0	Up	-1.42517	0	Down
94346	'Tmem40'	mRNA	1.68522	3.37978e-79	Up	1.34897	1.54295e-145	Up
94352	'Loxl2'	mRNA	2.99869	0	Up	-1.8682	0	Down
97440	'B3gnt9'	mRNA	1.6052	9.46842e-33	Up	-1.38103	1.48585e-26	Down
98733	'Obsl1'	mRNA	2.45527	6.88017e-79	Up	-1.36866	1.23538e-36	Down
98752	'Fcrla'	mRNA	-3.77333	7.62006e-29	Down	2.8433	1.40861e-12	Up
98845	'Eps8l2'	mRNA	2.59823	0.000117419	Up	-2.30726	0.000405261	Down
98932	'Myl9'	mRNA	4.0573	0	Up	-1.29948	0	Down
99151	'Cercam'	mRNA	1.01824	2.75274e-69	Up	-1.09024	5.8537e-78	Down
99326	'Garnl3'	mRNA	1.82062	6.45316e-13	Up	-1.09076	1.53616e-06	Down
99543	'Olfml3'	mRNA	2.70893	0	Up	-1.70583	0	Down
99586	'Dpyd'	mRNA	5.43953	2.16959e-11	Up	-5.45613	2.42696e-11	Down

## Sheet: Model vs Control-S vs Model
co-regulated DEGs in S group
Gene ID	Gene Symbol	Type	log2 (Model / Control)	Qvalue (Model / Control)	Up-Down-Regulation(Model / Control)	log2 (S / Model)	Qvalue (S / Model)	Up-Down-Regulation(S / Model)
100034251	'Wfdc17'	mRNA	1.67829	0	Up	-1.23515	0	Down
100034684	'BC100530'	mRNA	2.3356	7.25413e-15	Up	-1.59635	2.39064e-09	Down
100039796	'Tgtp2'	mRNA	3.24627	4.6198e-271	Up	-1.68847	1.15289e-127	Down
100043381	'Gm14308'	mRNA	-4.02042	1.79342e-55	Down	3.75417	1.33876e-44	Up
100129	'Gpr153'	mRNA	2.78917	3.22611e-226	Up	-1.99398	3.32919e-154	Down
100169868	'Gm3173'	mRNA	4.86127	0.000164622	Up	-4.89657	0.00021689	Down
100502940	'Colca2'	mRNA	2.63776	4.37105e-12	Up	-1.40005	8.83607e-06	Down
100503085	'Klhl3'	mRNA	-1.91273	6.22731e-05	Down	2.05576	1.29504e-05	Up
100503884	'Ccdc149'	mRNA	2.59823	9.33166e-11	Up	-2.18608	6.91503e-09	Down
100504195	'Micalcl'	mRNA	-1.6497	1.98713e-16	Down	1.70987	7.57979e-18	Up
100504404	'H2-Ea-ps'	mRNA	-3.53693	3.27823e-126	Down	2.85831	3.0089e-66	Up
100504518	'3425401B19Rik'	mRNA	1.71784	6.63926e-15	Up	-2.50887	2.28736e-23	Down
100689	'Spon2'	mRNA	5.03008	2.6986e-121	Up	-3.63912	6.34447e-104	Down
101401	'Adamts9'	mRNA	1.81497	4.47623e-48	Up	-1.2522	2.08097e-28	Down
101488	'Slco2b1'	mRNA	-1.52377	6.36048e-178	Down	2.06897	0	Up
101544	'Zfp575'	mRNA	1.23318	2.36815e-05	Up	-1.79221	2.53849e-08	Down
101809	'Spred3'	mRNA	1.99797	2.2552e-73	Up	-1.17507	1.42858e-34	Down
102075	'Plekhg4'	mRNA	2.27494	2.85889e-27	Up	-1.9117	4.38188e-22	Down
102631909	'Gm30124'	mRNA	4.15665	4.41289e-11	Up	-1.39659	0.000597927	Down
102632483	'Gm17330'	mRNA	2.303	1.55504e-28	Up	-1.10052	1.32487e-10	Down
102635360	'Gm32719'	mRNA	2.45723	2.65778e-18	Up	-1.38032	6.05923e-09	Down
102635496	'Malrd1'	mRNA	4.92016	3.59017e-08	Up	-3.95547	2.29532e-07	Down
102639653	'LOC102639653'	mRNA	1.93983	1.0016e-43	Up	-3.21492	8.12638e-77	Down
102640839	'Gm12963'	lncRNA	3.4727	1.83358e-30	Up	-3.40847	4.26254e-30	Down
103406	'Zfr2'	mRNA	1.25875	3.75778e-09	Up	-2.20386	1.17399e-18	Down
103511	'Calhm5'	mRNA	3.09035	1.50616e-60	Up	-1.47198	7.26874e-25	Down
103743	'Tmem98'	mRNA	2.81907	6.39726e-147	Up	-1.50452	3.46048e-67	Down
103768	'Tubg2'	mRNA	2.84961	5.05931e-23	Up	-2.03675	6.19757e-16	Down
103967	'Dnm3'	mRNA	1.87577	4.59321e-05	Up	-2.20058	7.76442e-06	Down
103968	'Plin1'	mRNA	4.59823	0.000691836	Up	2.34374	6.38475e-09	Up
104027	'Synpo'	mRNA	2.90135	0	Up	-2.83693	0	Down
104080	'Nxph4'	mRNA	3.10799	9.02377e-53	Up	-2.49122	1.87624e-42	Down
104445	'Cdc42ep1'	mRNA	2.58118	4.31748e-265	Up	-1.07375	7.23393e-79	Down
104816	'Aspg'	mRNA	2.87125	7.34756e-06	Up	-3.3216	2.06142e-06	Down
105242453	'LOC105242453'	mRNA	3.48561	4.67064e-05	Up	-5.38486	7.51823e-06	Down
105242927	'Gm38999'	mRNA	3.82062	0.000487688	Up	-3.85593	0.00062154	Down
105244034	'LOC105244034'	mRNA	-4.94279	9.28017e-05	Down	6.41151	4.27257e-11	Up
105244063	'Gm39743'	mRNA	5.47663	1.96648e-06	Up	-6.76348	3.52364e-06	Down
105244931	'Gm40453'	mRNA	-2.23478	4.94324e-42	Down	-2.18319	1.45011e-09	Down
105245278	'Gm40755'	mRNA	2.17462	4.36165e-09	Up	-1.31929	5.82767e-05	Down
105246618	'Gm41885'	other	-1.07598	3.19007e-07	Down	1.5892	8.72325e-17	Up
105247253	'Gm6851'	pseudo	-2.35818	8.24427e-43	Down	1.4175	5.20767e-12	Up
105298	'Epdr1'	mRNA	2.60004	0	Up	-1.78174	2.27983e-218	Down
105734727	'Gm27021'	mRNA	-1.11749	0.000979969	Down	1.37189	2.67083e-05	Up
105827	'Amigo2'	mRNA	2.10937	1.46854e-31	Up	-2.73308	1.97213e-42	Down
106369	'Ypel1'	mRNA	2.35235	1.08531e-11	Up	-1.30131	1.08745e-05	Down
106565	'Dlk2'	mRNA	4.82062	0.00020856	Up	1.72903	4.41333e-05	Up
106722	'Mpig6b'	mRNA	2.09127	7.48746e-52	Up	1.24007	4.41357e-58	Up
106877	'Afap1l1'	mRNA	1.72639	1.91626e-18	Up	-1.10747	6.64018e-10	Down
107221	'Ffar4'	mRNA	-2.19618	1.49505e-05	Down	2.41085	9.89157e-07	Up
107503	'Atf5'	mRNA	1.35779	0	Up	-1.69527	0	Down
107581	'Col16a1'	mRNA	2.19452	0	Up	-1.10502	2.0879e-150	Down
107585	'Dio3'	mRNA	3.6857	8.1067e-143	Up	-4.4409	4.97151e-161	Down
107589	'Mylk'	mRNA	3.60544	0	Up	-1.55156	0	Down
107869	'Cth'	mRNA	2.62658	5.74825e-76	Up	-3.22131	1.70903e-93	Down
108052	'Slc14a1'	mRNA	1.70717	1.96852e-38	Up	1.79028	6.64308e-140	Up
108089	'Rnf144a'	mRNA	1.64281	5.83523e-27	Up	-1.10853	2.80219e-15	Down
108096	'Slco1a5'	mRNA	2.979	6.45461e-13	Up	-1.07822	0.000514012	Down
108153	'Adamts7'	mRNA	1.36648	5.39666e-24	Up	-1.74612	6.74979e-34	Down
108167368	'LOC108167368'	mRNA	2.11925	3.47484e-11	Up	-1.55226	1.3426e-07	Down
108167886	'Gm46272'	mRNA	-1.2539	9.14932e-18	Down	1.02265	2.75963e-11	Up
108168534	'Gm46714'	mRNA	2.31644	4.81568e-06	Up	1.09902	0.000128365	Up
108682	'Gpt2'	mRNA	1.23379	3.46044e-81	Up	-1.45551	3.38808e-105	Down
108899	'2700081O15Rik'	mRNA	1.83054	2.50089e-96	Up	-1.05992	4.02508e-43	Down
109042	'Cavin3'	mRNA	2.45726	3.2008e-164	Up	-1.25356	4.16223e-66	Down
109205	'Sobp'	mRNA	3.5193	1.39799e-79	Up	-1.72453	1.90243e-36	Down
109245	'Lrrc39'	mRNA	-1.23843	2.92278e-18	Down	1.22324	1.04493e-17	Up
109676	'Ank2'	mRNA	2.2774	1.4957e-60	Up	-1.92371	2.24529e-49	Down
110380	'Shroom2'	mRNA	2.61417	1.91685e-14	Up	-1.23444	7.71085e-06	Down
110454	'Ly6a'	mRNA	1.9063	5.18466e-42	Up	-1.88346	1.50383e-41	Down
110876	'Scn2a'	mRNA	3.30286	9.86932e-18	Up	-1.35583	1.47533e-06	Down
110877	'Slc18a1'	mRNA	-1.47612	3.47978e-06	Down	1.62533	1.91681e-07	Up
110893	'Slc8a3'	mRNA	2.8562	1.75536e-09	Up	-1.8051	7.93347e-06	Down
11304	'Abca4'	mRNA	4.22937	1.00541e-65	Up	-1.77643	6.07462e-28	Down
114142	'Foxp2'	mRNA	4.55258	4.04505e-22	Up	-1.66998	9.33238e-09	Down
114301	'Palmd'	mRNA	5.2305	9.31995e-45	Up	-3.78038	5.50197e-39	Down
11433	'Acp5'	mRNA	-2.24096	0	Down	1.46473	2.64585e-280	Up
11450	'Adipoq'	mRNA	5.2612	3.62328e-10	Up	2.54898	1.20323e-32	Up
11459	'Acta1'	mRNA	-3.03742	2.2805e-84	Down	-1.35973	0.000103117	Down
11464	'Actc1'	mRNA	-2.74385	9.49238e-25	Down	-2.98718	6.62275e-05	Down
11474	'Actn3'	mRNA	1.58774	3.81893e-22	Up	-2.86121	4.48301e-45	Down
114774	'Pawr'	mRNA	3.19513	5.47678e-192	Up	-1.33419	4.09947e-65	Down
11486	'Ada'	mRNA	-1.51309	1.43351e-155	Down	1.29291	1.35961e-106	Up
11488	'Adam11'	mRNA	1.4827	1.29842e-05	Up	-2.53568	4.62569e-10	Down
11499	'Adam5'	mRNA	3.76816	1.1048e-06	Up	-1.99611	0.000689478	Down
11504	'Adamts1'	mRNA	1.19919	5.57484e-141	Up	-1.19194	5.48732e-141	Down
11522	'Adh1'	mRNA	5.41699	3.94412e-31	Up	-2.9498	4.37489e-22	Down
11535	'Adm'	mRNA	4.28715	0	Up	-1.64475	9.00938e-147	Down
11576	'Afp'	mRNA	-1.95356	1.49164e-05	Down	3.1067	1.50968e-17	Up
11602	'Angpt4'	mRNA	4.36612	5.61609e-136	Up	-2.6359	1.78862e-91	Down
11606	'Agt'	mRNA	5.75024	9.15542e-77	Up	-1.96111	4.80471e-34	Down
11624	'Ahrr'	mRNA	-1.43843	2.5746e-07	Down	2.24766	7.40951e-21	Up
11668	'Aldh1a1'	mRNA	3.60605	2.9814e-132	Up	1.04639	5.81048e-57	Up
11684	'Alox12'	mRNA	1.90279	0	Up	1.46142	0	Up
116847	'Prelp'	mRNA	3.42831	2.64983e-169	Up	-1.20488	2.21833e-46	Down
11722	'Amy1'	mRNA	5.81132	2.05435e-14	Up	-2.6767	2.09397e-09	Down
11735	'Ank3'	mRNA	2.38657	2.0644e-64	Up	-1.04418	1.66291e-20	Down
11754	'Aoc3'	mRNA	3.79118	2.22895e-264	Up	-1.41508	1.7737e-85	Down
117606	'Boc'	mRNA	2.90508	7.29861e-132	Up	-1.14633	7.5104e-39	Down
11785	'Apbb1'	mRNA	2.61067	1.52101e-68	Up	-1.64598	8.36973e-39	Down
11803	'Aplp1'	mRNA	2.76719	2.84443e-58	Up	-1.29845	3.74868e-22	Down
11813	'Apoc2'	mRNA	2.41639	6.07408e-303	Up	-1.67968	2.39296e-191	Down
11835	'Ar'	mRNA	2.98335	2.98739e-88	Up	-1.48484	1.19167e-37	Down
118449	'Synpo2'	mRNA	4.13025	2.43573e-275	Up	-1.51703	1.66995e-93	Down
118453	'Mmp28'	mRNA	1.55057	1.04043e-14	Up	-2.0612	3.92059e-21	Down
11846	'Arg1'	mRNA	-1.58263	5.64092e-51	Down	-1.22345	2.05375e-12	Down
11847	'Arg2'	mRNA	-1.03071	4.0539e-34	Down	1.06958	2.88558e-37	Up
11931	'Atp1b1'	mRNA	-1.13239	3.99008e-05	Down	1.53626	2.01974e-09	Up
11981	'Atp9a'	mRNA	2.88974	3.96914e-114	Up	-1.47146	2.09286e-49	Down
11989	'Slc7a3'	mRNA	2.3352	1.56173e-09	Up	-3.26359	6.96481e-13	Down
12064	'Bdnf'	mRNA	5.07936	5.70579e-48	Up	-1.89227	8.14031e-21	Down
12111	'Bgn'	mRNA	2.63977	0	Up	-1.16079	0	Down
12121	'Bicd1'	mRNA	1.9608	8.14982e-18	Up	1.16999	1.1728e-18	Up
12140	'Fabp7'	mRNA	-3.53057	4.7302e-192	Down	3.43655	5.15723e-178	Up
12143	'Blk'	mRNA	-3.26357	9.47746e-24	Down	2.08387	3.28816e-07	Up
12153	'Bmp1'	mRNA	1.89151	0	Up	-1.17073	0	Down
12159	'Bmp4'	mRNA	6.0904	1.46015e-293	Up	-5.75931	1.22819e-297	Down
12160	'Bmp5'	mRNA	3.53723	2.17922e-186	Up	-1.38823	9.54112e-62	Down
12161	'Bmp6'	mRNA	3.59823	5.71555e-13	Up	-1.49604	2.77402e-05	Down
12166	'Bmpr1a'	mRNA	1.98213	5.93643e-229	Up	-1.11021	9.60133e-99	Down
12176	'Bnip3'	mRNA	1.92683	0	Up	-1.03184	6.90051e-187	Down
12258	'Serping1'	mRNA	2.49489	0	Up	-3.40535	0	Down
12265	'Ciita'	mRNA	-2.68587	6.60451e-21	Down	2.08713	8.58279e-11	Up
12268	'C4b'	mRNA	3.93157	4.6159e-93	Up	-2.3946	1.09234e-59	Down
12297	'Cacnb3'	mRNA	2.44062	1.05945e-200	Up	-1.37536	1.13544e-93	Down
12335	'Capn3'	mRNA	1.75375	2.69134e-13	Up	1.25427	1.14145e-18	Up
12348	'Car11'	mRNA	2.28629	4.63387e-12	Up	-2.3216	3.68354e-12	Down
12395	'Runx1t1'	mRNA	3.62945	1.42344e-68	Up	-1.84684	1.02825e-33	Down
12398	'Cbfa2t3'	mRNA	1.15966	3.08056e-44	Up	1.19401	3.73113e-105	Up
12404	'Cbln1'	mRNA	3.73574	4.06008e-54	Up	-2.16223	6.52605e-32	Down
12409	'Cbr2'	mRNA	2.83786	8.79863e-121	Up	-1.0372	3.66406e-31	Down
12478	'Cd19'	mRNA	-3.81962	1.13513e-58	Down	3.08893	1.69306e-30	Up
12482	'Ms4a1'	mRNA	-2.7832	1.02885e-41	Down	1.25808	5.60452e-06	Up
12483	'Cd22'	mRNA	-2.85789	0	Down	1.09208	4.74377e-117	Up
12491	'Cd36'	mRNA	-2.66579	0	Down	1.54813	0	Up
12494	'Cd38'	mRNA	1.46927	4.40211e-161	Up	-1.91482	2.38826e-236	Down
12518	'Cd79a'	mRNA	-3.2173	1.06959e-146	Down	1.91826	2.36524e-34	Up
12552	'Cdh11'	mRNA	2.18894	0	Up	-1.23776	0	Down
12554	'Cdh13'	mRNA	1.35431	8.52086e-06	Up	-1.65265	2.97489e-07	Down
12578	'Cdkn2a'	mRNA	1.97134	1.32484e-39	Up	-1.81025	1.40372e-35	Down
12579	'Cdkn2b'	mRNA	2.40634	3.93932e-127	Up	-2.14854	5.42014e-112	Down
12589	'Ift81'	mRNA	1.69134	1.29607e-38	Up	-1.05503	2.32398e-19	Down
12609	'Cebpd'	mRNA	1.89915	1.02881e-263	Up	-1.49069	1.92469e-189	Down
12661	'Chl1'	mRNA	1.70474	0.000583475	Up	-1.76579	0.000557398	Down
12667	'Chrd'	mRNA	4.05766	3.12205e-08	Up	-2.50801	1.16576e-05	Down
12702	'Socs3'	mRNA	1.78665	0	Up	-1.90805	0	Down
12771	'Ccr3'	mRNA	-2.60026	4.44997e-23	Down	3.63848	7.43944e-63	Up
12775	'Ccr7'	mRNA	-3.46786	2.03827e-26	Down	2.01032	3.30356e-06	Up
12794	'Cnih2'	mRNA	1.30873	0.000282245	Up	-1.48154	8.43011e-05	Down
12801	'Cnr1'	mRNA	1.59823	0.000340771	Up	2.39394	3.68837e-28	Up
12808	'Cobl'	mRNA	2.79288	2.8942e-17	Up	-1.24323	1.55987e-06	Down
12814	'Col11a1'	mRNA	5.32591	0	Up	-2.87079	0	Down
12816	'Col12a1'	mRNA	3.79514	0	Up	-1.27713	0	Down
12825	'Col3a1'	mRNA	3.71701	0	Up	-2.9602	0	Down
12830	'Col4a5'	mRNA	2.47893	6.82331e-33	Up	-1.30665	2.19196e-14	Down
12831	'Col5a1'	mRNA	3.30345	0	Up	-1.37946	0	Down
12832	'Col5a2'	mRNA	3.62516	0	Up	-1.31646	0	Down
12834	'Col6a2'	mRNA	1.51416	0	Up	-1.02753	0	Down
12837	'Col8a1'	mRNA	3.9404	0	Up	-1.12916	0	Down
12842	'Col1a1'	mRNA	3.2005	0	Up	-1.68834	0	Down
12843	'Col1a2'	mRNA	3.02935	0	Up	-1.67575	0	Down
12862	'Cox6a2'	mRNA	1.19357	8.90212e-11	Up	-2.10969	6.93298e-23	Down
12870	'Cp'	mRNA	1.89317	0	Up	-2.60082	0	Down
12873	'Cpa3'	mRNA	-1.72995	8.04037e-08	Down	2.96702	5.30255e-31	Up
12876	'Cpe'	mRNA	2.90829	1.20926e-294	Up	-1.4397	5.76354e-122	Down
12904	'Crabp2'	mRNA	3.11281	2.33406e-63	Up	-3.25503	2.23685e-66	Down
12936	'Pcdha4'	mRNA	3.16605	1.14713e-06	Up	-4.62193	4.11021e-08	Down
13003	'Vcan'	mRNA	3.09484	0	Up	-1.46381	0	Down
13025	'Ctla2b'	mRNA	1.65732	1.65412e-113	Up	1.19113	2.00941e-158	Up
13051	'Cx3cr1'	mRNA	1.30397	2.1683e-87	Up	1.8352	0	Up
13052	'Cxadr'	mRNA	1.44809	9.87773e-09	Up	-1.00493	2.73439e-05	Down
13070	'Cyp11a1'	mRNA	-2.52278	3.24767e-05	Down	3.08893	1.99945e-08	Up
13170	'Dbp'	mRNA	1.29676	4.11236e-34	Up	-1.37883	1.66158e-37	Down
13175	'Dclk1'	mRNA	2.19382	0	Up	-1.19808	9.35501e-268	Down
13179	'Dcn'	mRNA	-1.28463	3.82998e-269	Down	-1.67331	6.37659e-166	Down
13395	'Dlx5'	mRNA	3.28176	4.36992e-97	Up	-1.26554	5.17736e-30	Down
13396	'Dlx6'	mRNA	3.65067	1.10627e-30	Up	-2.13836	2.82479e-18	Down
13400	'Dmpk'	mRNA	3.59753	0	Up	-1.1408	1.95998e-191	Down
13429	'Dnm1'	mRNA	1.75024	2.81864e-15	Up	-2.37051	5.70793e-22	Down
13479	'Dpep1'	mRNA	4.43953	5.19873e-268	Up	-1.13754	1.23252e-56	Down
13497	'Drp2'	mRNA	1.6758	1.2767e-07	Up	-1.03134	0.000437336	Down
13537	'Dusp2'	mRNA	-1.55727	7.05466e-16	Down	1.63353	1.00759e-17	Up
13587	'Ear2'	mRNA	-1.15266	1.15436e-57	Down	1.9457	5.38681e-215	Up
13593	'Ebf3'	mRNA	4.33229	0	Up	-2.52038	0	Down
13607	'Eda'	mRNA	4.61813	7.69793e-133	Up	-2.29589	1.44162e-74	Down
13608	'Edar'	mRNA	6.29867	2.09517e-10	Up	-5.33398	2.62168e-10	Down
13612	'Edil3'	mRNA	2.38078	2.51648e-164	Up	-1.66494	2.2136e-104	Down
13614	'Edn1'	mRNA	4.72099	6.61292e-227	Up	-1.38952	9.8902e-64	Down
13618	'Ednrb'	mRNA	3.14736	0	Up	-2.51767	0	Down
13628	'Eef1a2'	mRNA	-3.2974	0	Down	1.54545	7.22997e-104	Up
13636	'Efna1'	mRNA	1.37584	8.768e-07	Up	-1.58623	5.60731e-08	Down
13637	'Efna2'	mRNA	2.16977	3.76026e-26	Up	-1.36378	3.45654e-14	Down
13639	'Efna4'	mRNA	3.06714	8.96522e-34	Up	-2.04104	8.38257e-22	Down
13640	'Efna5'	mRNA	2.87777	2.30856e-70	Up	-1.57533	6.55682e-34	Down
13644	'Efs'	mRNA	3.59019	4.37208e-36	Up	-2.67441	7.3334e-28	Down
13649	'Egfr'	mRNA	2.60112	4.48415e-256	Up	-1.31028	2.70621e-103	Down
13654	'Egr2'	mRNA	-2.57059	0	Down	1.02313	1.28853e-87	Up
13800	'Enah'	mRNA	2.42149	0	Up	-1.02478	1.6537e-243	Down
13809	'Enpep'	mRNA	3.49274	6.98413e-29	Up	-2.22849	1.17389e-18	Down
13841	'Epha7'	mRNA	3.71496	4.85406e-22	Up	-2.84337	1.10913e-17	Down
13844	'Ephb2'	mRNA	3.27212	2.50869e-81	Up	-1.36843	2.01314e-28	Down
13845	'Ephb3'	mRNA	2.74006	6.63589e-43	Up	-1.98673	9.23233e-30	Down
13846	'Ephb4'	mRNA	3.03793	4.97894e-240	Up	-1.75463	1.09569e-126	Down
13848	'Ephb6'	mRNA	2.18777	7.76067e-20	Up	-1.14291	2.06753e-08	Down
13857	'Epor'	mRNA	1.48159	6.92712e-21	Up	1.20387	3.25202e-34	Up
13865	'Nr2f1'	mRNA	2.3257	2.17379e-21	Up	-1.02116	3.2472e-07	Down
13999	'Gm14288'	mRNA	-2.63385	9.8379e-10	Down	2.13483	8.82296e-06	Up
14009	'Etv1'	mRNA	1.77488	1.17264e-95	Up	-1.47478	3.73824e-74	Down
14049	'Eya2'	mRNA	4.16833	0	Up	-1.26443	3.01441e-101	Down
140557	'Smc1b'	mRNA	2.39178	0.000131589	Up	-2.42709	0.00015401	Down
140577	'Ankrd6'	mRNA	2.05074	1.03751e-09	Up	-1.12453	0.00014043	Down
14064	'F2rl2'	mRNA	1.54809	2.66943e-113	Up	1.11174	5.93076e-148	Up
14065	'F2rl3'	mRNA	1.98395	1.30759e-36	Up	1.68373	9.18834e-93	Up
14068	'F7'	mRNA	-4.01462	0	Down	1.70931	1.62519e-125	Up
14089	'Fap'	mRNA	2.04466	2.19803e-111	Up	-2.56194	3.33385e-147	Down
14107	'Fat1'	mRNA	3.58161	0	Up	-1.32649	0	Down
14114	'Fbln1'	mRNA	2.38064	5.38181e-169	Up	-1.71285	1.05562e-111	Down
14115	'Fbln2'	mRNA	2.99383	0	Up	-1.64992	0	Down
14118	'Fbn1'	mRNA	2.92558	0	Up	-1.41038	0	Down
14119	'Fbn2'	mRNA	4.20461	1.21189e-103	Up	-5.03347	2.30062e-112	Down
14160	'Lgr5'	mRNA	9.00953	1.24772e-101	Up	-5.36999	2.46756e-128	Down
14173	'Fgf2'	mRNA	3.71371	2.00522e-06	Up	1.46044	6.3536e-06	Up
14183	'Fgfr2'	mRNA	3.6451	1.8198e-130	Up	-1.4027	4.10878e-43	Down
14199	'Fhl1'	mRNA	2.03151	4.48544e-124	Up	1.04084	1.3775e-95	Up
14200	'Fhl2'	mRNA	4.34443	0	Up	-1.23604	4.50754e-158	Down
14205	'Vegfd'	mRNA	2.30873	7.94696e-15	Up	-1.94548	4.39242e-12	Down
14230	'Fkbp10'	mRNA	2.89977	0	Up	-1.01258	0	Down
14231	'Fkbp7'	mRNA	2.2763	9.51621e-108	Up	-1.59401	6.47211e-68	Down
14239	'Foxs1'	mRNA	1.06218	4.34323e-11	Up	1.15567	2.30454e-26	Up
14261	'Fmo1'	mRNA	3.48576	1.80111e-43	Up	-2.55759	1.0388e-32	Down
14281	'Fos'	mRNA	-1.67116	0	Down	1.11695	1.03264e-178	Up
14293	'Fpr1'	mRNA	2.16705	6.78275e-37	Up	-1.01605	7.43669e-13	Down
14313	'Fst'	mRNA	4.03416	0	Up	-1.49792	2.64461e-104	Down
14314	'Fstl1'	mRNA	3.02948	0	Up	-1.62751	0	Down
14347	'Fut7'	mRNA	-1.05712	3.69959e-07	Down	1.77634	1.11217e-22	Up
14357	'Dtx1'	mRNA	-3.21555	1.74421e-14	Down	2.65186	1.58987e-08	Up
14366	'Fzd4'	mRNA	1.80769	1.38697e-21	Up	-1.19914	3.28329e-12	Down
14367	'Fzd5'	mRNA	1.80363	1.17155e-116	Up	-1.01256	2.09301e-49	Down
14370	'Fzd8'	mRNA	1.12225	1.07585e-27	Up	-1.02197	5.73579e-24	Down
14404	'Gabre'	mRNA	2.56444	1.09232e-23	Up	-1.34006	1.63147e-10	Down
14453	'Gas2'	mRNA	1.35431	1.08227e-12	Up	-1.26088	2.18851e-11	Down
14456	'Gas6'	mRNA	2.50265	0	Up	-1.11887	0	Down
14461	'Gata2'	mRNA	1.88989	8.56918e-45	Up	1.07185	1.57713e-40	Up
14468	'Gbp2b'	mRNA	1.04173	3.0475e-28	Up	-1.10801	3.6117e-31	Down
14525	'Gcsam'	mRNA	1.63159	3.84063e-15	Up	1.38447	1.00689e-29	Up
14562	'Gdf3'	mRNA	-2.74984	3.15965e-175	Down	1.2412	2.77035e-22	Up
14609	'Gja1'	mRNA	3.30225	0	Up	-2.58961	0	Down
14613	'Gja5'	mRNA	3.96886	1.00661e-07	Up	-4.00417	1.24285e-07	Down
14633	'Gli2'	mRNA	3.65713	1.23454e-45	Up	-2.7749	4.4021e-36	Down
14658	'Glrb'	mRNA	4.18319	5.25314e-09	Up	-2.04858	5.58795e-05	Down
14659	'Glrp1'	mRNA	1.37435	2.58471e-14	Up	-1.31092	2.61933e-13	Down
14664	'Slc6a9'	mRNA	2.93905	6.38885e-221	Up	-2.54715	3.45724e-192	Down
14681	'Gnao1'	mRNA	3.58244	0	Up	-1.7425	2.30169e-177	Down
14735	'Gpc4'	mRNA	3.02866	0	Up	-1.404	1.27945e-204	Down
14744	'Gpr65'	mRNA	-1.23981	3.88086e-94	Down	1.01714	1.52927e-59	Up
14756	'Gpld1'	mRNA	2.60883	9.20855e-08	Up	-2.94876	1.57811e-08	Down
14758	'Gpm6b'	mRNA	3.24794	0	Up	-2.21091	0	Down
14778	'Gpx3'	mRNA	2.88666	0	Up	-1.71087	0	Down
14783	'Grb10'	mRNA	2.84587	0	Up	-1.42238	0	Down
14789	'P3h3'	mRNA	1.95348	1.13132e-279	Up	-1.37632	9.53169e-172	Down
14809	'Grik5'	mRNA	1.9806	2.28574e-28	Up	-1.09332	2.08334e-12	Down
14860	'Gsta4'	mRNA	2.23566	3.13407e-23	Up	-1.534	2.23846e-14	Down
14863	'Gstm2'	mRNA	2.14247	0	Up	-1.28951	5.74694e-153	Down
14866	'Gstm5'	mRNA	2.12319	4.07492e-89	Up	-1.2884	1.03198e-44	Down
14869	'Gstp2'	mRNA	2.56222	2.17639e-06	Up	-2.49676	4.13001e-06	Down
14871	'Gstt1'	mRNA	2.63571	1.54139e-69	Up	-1.31161	4.35374e-28	Down
14960	'H2-Aa'	mRNA	-3.56196	2.25553e-284	Down	3.10444	1.23545e-186	Up
14969	'H2-Eb1'	mRNA	-3.18493	2.96883e-131	Down	2.78858	7.20144e-89	Up
14999	'H2-DMb1'	mRNA	-2.34352	6.84354e-31	Down	2.29528	2.81186e-29	Up
15000	'H2-DMb2'	mRNA	-2.24194	1.231e-30	Down	1.51827	1.19316e-11	Up
15002	'H2-Ob'	mRNA	-2.62784	3.66666e-20	Down	1.53638	1.60364e-05	Up
15122	'Hba-a1'	mRNA	1.23115	1.05157e-34	Up	2.01149	8.71101e-279	Up
15200	'Hbegf'	mRNA	-1.163	2.43783e-25	Down	1.63465	1.30221e-57	Up
15203	'Heph'	mRNA	3.04302	6.39984e-51	Up	-1.30574	6.30427e-18	Down
15205	'Hes1'	mRNA	1.30278	9.9129e-14	Up	1.21446	3.33469e-27	Up
15251	'Hif1a'	mRNA	1.42508	0	Up	-1.10228	0	Down
15395	'Hoxa10'	mRNA	3.27099	7.71652e-148	Up	-1.69888	5.69801e-70	Down
15399	'Hoxa2'	mRNA	3.0388	6.85997e-11	Up	-2.29651	3.08012e-08	Down
15400	'Hoxa3'	mRNA	2.72782	5.92253e-49	Up	-1.34779	4.95212e-20	Down
15404	'Hoxa7'	mRNA	2.41774	8.34635e-31	Up	-1.05506	3.56481e-10	Down
15405	'Hoxa9'	mRNA	2.41361	1.0902e-78	Up	-1.13481	5.39825e-28	Down
15425	'Hoxc6'	mRNA	2.43101	4.99442e-166	Up	-1.20594	1.04175e-63	Down
15426	'Hoxc8'	mRNA	2.56378	1.82701e-26	Up	-1.12774	3.65555e-09	Down
15437	'Hoxd8'	mRNA	2.30873	1.35055e-21	Up	-1.2185	2.08902e-09	Down
15438	'Hoxd9'	mRNA	2.53683	0.000202507	Up	-2.25021	0.000730289	Down
15439	'Hp'	mRNA	2.5533	0	Up	-2.45982	0	Down
15466	'Hrh2'	mRNA	-1.3542	5.78433e-07	Down	1.30212	2.65665e-06	Up
15507	'Hspb1'	mRNA	1.88774	1.72354e-20	Up	1.20471	3.92415e-24	Up
15529	'Sdc2'	mRNA	2.68806	0	Up	-1.3267	0	Down
15558	'Htr2a'	mRNA	1.84515	1.21577e-09	Up	1.1339	4.94042e-10	Up
15902	'Id2'	mRNA	-1.25197	0	Down	1.39236	0	Up
15985	'Cd79b'	mRNA	-1.88485	9.7912e-33	Down	1.82291	3.78832e-30	Up
16002	'Igf2'	mRNA	1.73316	2.12037e-54	Up	-6.31536	8.2047e-147	Down
16010	'Igfbp4'	mRNA	2.08767	0	Up	-1.05964	0	Down
16011	'Igfbp5'	mRNA	2.99931	0	Up	-3.26695	0	Down
16012	'Igfbp6'	mRNA	2.28629	1.16887e-15	Up	-3.20612	8.10121e-22	Down
16069	'Jchain'	mRNA	-1.35104	1.49574e-53	Down	1.51352	3.25989e-71	Up
16149	'Cd74'	mRNA	-2.96086	0	Down	3.11304	0	Up
16177	'Il1r1'	mRNA	1.70509	4.09935e-170	Up	-1.87953	2.18706e-196	Down
16196	'Il7'	mRNA	3.44241	3.88484e-143	Up	-1.59019	3.39252e-59	Down
16197	'Il7r'	mRNA	-2.91366	0	Down	1.29005	0	Up
16322	'Inha'	mRNA	2.13301	3.88806e-14	Up	-2.11387	6.67283e-14	Down
16367	'Irs1'	mRNA	3.4279	0	Up	-1.35126	4.88937e-143	Down
16371	'Irx1'	mRNA	4.84616	2.35945e-14	Up	-3.88147	6.7225e-13	Down
16398	'Itga2'	mRNA	1.29772	5.78615e-12	Up	1.11289	2.29191e-19	Up
16411	'Itgax'	mRNA	-3.68	0	Down	1.36378	0	Up
16421	'Itgb7'	mRNA	-1.0658	1.00922e-25	Down	1.19184	2.63853e-33	Up
16425	'Itih2'	mRNA	4.7841	1.37817e-63	Up	-1.48312	4.66423e-20	Down
16431	'Itm2a'	mRNA	4.3172	0	Up	-4.07988	0	Down
16490	'Kcna2'	mRNA	-1.02342	3.48954e-10	Down	1.54694	1.03642e-25	Up
16491	'Kcna3'	mRNA	2.44142	2.11768e-65	Up	1.39737	2.103e-81	Up
16499	'Kcnab3'	mRNA	1.24773	1.86064e-05	Up	-1.51252	8.6141e-07	Down
16506	'Kcnd1'	mRNA	2.56966	1.17183e-29	Up	-1.73824	1.46125e-18	Down
16513	'Kcnj10'	mRNA	-1.01681	1.06664e-57	Down	1.64169	8.3436e-186	Up
16516	'Kcnj15'	mRNA	3.39355	1.33263e-18	Up	-2.01382	5.29647e-11	Down
16531	'Kcnma1'	mRNA	3.62893	1.02766e-08	Up	-2.48915	2.57896e-06	Down
16597	'Klf12'	mRNA	1.14514	1.01454e-07	Up	-1.30637	4.20222e-09	Down
16613	'Klk1b11'	mRNA	1.51545	2.12856e-09	Up	-2.09032	7.24481e-14	Down
16644	'Kng1'	mRNA	5.5012	0	Up	-4.46982	0	Down
16651	'Sspn'	mRNA	2.7884	4.33114e-104	Up	-2.08377	3.6805e-75	Down
16669	'Krt19'	mRNA	2.01327	5.08698e-05	Up	1.08528	0.000260782	Up
16768	'Lag3'	mRNA	-1.1901	8.43138e-06	Down	1.6766	6.56473e-12	Up
16772	'Lama1'	mRNA	3.90529	4.30782e-41	Up	-1.91311	2.59869e-20	Down
16773	'Lama2'	mRNA	3.63552	2.85334e-83	Up	-2.25531	1.615e-52	Down
16776	'Lama5'	mRNA	2.48088	1.11685e-73	Up	-1.28097	1.27841e-30	Down
16779	'Lamb2'	mRNA	2.46628	0	Up	-1.16348	1.52968e-140	Down
16803	'Lbp'	mRNA	1.28871	3.46917e-26	Up	-2.33986	1.08872e-58	Down
16826	'Ldb2'	mRNA	1.39892	2.37289e-06	Up	-1.86487	7.13281e-09	Down
16847	'Lepr'	mRNA	1.37134	1.88209e-08	Up	-1.08201	4.68157e-06	Down
16880	'Lifr'	mRNA	3.23578	0	Up	-1.98857	0	Down
16948	'Lox'	mRNA	4.51035	0	Up	-1.57531	0	Down
16949	'Loxl1'	mRNA	2.60939	0	Up	-1.27699	0	Down
16956	'Lpl'	mRNA	-2.45726	0	Down	1.03514	0	Up
16981	'Lrrn3'	mRNA	1.35207	2.15762e-06	Up	1.72973	7.67637e-26	Up
16985	'Lsp1'	mRNA	2.65091	0	Up	-1.25375	0	Down
17001	'Ltc4s'	mRNA	1.91832	1.54118e-59	Up	-1.15022	1.12295e-28	Down
170441	'Slc2a10'	mRNA	2.78295	7.94809e-71	Up	-1.06175	1.22778e-19	Down
17059	'Klrb1c'	mRNA	-3.06824	0.000478209	Down	3.11089	0.000474801	Up
17060	'Blnk'	mRNA	-2.44901	0	Down	1.46179	3.20219e-217	Up
170639	'Olfr78'	mRNA	5.10073	3.56166e-09	Up	-1.67661	0.000724943	Down
170676	'Peg10'	mRNA	2.49612	4.96796e-78	Up	1.14439	1.19564e-58	Up
170745	'Xpnpep2'	mRNA	1.9608	0.000606483	Up	-3.2185	6.60987e-06	Down
17082	'Il1rl1'	mRNA	1.3761	2.41305e-23	Up	1.00795	2.25178e-28	Up
170835	'Inpp5j'	mRNA	1.60561	1.89277e-16	Up	-1.35951	4.98397e-13	Down
17084	'Ly86'	mRNA	-1.84494	8.68435e-218	Down	1.57049	2.61522e-145	Up
171463	'Il17rd'	mRNA	2.83106	1.22821e-36	Up	-2.18288	1.20543e-27	Down
17150	'Mfap2'	mRNA	2.36377	1.35626e-73	Up	-3.85851	3.92943e-117	Down
171543	'Bmf'	mRNA	1.36137	9.7257e-47	Up	-1.49272	7.72385e-54	Down
17179	'Matk'	mRNA	-2.92462	0	Down	1.29203	7.6612e-50	Up
17181	'Matn2'	mRNA	2.38914	9.58679e-30	Up	-1.21864	2.72178e-12	Down
17203	'Mc5r'	mRNA	7.1477	2.20233e-64	Up	-3.79069	1.73912e-58	Down
17240	'Mdfi'	mRNA	1.65217	7.33294e-19	Up	-2.2932	1.91083e-28	Down
17295	'Met'	mRNA	-1.31592	6.23522e-75	Down	1.43384	3.63257e-93	Up
17300	'Foxc1'	mRNA	3.97648	0	Up	-2.0788	0	Down
17309	'Mgat3'	mRNA	2.08857	4.61262e-42	Up	-2.3174	6.35936e-48	Down
17311	'Kitl'	mRNA	2.55889	0	Up	-1.23121	3.55088e-234	Down
17318	'Mid1'	mRNA	1.05652	4.62153e-185	Up	-1.23642	2.70307e-240	Down
17357	'Marcksl1'	mRNA	1.92466	0	Up	-1.26014	0	Down
17380	'Mme'	mRNA	3.69622	0	Up	-3.40096	0	Down
17381	'Mmp12'	mRNA	-2.70871	0	Down	1.17152	0	Up
17384	'Mmp10'	mRNA	-4.32407	1.75492e-21	Down	3.02464	1.99529e-07	Up
17385	'Mmp11'	mRNA	3.39923	2.10064e-254	Up	-2.18078	9.15301e-162	Down
17386	'Mmp13'	mRNA	2.6015	0	Up	-3.55749	0	Down
17389	'Mmp16'	mRNA	1.41352	1.57456e-28	Up	-1.55869	6.94703e-33	Down
17390	'Mmp2'	mRNA	2.67824	0	Up	-1.90766	0	Down
17392	'Mmp3'	mRNA	-2.03613	1.82863e-30	Down	-1.91561	1.06966e-07	Down
17444	'Grap2'	mRNA	1.41656	5.96282e-56	Up	1.13797	1.59092e-87	Up
17534	'Mrc2'	mRNA	2.2715	0	Up	-1.41676	0	Down
17536	'Meis2'	mRNA	2.78844	1.37911e-60	Up	-1.32002	2.1319e-23	Down
17690	'Msi1'	mRNA	2.33262	3.26702e-72	Up	-2.42039	5.83089e-76	Down
17885	'Myh8'	mRNA	-2.68389	2.78709e-13	Down	-4.69819	0.000647107	Down
17901	'Myl1'	mRNA	-2.48054	1.43579e-38	Down	-4.07833	1.48865e-11	Down
17907	'Mylpf'	mRNA	-2.27819	2.23172e-41	Down	-1.41423	2.1344e-05	Down
17928	'Myog'	mRNA	-3.6034	7.91057e-37	Down	-4.95547	0.000152446	Down
17967	'Ncam1'	mRNA	3.81061	0	Up	-1.82971	0	Down
17999	'Nedd4'	mRNA	2.74693	0	Up	-1.11573	0	Down
18007	'Neo1'	mRNA	3.23406	0	Up	-1.43421	0	Down
18027	'Nfia'	mRNA	2.22618	4.99325e-108	Up	-1.22378	3.335e-47	Down
18028	'Nfib'	mRNA	2.80187	0	Up	-1.37739	3.13217e-158	Down
18032	'Nfix'	mRNA	2.27111	0	Up	-1.02131	1.9901e-249	Down
18049	'Ngf'	mRNA	2.2738	1.36451e-29	Up	2.09177	4.87504e-111	Up
18074	'Nid2'	mRNA	3.00795	0	Up	-1.79613	4.21275e-178	Down
18113	'Nnmt'	mRNA	2.38608	6.10225e-54	Up	-1.76427	3.82961e-37	Down
18131	'Notch3'	mRNA	1.38658	2.00992e-56	Up	-1.71562	3.27421e-77	Down
18133	'Nov'	mRNA	2.94411	9.08404e-10	Up	-1.24818	0.000818062	Down
18162	'Npr3'	mRNA	7.5981	0	Up	-4.48823	0	Down
18173	'Slc11a1'	mRNA	-1.56448	0	Down	1.04924	0	Up
18196	'Nsg1'	mRNA	2.61873	0	Up	-1.92541	1.47454e-268	Down
18197	'Nsg2'	mRNA	1.3352	0.000787829	Up	1.22775	1.49705e-06	Up
18212	'Ntrk2'	mRNA	2.16611	3.19008e-16	Up	-1.87481	1.42369e-13	Down
18214	'Ddr2'	mRNA	2.57514	0	Up	-1.04348	1.76045e-238	Down
18223	'Numbl'	mRNA	1.84647	1.29288e-165	Up	-1.31459	2.52611e-102	Down
18295	'Ogn'	mRNA	5.34825	0	Up	-2.66845	0	Down
18414	'Osmr'	mRNA	2.41836	0	Up	-1.51587	3.26721e-299	Down
18436	'P2rx1'	mRNA	2.29307	3.86725e-169	Up	1.04603	2.062e-113	Up
18452	'P4ha2'	mRNA	2.73877	0	Up	-1.00462	2.7987e-130	Down
18481	'Pak3'	mRNA	3.31595	1.1657e-150	Up	-1.67101	7.15389e-69	Down
18491	'Pappa'	mRNA	6.36495	0	Up	-1.75787	6.97109e-241	Down
18507	'Pax5'	mRNA	-3.37905	1.49542e-47	Down	2.47498	2.13996e-19	Up
18542	'Pcolce'	mRNA	2.56902	0	Up	-1.35194	0	Down
18552	'Pcsk5'	mRNA	3.77577	1.90681e-20	Up	-1.40898	3.49813e-07	Down
18573	'Pde1a'	mRNA	2.31455	1.8719e-44	Up	-2.85035	5.08287e-56	Down
18591	'Pdgfb'	mRNA	-1.18224	1.01489e-186	Down	1.2012	5.66537e-196	Up
18595	'Pdgfra'	mRNA	2.57406	0	Up	-2.05138	0	Down
18619	'Penk'	mRNA	-2.23609	2.14198e-31	Down	1.7313	2.24447e-16	Up
18645	'Pfn2'	mRNA	2.02998	3.92032e-56	Up	-1.00413	2.06465e-20	Down
18667	'Pgr'	mRNA	-2.09522	1.97422e-19	Down	1.25089	6.2078e-06	Up
18675	'Phex'	mRNA	1.77477	4.21535e-07	Up	-1.15766	0.000371228	Down
18710	'Pik3r3'	mRNA	2.38799	3.73736e-150	Up	-1.32814	2.85635e-68	Down
18740	'Pitx1'	mRNA	3.25071	1.32551e-185	Up	-1.05985	2.29956e-43	Down
18760	'Prkd1'	mRNA	3.75161	2.88784e-94	Up	-1.40021	1.26434e-30	Down
18767	'Pkia'	mRNA	2.77526	5.46442e-64	Up	-1.43206	6.1749e-28	Down
18779	'Pla2r1'	mRNA	2.72662	8.95534e-64	Up	-1.28552	3.45355e-24	Down
18787	'Serpine1'	mRNA	2.3294	0	Up	1.72353	0	Up
18788	'Serpinb2'	mRNA	-3.01765	8.8732e-205	Down	2.60677	3.16331e-134	Up
18799	'Plcd1'	mRNA	1.89063	6.84766e-66	Up	-1.09936	4.25095e-30	Down
18828	'Plscr2'	mRNA	3.46072	1.43733e-44	Up	-1.49603	3.26372e-17	Down
18952	'Sept4'	mRNA	2.12875	1.18349e-05	Up	-2.74902	4.50749e-07	Down
18985	'Pou2af1'	mRNA	-2.04974	2.38298e-26	Down	1.33389	1.96251e-09	Up
18991	'Pou3f1'	mRNA	-2.02714	2.12951e-20	Down	1.27335	6.30377e-07	Up
19024	'Ppfibp2'	mRNA	-1.6681	4.96229e-129	Down	1.1122	2.13755e-48	Up
19074	'Prg2'	mRNA	-5.23758	0	Down	1.50648	3.23645e-14	Up
19091	'Prkg1'	mRNA	3.331	1.26789e-147	Up	-1.14619	2.17282e-38	Down
192161	'Pcdha9'	mRNA	4.59342	0.000708507	Up	-4.62872	0.000920056	Down
192188	'Stab2'	mRNA	-1.72942	1.85623e-51	Down	1.63154	1.11186e-44	Up
19220	'Ptgfr'	mRNA	2.53664	4.52929e-70	Up	-2.4723	1.30094e-68	Down
19228	'Pth1r'	mRNA	2.64234	1.44214e-93	Up	-1.41344	6.48303e-42	Down
19249	'Ptpn13'	mRNA	1.89531	3.0907e-88	Up	-1.34963	6.52051e-55	Down
19265	'Ptprcap'	mRNA	-1.6497	7.02083e-12	Down	1.64657	1.00558e-11	Up
192651	'Zfp286'	mRNA	1.53683	3.00938e-06	Up	-1.57214	2.73099e-06	Down
19266	'Ptprd'	mRNA	3.02285	0	Up	-1.31229	1.04792e-161	Down
19268	'Ptprf'	mRNA	3.30281	0	Up	-2.02443	0	Down
19288	'Ptx3'	mRNA	3.90482	0	Up	-2.0013	0	Down
19294	'Nectin2'	mRNA	1.71766	2.69367e-180	Up	-1.52007	6.66151e-153	Down
192950	'Nacad'	mRNA	4.59823	2.84465e-28	Up	-1.95547	2.16718e-13	Down
19331	'Rab19'	mRNA	-1.49336	2.36904e-17	Down	1.10957	6.55526e-09	Up
193452	'Zfp184'	mRNA	2.63218	1.61124e-07	Up	-2.01541	1.19017e-05	Down
19373	'Rag1'	mRNA	-5.30866	7.06145e-06	Down	5.99582	1.16437e-08	Up
19378	'Aldh1a2'	mRNA	3.3269	0	Up	-1.43496	0	Down
19415	'Rasal1'	mRNA	-2.25864	6.30835e-16	Down	1.58896	7.27764e-07	Up
194309	'Vps37d'	mRNA	2.70257	1.27735e-20	Up	-2.25245	6.35985e-17	Down
195531	'Zfp982'	mRNA	2.50066	5.20903e-14	Up	-1.73802	3.71655e-09	Down
19662	'Rbp4'	mRNA	2.29282	3.71984e-47	Up	-1.11662	1.36162e-17	Down
19716	'Bex1'	mRNA	-3.78492	0	Down	1.19753	2.42365e-47	Up
19876	'Robo1'	mRNA	2.23018	3.51377e-138	Up	-1.26549	2.63553e-63	Down
20190	'Ryr1'	mRNA	-2.02828	8.94263e-35	Down	1.18448	1.10953e-09	Up
20203	'S100b'	mRNA	2.43473	2.73998e-11	Up	-1.63354	4.53589e-07	Down
20210	'Saa3'	mRNA	3.37287	0	Up	-3.65892	0	Down
20249	'Scd1'	mRNA	1.85996	0	Up	-1.48814	0	Down
20250	'Scd2'	mRNA	1.09322	0	Up	-1.69053	0	Down
20256	'Clec11a'	mRNA	2.37951	2.71683e-74	Up	-2.31264	2.04506e-72	Down
20257	'Stmn2'	mRNA	-2.14996	9.32256e-26	Down	-2.46362	1.26658e-07	Down
20272	'Scn7a'	mRNA	2.7788	1.72504e-06	Up	-4.13604	2.1111e-08	Down
20299	'Ccl22'	mRNA	-4.82563	1.36181e-137	Down	2.466	6.09966e-17	Up
20303	'Ccl4'	mRNA	1.46202	2.11042e-80	Up	-1.04817	1.67073e-48	Down
20315	'Cxcl12'	mRNA	5.75504	0	Up	-3.52847	0	Down
20319	'Sfrp2'	mRNA	5.6102	0	Up	-2.45767	0	Down
20347	'Sema3b'	mRNA	1.9975	8.64193e-11	Up	-2.23444	3.81533e-12	Down
20348	'Sema3c'	mRNA	2.90756	6.55795e-29	Up	1.38532	4.11726e-29	Up
20350	'Sema3f'	mRNA	1.79592	1.02098e-71	Up	-2.81775	4.04973e-124	Down
20356	'Sema5a'	mRNA	3.25174	5.86294e-225	Up	-2.94011	4.1444e-207	Down
20360	'Sema6c'	mRNA	2.03034	2.37025e-10	Up	-1.93441	1.1336e-09	Down
20362	'Sept8'	mRNA	1.07357	0	Up	-1.01838	0	Down
20365	'Serf1'	mRNA	1.58155	7.89348e-34	Up	-1.02198	9.77884e-18	Down
20377	'Sfrp1'	mRNA	6.77618	0	Up	-3.4707	0	Down
20379	'Sfrp4'	mRNA	3.59945	0	Up	-3.82449	0	Down
20408	'Sh3gl3'	mRNA	2.21529	2.03867e-08	Up	-2.04858	1.30449e-07	Down
20410	'Sorbs3'	mRNA	1.07825	2.87736e-73	Up	-1.16624	1.17685e-83	Down
20429	'Shox2'	mRNA	3.04783	1.10653e-289	Up	-1.2297	3.56607e-90	Down
20471	'Six1'	mRNA	3.26087	0	Up	-2.03472	1.19548e-236	Down
20475	'Six5'	mRNA	2.20919	3.71984e-61	Up	-1.09512	6.24702e-23	Down
20502	'Slc16a2'	mRNA	3.53907	2.09462e-249	Up	-2.9471	1.0541e-214	Down
20504	'Slc17a1'	mRNA	5.40559	3.58493e-06	Up	-5.4409	4.7765e-06	Down
20513	'Slc1a6'	mRNA	6.77704	4.11595e-76	Up	-2.56442	1.08888e-47	Down
20536	'Slc4a3'	mRNA	2.12455	4.20744e-53	Up	-1.22245	9.33139e-25	Down
20539	'Slc7a5'	mRNA	2.40199	0	Up	-1.13094	0	Down
20583	'Snai2'	mRNA	2.58988	0	Up	-1.00545	1.18244e-84	Down
20617	'Snca'	mRNA	1.81912	1.86295e-45	Up	1.27154	9.94922e-65	Up
20618	'Sncg'	mRNA	1.94914	3.50017e-10	Up	-1.80757	3.40377e-09	Down
20657	'Sod3'	mRNA	3.21098	1.42418e-196	Up	-2.49496	6.90631e-154	Down
20666	'Sox11'	mRNA	-4.07419	8.85625e-05	Down	4.8094	1.53157e-07	Up
20677	'Sox4'	mRNA	2.76152	0	Up	-1.29058	2.63154e-172	Down
20682	'Sox9'	mRNA	3.00323	7.11664e-185	Up	-1.79329	1.00695e-101	Down
20692	'Sparc'	mRNA	2.73592	0	Up	-1.109	0	Down
20698	'Sphk1'	mRNA	1.2153	5.03543e-56	Up	-1.27857	5.61776e-61	Down
20706	'Serpinb9b'	mRNA	-1.97141	1.8888e-77	Down	2.09067	2.45344e-91	Up
207181	'Rbms3'	mRNA	2.61225	4.74775e-145	Up	-1.10366	8.42104e-45	Down
207182	'Ggt7'	mRNA	2.86617	1.18022e-57	Up	-1.84376	1.19193e-34	Down
20728	'Spic'	mRNA	-1.64823	1.80187e-27	Down	1.6433	2.58518e-27	Up
20741	'Sptb'	mRNA	2.53151	1.3851e-95	Up	1.39132	3.05444e-113	Up
208076	'Pknox2'	mRNA	3.37082	1.88438e-16	Up	-1.59877	1.96559e-07	Down
208177	'Phldb2'	mRNA	4.342	0	Up	-1.7054	0	Down
20855	'Stc1'	mRNA	3.15943	9.00778e-212	Up	-1.85174	4.4203e-116	Down
20856	'Stc2'	mRNA	2.89441	2.45536e-59	Up	-1.85793	1.1254e-35	Down
208618	'Etl4'	mRNA	1.96772	9.09171e-106	Up	-1.23206	1.70911e-54	Down
20862	'Stfa2'	mRNA	2.93503	8.11369e-11	Up	-1.75383	3.05072e-06	Down
20863	'Stfa3'	mRNA	2.76816	2.25065e-05	Up	-5.80347	1.68625e-07	Down
208659	'Fam20a'	mRNA	3.64566	0	Up	-1.69746	0	Down
208677	'Creb3l3'	mRNA	-1.92533	9.04677e-06	Down	2.17381	1.96167e-07	Up
208748	'Prrg3'	mRNA	2.39702	1.22231e-08	Up	-3.26568	2.67698e-11	Down
208777	'Sned1'	mRNA	1.93663	5.65902e-248	Up	-3.02177	0	Down
208890	'Slc26a7'	mRNA	8.00195	1.88763e-54	Up	-4.22991	1.43434e-56	Down
208982	'Hmgcll1'	mRNA	3.55391	2.89105e-77	Up	-1.06245	2.43918e-17	Down
209027	'Pycr1'	mRNA	2.76699	1.38046e-171	Up	-1.97125	3.30021e-116	Down
209039	'Tns2'	mRNA	2.42947	4.87361e-277	Up	-1.23973	1.07152e-110	Down
209558	'Enpp3'	mRNA	2.87709	2.1057e-80	Up	-2.87058	6.96048e-81	Down
210297	'Lrch2'	mRNA	2.78834	1.58823e-76	Up	-1.15961	3.48928e-24	Down
210622	'Pamr1'	mRNA	5.10779	5.84239e-49	Up	-4.26863	4.58517e-46	Down
211577	'Mrgprf'	mRNA	2.19161	1.23118e-31	Up	-2.97234	4.24516e-44	Down
211961	'Asxl3'	mRNA	4.55655	1.50952e-76	Up	-3.29314	1.23342e-62	Down
212518	'Sprn'	mRNA	4.10073	7.93795e-05	Up	-3.13604	0.000505445	Down
213002	'Ifitm6'	mRNA	1.85545	6.5114e-53	Up	-2.48048	3.55557e-76	Down
213436	'Rtl3'	mRNA	9.00195	7.22122e-49	Up	-4.13037	7.61424e-56	Down
213556	'Plekhh2'	mRNA	2.2436	2.82334e-108	Up	-1.55081	9.28362e-67	Down
213575	'Dync2li1'	mRNA	1.52254	7.43192e-32	Up	-1.73139	3.26905e-38	Down
213649	'Arhgef19'	mRNA	2.60025	7.77564e-54	Up	-1.24864	1.27355e-20	Down
21384	'Tbx15'	mRNA	3.28416	0	Up	-1.39083	3.56982e-159	Down
213945	'Col28a1'	mRNA	4.54252	4.13562e-58	Up	-2.64494	1.22959e-38	Down
213956	'Fam83f'	mRNA	-2.9364	7.54196e-220	Down	1.91172	1.0601e-66	Up
21401	'Tcea3'	mRNA	4.78586	5.22083e-20	Up	-3.2362	7.31317e-16	Down
21415	'Tcf7l1'	mRNA	2.57228	3.12418e-181	Up	-1.11023	2.67167e-57	Down
21417	'Zeb1'	mRNA	1.58556	3.64129e-101	Up	-1.11063	1.83886e-59	Down
21418	'Tfap2a'	mRNA	1.1282	0.00035139	Up	-1.18922	0.000253001	Down
214305	'Hhipl1'	mRNA	2.44623	2.09757e-19	Up	-1.01687	2.9962e-06	Down
214579	'Aldh5a1'	mRNA	1.39994	1.95597e-21	Up	-1.16632	2.19597e-16	Down
214642	'Cped1'	mRNA	1.35737	1.02561e-46	Up	-1.33474	8.45302e-46	Down
215303	'Camk1g'	mRNA	2.86127	5.66761e-07	Up	-2.89657	6.48573e-07	Down
215446	'Entpd3'	mRNA	4.35312	4.59447e-19	Up	-6.38843	3.65674e-20	Down
215707	'Ccdc92'	mRNA	1.27266	1.5468e-05	Up	2.25127	2.83172e-47	Up
216148	'Shc2'	mRNA	1.09476	2.57145e-19	Up	-1.17767	1.54671e-21	Down
216152	'Plppr3'	mRNA	1.65759	7.01232e-80	Up	-1.74994	7.55072e-87	Down
216188	'Aldh1l2'	mRNA	2.92989	0	Up	-2.59651	0	Down
216505	'Pik3ip1'	mRNA	1.17702	1.60727e-12	Up	-1.00587	7.27927e-10	Down
216616	'Efemp1'	mRNA	2.31283	1.14229e-81	Up	-1.1321	2.32233e-30	Down
216725	'Adamts2'	mRNA	2.10469	0	Up	-1.14808	1.06664e-296	Down
21677	'Tead2'	mRNA	2.60406	6.05338e-180	Up	-1.47724	5.8659e-87	Down
21678	'Tead3'	mRNA	2.75637	1.59205e-179	Up	-1.67639	5.55779e-98	Down
216781	'Trim58'	mRNA	2.72376	3.66947e-12	Up	1.36646	1.74263e-12	Up
216831	'Arhgap44'	mRNA	3.37402	3.34439e-22	Up	-1.16832	1.67404e-06	Down
216848	'Chd3'	mRNA	1.23042	0	Up	-1.01368	0	Down
216856	'Nlgn2'	mRNA	1.8567	8.20653e-253	Up	-1.9216	1.49613e-267	Down
216961	'Coro6'	mRNA	3.57139	2.7863e-24	Up	-1.22945	2.92536e-07	Down
217219	'Fam171a2'	mRNA	2.04889	1.41283e-45	Up	-1.45193	1.07174e-28	Down
217262	'Abca9'	mRNA	-1.94425	9.25711e-45	Down	1.43409	4.38841e-21	Up
217305	'Cd300ld'	mRNA	-2.14385	0	Down	1.30464	5.69459e-190	Up
217371	'Rab40b'	mRNA	1.88774	0.000210288	Up	-1.77104	0.000528494	Down
21752	'Tert'	mRNA	1.87693	1.53039e-19	Up	-1.08618	3.44258e-09	Down
21814	'Tgfbr3'	mRNA	2.79867	0	Up	-1.71081	1.54929e-196	Down
218194	'Phactr1'	mRNA	3.4107	1.58737e-48	Up	-2.57214	2.32797e-37	Down
218215	'Rnf144b'	mRNA	-1.22839	1.14417e-52	Down	1.48455	5.5526e-84	Up
218232	'Ptpdc1'	mRNA	1.3352	1.93731e-22	Up	-1.00905	9.90839e-15	Down
21826	'Thbs2'	mRNA	5.02265	0	Up	-1.62842	0	Down
21827	'Thbs3'	mRNA	2.78266	1.22411e-47	Up	-2.14811	7.79797e-36	Down
21833	'Thra'	mRNA	1.80572	2.23847e-220	Up	-1.49754	1.2269e-170	Down
218624	'Il31ra'	mRNA	-3.80252	5.24663e-05	Down	4.12553	4.24889e-06	Up
218820	'Zfp503'	mRNA	1.69669	1.20104e-177	Up	-1.01809	2.79963e-82	Down
21886	'Tle2'	mRNA	1.90882	2.47412e-98	Up	-1.77363	7.53089e-90	Down
219148	'Fam167a'	mRNA	-1.30866	0.000264072	Down	1.29935	0.000400874	Up
219151	'Scara3'	mRNA	2.39112	3.61184e-228	Up	-1.52936	1.44143e-127	Down
21930	'Tnfaip6'	mRNA	2.09441	7.27347e-13	Up	-1.0414	3.20737e-05	Down
21950	'Tnfsf9'	mRNA	2.61417	9.34765e-41	Up	-1.02239	1.17568e-11	Down
21952	'Tnni1'	mRNA	-2.68717	1.23103e-16	Down	-4.04858	0.000186992	Down
21957	'Tnnt3'	mRNA	-1.78742	6.53548e-11	Down	-3.41781	6.41929e-07	Down
22041	'Trf'	mRNA	-2.25032	0	Down	1.3667	0	Up
22061	'Trp63'	mRNA	4.65713	3.89418e-52	Up	-4.2774	1.62844e-50	Down
22066	'Trpc4'	mRNA	-4.64494	6.94043e-24	Down	2.59528	0.000150602	Up
22229	'Ucp3'	mRNA	-1.81681	4.3462e-07	Down	1.68839	6.25814e-06	Up
22259	'Nr1h3'	mRNA	-1.19409	7.49314e-73	Down	1.16272	6.38509e-69	Up
22271	'Upp1'	mRNA	-1.56047	1.08393e-10	Down	1.25308	1.42238e-06	Up
223272	'Itgbl1'	mRNA	5.591	1.5366e-12	Up	-5.62631	1.91123e-12	Down
22351	'Vill'	mRNA	1.4987	3.89055e-05	Up	-2.27097	5.10363e-08	Down
22359	'Vldlr'	mRNA	2.59784	2.99152e-283	Up	-1.14066	4.10888e-92	Down
22364	'Vpreb3'	mRNA	-2.89362	1.96272e-08	Down	2.85831	4.77433e-08	Up
223646	'Naprt'	mRNA	1.32295	1.11925e-21	Up	-1.16816	5.18559e-18	Down
223649	'Nrbp2'	mRNA	2.77795	2.26657e-68	Up	-2.09924	4.71403e-50	Down
223780	'Adm2'	mRNA	3.25358	3.38846e-35	Up	-3.61082	2.39927e-38	Down
223920	'Soat2'	mRNA	1.55012	1.152e-21	Up	-1.51084	6.96741e-21	Down
22403	'Wisp2'	mRNA	3.68093	0	Up	-3.06611	0	Down
224090	'Tmem44'	mRNA	3.68071	1.88251e-26	Up	-2.64563	7.26971e-20	Down
224129	'Adcy5'	mRNA	2.24658	4.34333e-28	Up	1.52107	6.99035e-47	Up
22419	'Wnt5b'	mRNA	2.98727	2.1187e-10	Up	-1.50801	5.66436e-05	Down
224419	'Map3k7cl'	mRNA	4.84334	5.99938e-60	Up	-1.60563	4.55405e-21	Down
225207	'Zfp521'	mRNA	3.15799	2.86553e-120	Up	-2.40481	1.23343e-91	Down
225594	'Gm4841'	mRNA	1.75884	1.8009e-05	Up	-1.73517	2.90996e-05	Down
225825	'Cd226'	mRNA	2.13001	4.74561e-227	Up	1.04712	5.07461e-167	Up
225872	'Npas4'	mRNA	-1.60284	1.08913e-88	Down	2.03378	2.39722e-166	Up
22612	'Yes1'	mRNA	2.0648	4.92022e-51	Up	-1.02972	5.82073e-19	Down
226123	'Morn4'	mRNA	1.70806	1.98956e-17	Up	-1.15027	4.87146e-10	Down
226250	'Afap1l2'	mRNA	2.06912	1.41224e-18	Up	-1.545	9.58127e-13	Down
226255	'Atrnl1'	mRNA	1.82765	4.17017e-135	Up	-1.00521	1.77547e-55	Down
22654	'Zfp13'	mRNA	1.86127	2.04535e-18	Up	-1.11417	4.23392e-09	Down
22658	'Pcgf2'	mRNA	1.81159	2.4565e-125	Up	-1.1605	1.5159e-65	Down
226777	'C130074G19Rik'	mRNA	1.35398	1.22654e-05	Up	-1.27641	4.05768e-05	Down
226778	'Mark1'	mRNA	3.93887	0	Up	-3.43374	0	Down
226861	'Hhat'	mRNA	1.63671	2.01983e-19	Up	-1.07411	1.17993e-10	Down
22696	'Zfp37'	mRNA	1.37522	2.9817e-10	Up	-1.02661	9.18992e-07	Down
227058	'Dnah7b'	mRNA	3.34693	3.51705e-12	Up	-2.79074	2.37808e-10	Down
22715	'Zfp57'	mRNA	3.14792	1.76782e-36	Up	-1.07743	1.32443e-09	Down
227326	'Gpr55'	mRNA	-4.30866	1.48793e-05	Down	3.95142	0.000272251	Up
227358	'Erfe'	mRNA	3.2363	1.67584e-29	Up	-1.0192	3.69949e-07	Down
22780	'Ikzf3'	mRNA	-2.7775	1.01053e-27	Down	2.37366	5.03681e-18	Up
22781	'Ikzf4'	mRNA	2.34994	2.00512e-07	Up	-1.91896	6.95631e-06	Down
227929	'Cytip'	mRNA	-1.23272	1.94178e-49	Down	1.62524	4.98662e-98	Up
228357	'Lrp4'	mRNA	1.22298	2.72952e-67	Up	-1.59901	3.16004e-101	Down
228598	'Ebf4'	mRNA	3.6857	2.1697e-11	Up	-2.91365	2.07863e-09	Down
228775	'Trib3'	mRNA	1.81232	2.42317e-128	Up	-2.26025	3.19866e-172	Down
228876	'Zfp334'	mRNA	2.32139	9.07022e-54	Up	-1.14169	2.28364e-20	Down
228911	'Tshz2'	mRNA	1.76155	2.43823e-27	Up	-1.82102	1.29206e-28	Down
229699	'Slc16a4'	mRNA	2.83971	3.66963e-10	Up	-3.06922	9.42524e-11	Down
229801	'Tram1l1'	mRNA	1.76816	2.95112e-13	Up	-1.1712	1.36861e-07	Down
229949	'Ak5'	mRNA	3.24357	1.34124e-88	Up	-1.0723	1.59374e-21	Down
230103	'Npr2'	mRNA	2.88741	2.10856e-235	Up	-1.43781	4.73716e-98	Down
230784	'Sesn2'	mRNA	1.54016	4.49758e-159	Up	-1.0884	3.12706e-94	Down
230837	'Asap3'	mRNA	3.02218	1.08344e-57	Up	-2.29492	2.35547e-43	Down
231014	'9330182L06Rik'	mRNA	1.23566	3.11889e-05	Up	1.05968	1.1502e-07	Up
231134	'Dok7'	mRNA	-2.01421	2.21464e-12	Down	2.35951	2.08886e-18	Up
231602	'P2rx2'	mRNA	4.2612	2.38728e-05	Up	-3.29651	0.000157337	Down
231605	'Galnt9'	mRNA	-3.58555	7.98426e-223	Down	1.48485	1.34891e-19	Up
231633	'Tmem119'	mRNA	1.26432	2.38564e-54	Up	-1.05299	4.41868e-41	Down
231842	'Amz1'	mRNA	-1.34024	6.12748e-73	Down	1.39958	1.01763e-81	Up
231871	'Daglb'	mRNA	-2.31775	0	Down	1.37894	0	Up
232078	'Thnsl2'	mRNA	1.4759	5.39416e-09	Up	-1.03587	1.55386e-05	Down
232201	'Arhgap25'	mRNA	-1.90882	0	Down	1.06815	0	Up
232232	'Hdac11'	mRNA	2.4336	1.45303e-25	Up	-1.67373	3.65801e-16	Down
232313	'Gxylt2'	mRNA	2.90079	3.50606e-19	Up	-2.19914	2.58254e-14	Down
232345	'A2m'	mRNA	3.59823	1.25979e-10	Up	-5.63354	1.6731e-12	Down
232370	'Clstn3'	mRNA	1.58443	3.67095e-09	Up	1.05188	7.89572e-10	Up
232371	'C1rl'	mRNA	1.21435	4.24103e-29	Up	-1.97897	2.42538e-58	Down
232748	'Tcaf2'	mRNA	2.20309	7.38606e-36	Up	-1.09885	8.28346e-14	Down
233040	'Fbxo27'	mRNA	3.2612	8.72668e-22	Up	-2.02349	2.60298e-13	Down
233067	'Lrfn3'	mRNA	2.3352	5.69254e-28	Up	-1.13347	1.06157e-10	Down
233107	'Kctd15'	mRNA	2.79896	1.50952e-124	Up	-1.00733	4.49345e-31	Down
233186	'Siglecf'	mRNA	-2.62387	1.97318e-93	Down	2.77424	8.30132e-111	Up
233274	'Siglech'	mRNA	-5.37905	4.74147e-11	Down	4.34511	1.47305e-05	Up
233335	'Synm'	mRNA	2.94895	3.56943e-55	Up	-1.49166	3.80125e-24	Down
233651	'Dchs1'	mRNA	1.75929	8.50822e-39	Up	-1.97593	2.03392e-45	Down
233733	'Galnt18'	mRNA	3.03213	3.3551e-27	Up	1.05532	3.83744e-14	Up
233744	'Spon1'	mRNA	2.70359	1.70265e-54	Up	-1.32058	8.8966e-22	Down
234214	'Sorbs2'	mRNA	3.97951	0	Up	-1.08716	1.51314e-93	Down
234695	'Carmil2'	mRNA	-1.14427	3.39883e-05	Down	1.14175	4.79758e-05	Up
234725	'Zfp612'	mRNA	3.32845	1.03781e-06	Up	-2.62679	1.93148e-05	Down
234740	'Tmem231'	mRNA	1.90718	8.38358e-34	Up	-1.04318	2.51143e-14	Down
235044	'Plppr2'	mRNA	1.582	3.31776e-68	Up	-1.31684	1.91212e-52	Down
235300	'Tmem136'	mRNA	1.48074	3.3112e-15	Up	-1.16087	1.00807e-10	Down
235312	'C1qtnf5'	mRNA	2.57959	3.17441e-29	Up	-1.88641	2.95144e-20	Down
235611	'Plxnb1'	mRNA	2.2848	2.29855e-81	Up	-1.95115	2.45079e-67	Down
236539	'Phgdh'	mRNA	1.71804	0	Up	-1.57302	0	Down
236576	'Spry3'	mRNA	1.71954	1.56306e-06	Up	-2.00277	1.23925e-07	Down
236915	'Arhgef9'	mRNA	1.8343	4.06699e-16	Up	-1.38418	4.86925e-11	Down
237175	'Adgrg2'	mRNA	2.96558	1.54658e-55	Up	-1.59764	1.27561e-26	Down
237313	'Il20ra'	mRNA	3.90404	5.47837e-38	Up	-1.76942	4.99102e-17	Down
237758	'Zfp454'	mRNA	3.09606	4.57861e-07	Up	-1.80944	0.000354494	Down
237890	'Slfn14'	mRNA	1.73675	1.44279e-13	Up	1.98655	4.40438e-60	Up
23792	'Adam23'	mRNA	3.47112	5.0704e-174	Up	-1.41794	2.07431e-60	Down
23794	'Adamts5'	mRNA	5.19388	0	Up	-3.41315	0	Down
237979	'Sdk2'	mRNA	2.09012	1.00202e-58	Up	-1.48559	3.23946e-37	Down
23805	'Apc2'	mRNA	2.77192	3.678e-23	Up	-1.32425	2.13273e-09	Down
238257	'Tmem30b'	mRNA	3.2612	5.94248e-15	Up	-2.20904	3.45119e-10	Down
23850	'Pappa2'	mRNA	2.85356	2.44765e-10	Up	-2.16389	9.4679e-08	Down
23876	'Fbln5'	mRNA	4.04738	0	Up	-1.72665	2.62664e-298	Down
23887	'Ggt5'	mRNA	3.47062	2.52447e-132	Up	-1.80373	8.19894e-65	Down
23888	'Gpc6'	mRNA	2.79197	0	Up	-1.40378	1.56381e-133	Down
239017	'Ogdhl'	mRNA	2.3352	3.05737e-29	Up	-1.4549	6.09571e-16	Down
239337	'Adamts12'	mRNA	3.9829	0	Up	-1.47646	4.32361e-105	Down
23936	'Lynx1'	mRNA	2.60036	7.22307e-99	Up	-1.56103	5.08067e-52	Down
23937	'Mab21l2'	mRNA	3.15538	6.34017e-100	Up	-2.29587	3.58854e-72	Down
239405	'Rspo2'	mRNA	5.35648	0	Up	-2.3397	0	Down
23948	'Mmp17'	mRNA	2.51903	1.90453e-62	Up	-1.24852	1.21719e-24	Down
239618	'Pdzrn4'	mRNA	2.64348	6.94926e-63	Up	-2.5568	4.35246e-61	Down
23967	'Osr1'	mRNA	4.15907	0	Up	-3.22947	2.24436e-285	Down
24004	'Rai2'	mRNA	3.34419	1.97328e-60	Up	-2.18967	2.73708e-39	Down
240047	'Mmp25'	mRNA	-1.59927	6.88021e-10	Down	1.34508	1.07011e-06	Up
240057	'Syngap1'	mRNA	2.14527	1.06638e-129	Up	-2.04954	1.38003e-123	Down
240063	'Zfp811'	mRNA	1.48407	0.000560492	Up	-3.28195	1.88042e-08	Down
240121	'Fsd1'	mRNA	2.95187	8.23515e-09	Up	-2.25021	1.04441e-06	Down
240168	'Rasgrp3'	mRNA	1.64606	1.75829e-60	Up	-1.06425	1.20252e-31	Down
240427	'Setbp1'	mRNA	3.14713	3.48523e-180	Up	-2.02489	1.52084e-111	Down
240444	'Kcng2'	mRNA	-2.7092	3.76704e-06	Down	2.32993	0.000291289	Up
24059	'Slco2a1'	mRNA	1.1204	2.29807e-47	Up	1.14625	4.83846e-108	Up
24063	'Spry1'	mRNA	3.7064	0	Up	-1.04352	7.14314e-104	Down
240725	'Sulf1'	mRNA	3.84901	0	Up	-1.83993	0	Down
240754	'Lax1'	mRNA	-2.51725	2.08592e-08	Down	2.39621	2.47263e-07	Up
240776	'Kcnt2'	mRNA	2.5036	1.50732e-17	Up	-2.7613	2.44488e-19	Down
240892	'Dusp27'	mRNA	3.16011	5.71066e-23	Up	-1.12013	1.21478e-06	Down
240913	'Adamts4'	mRNA	1.72408	5.20693e-73	Up	-1.69869	4.46812e-72	Down
240916	'Vsig8'	mRNA	-3.24976	1.79634e-69	Down	1.64072	4.01602e-11	Up
24117	'Wif1'	mRNA	2.18319	1.93124e-05	Up	-2.04858	5.58795e-05	Down
241327	'Olfml2a'	mRNA	2.10638	1.29509e-15	Up	-1.14169	5.31196e-07	Down
241989	'Pabpc4l'	mRNA	2.43709	2.48524e-11	Up	-1.8402	3.47652e-08	Down
242050	'Igsf10'	mRNA	3.66037	0	Up	-2.67013	0	Down
242248	'Bank1'	mRNA	-1.29953	7.08243e-12	Down	1.19532	8.41379e-10	Up
242316	'Gdf6'	mRNA	7.74119	5.07084e-24	Up	-3.19154	5.91307e-20	Down
242481	'Palm2'	mRNA	3.02604	1.08714e-114	Up	-1.31176	4.54894e-40	Down
242509	'Bnc2'	mRNA	1.73633	5.66355e-52	Up	-1.21026	6.43348e-31	Down
242608	'Podn'	mRNA	4.07409	3.06941e-19	Up	-1.89351	2.08456e-09	Down
242669	'Azin2'	mRNA	1.96791	1.0601e-84	Up	-1.91011	3.89365e-82	Down
243270	'Hcar1'	mRNA	2.24357	1.18622e-08	Up	1.43008	6.73669e-12	Up
243277	'Adgrd1'	mRNA	1.9702	6.17193e-42	Up	-2.7472	4.37909e-62	Down
243300	'Nyap1'	mRNA	2.28629	7.59589e-23	Up	-1.46915	5.25577e-13	Down
243312	'Elfn1'	mRNA	2.65611	6.8906e-17	Up	-1.19071	2.53037e-06	Down
243385	'Gprin3'	mRNA	5.01327	2.89596e-290	Up	-1.43613	7.1399e-84	Down
243743	'Plxna4'	mRNA	1.80946	2.01313e-101	Up	1.21468	3.12947e-131	Up
243816	'Gp6'	mRNA	1.97803	9.56815e-90	Up	1.18653	1.89775e-97	Up
243897	'Ggn'	mRNA	2.40559	7.15633e-18	Up	-1.27097	5.38083e-08	Down
244058	'Rgma'	mRNA	2.52383	3.40044e-51	Up	-2.49202	8.7144e-51	Down
244091	'Fsd2'	mRNA	-1.60564	0.000167815	Down	3.01443	3.46681e-20	Up
244646	'Pkd1l3'	mRNA	1.44427	6.60113e-06	Up	1.05349	4.96873e-07	Up
244654	'Mtss1l'	mRNA	2.94596	0	Up	-1.22755	2.55542e-205	Down
244954	'Prss35'	mRNA	3.02194	1.60854e-99	Up	-3.40175	2.03254e-111	Down
245596	'Hdx'	mRNA	2.72948	3.14868e-08	Up	-1.57214	0.000156117	Down
245671	'Klf8'	mRNA	-1.70227	2.27967e-25	Down	1.0313	3.83788e-08	Up
246048	'Chodl'	mRNA	5.10073	3.57731e-05	Up	-5.13604	4.73885e-05	Down
246049	'Slc36a2'	mRNA	-3.79921	2.03244e-284	Down	1.58392	3.97718e-24	Up
246104	'Rhbdl3'	mRNA	1.30083	3.37697e-07	Up	-1.53587	8.73271e-09	Down
246228	'Vwa1'	mRNA	1.8528	3.80613e-14	Up	-1.74372	5.09854e-13	Down
246316	'Lgi2'	mRNA	1.75408	0.000799228	Up	-2.95931	4.69957e-06	Down
252837	'Ackr4'	mRNA	5.5916	7.70491e-69	Up	-3.74721	3.52255e-59	Down
260315	'Nav3'	mRNA	2.46115	2.57352e-85	Up	-1.1796	1.80629e-31	Down
26432	'Plod2'	mRNA	3.40253	0	Up	-1.17815	0	Down
26456	'Sema4g'	mRNA	3.45289	3.9969e-83	Up	-2.41781	3.95646e-59	Down
26561	'Mmp23'	mRNA	3.37416	0	Up	-1.80087	3.19869e-195	Down
26563	'Ror1'	mRNA	2.59823	3.02729e-20	Up	-1.11569	5.78833e-07	Down
26568	'Slc27a3'	mRNA	2.08041	1.07892e-17	Up	-1.0277	6.93909e-07	Down
268451	'Rab11fip4'	mRNA	-2.9203	5.42129e-32	Down	1.37366	4.56101e-05	Up
268480	'Rapgefl1'	mRNA	1.15762	2.0001e-07	Up	-1.61705	1.92961e-11	Down
26888	'Clec4a2'	mRNA	-1.72719	3.03037e-304	Down	1.10657	1.95083e-102	Up
268885	'Stfa2l1'	mRNA	1.46768	1.6901e-06	Up	-1.11291	0.000169327	Down
268970	'Arhgap28'	mRNA	2.74523	7.19569e-294	Up	-1.85744	2.54921e-185	Down
26904	'Sh2d1b1'	mRNA	-1.87174	4.84896e-23	Down	2.46075	1.173e-47	Up
269209	'Stk36'	mRNA	1.41766	9.0456e-16	Up	-1.09417	8.11524e-11	Down
269389	'Tox2'	mRNA	1.30605	8.19243e-07	Up	-1.1087	2.14814e-05	Down
269604	'Gpr157'	mRNA	-1.40164	8.63098e-103	Down	1.03411	3.15086e-50	Up
26968	'Islr'	mRNA	2.9747	2.03862e-257	Up	-2.9742	4.05513e-260	Down
269854	'Nat14'	mRNA	1.26038	5.99762e-06	Up	-1.11092	6.01605e-05	Down
269855	'Ssc5d'	mRNA	2.25758	5.26119e-83	Up	-2.15102	6.74204e-79	Down
27047	'Omd'	mRNA	2.58093	3.93691e-19	Up	-1.66666	2.19466e-11	Down
27052	'Aoah'	mRNA	1.96885	4.57886e-141	Up	-1.90796	1.20995e-136	Down
27053	'Asns'	mRNA	1.71858	0	Up	-1.56665	0	Down
271786	'Galnt13'	mRNA	3.59444	1.30666e-14	Up	-1.77351	3.20424e-07	Down
271813	'Agbl2'	mRNA	4.2612	6.56583e-22	Up	-3.29651	1.7537e-18	Down
272322	'Arntl2'	mRNA	1.9882	4.94192e-09	Up	-1.33344	1.75198e-05	Down
272382	'Spib'	mRNA	-2.61168	6.67439e-70	Down	2.05863	1.25587e-36	Up
27389	'Dusp13'	mRNA	-1.80549	9.06676e-13	Down	1.25723	1.03918e-05	Up
27411	'Slc14a2'	mRNA	1.6247	1.4823e-05	Up	1.45546	2.85072e-11	Up
27528	'Nrep'	mRNA	1.78418	3.42503e-59	Up	-2.20182	3.2609e-78	Down
277154	'Nynrin'	mRNA	1.72736	9.69572e-177	Up	-1.79309	5.4803e-188	Down
277203	'Tm4sf19'	mRNA	-4.39183	0	Down	2.15325	4.8387e-60	Up
278180	'Vsig4'	mRNA	-1.60893	1.71255e-37	Down	2.83614	3.40433e-175	Up
278240	'Spin2c'	mRNA	6.22272	5.92424e-10	Up	-1.7986	0.000193972	Down
280408	'Rilp'	mRNA	-1.04118	1.31714e-07	Down	1.09228	2.98561e-08	Up
28105	'Trim36'	mRNA	-1.85337	8.88223e-25	Down	1.61662	1.05968e-17	Up
29811	'Ndrg2'	mRNA	3.01741	3.51153e-118	Up	-1.51267	4.42704e-51	Down
29818	'Hspb7'	mRNA	2.73792	3.14855e-69	Up	-1.11322	5.42799e-21	Down
29820	'Tnfrsf19'	mRNA	1.36836	5.70106e-08	Up	-1.04858	1.66879e-05	Down
30878	'Apln'	mRNA	1.8508	1.49441e-133	Up	-2.08719	8.05013e-158	Down
30925	'Slamf6'	mRNA	-1.97597	6.26902e-21	Down	1.39717	3.47846e-09	Up
30937	'Lmcd1'	mRNA	2.52665	7.47299e-193	Up	-1.10852	5.51616e-62	Down
30944	'Zfp354c'	mRNA	2.20332	2.69931e-48	Up	-1.99507	6.33955e-43	Down
317677	'C1s2'	mRNA	1.9809	2.60608e-12	Up	-6.13469	2.18538e-26	Down
317750	'Slc24a5'	mRNA	1.6771	6.77841e-56	Up	1.06408	1.59304e-58	Up
319477	'Insyn1'	mRNA	2.67915	2.8267e-50	Up	-1.43762	5.6326e-23	Down
319480	'Itga11'	mRNA	5.83623	0	Up	-2.29826	0	Down
319655	'Podxl2'	mRNA	3.17746	2.18244e-45	Up	-2.49656	6.8888e-36	Down
319660	'Agmo'	mRNA	2.24209	2.37715e-10	Up	-1.14811	0.000147276	Down
319876	'Cobll1'	mRNA	2.12562	4.82481e-36	Up	1.36352	1.701e-49	Up
319880	'Tmcc3'	mRNA	-1.21726	1.0512e-96	Down	1.30427	3.12361e-115	Up
319909	'Ism1'	mRNA	3.94945	2.72044e-125	Up	-3.14088	5.11092e-106	Down
319974	'Auts2'	mRNA	2.68465	1.36834e-88	Up	-1.17904	9.88226e-30	Down
319991	'Kif6'	mRNA	4.9684	1.98615e-08	Up	-1.88435	0.000450073	Down
320078	'Olfml2b'	mRNA	1.90183	1.24366e-219	Up	-1.19634	1.31216e-112	Down
320129	'Grk3'	mRNA	-1.54801	2.77952e-98	Down	1.56467	7.51806e-102	Up
320398	'Lrig3'	mRNA	3.8069	9.96108e-235	Up	-1.57339	1.78077e-88	Down
320452	'P4ha3'	mRNA	3.06666	8.1438e-290	Up	-1.24028	6.67127e-91	Down
320696	'Ccdc158'	mRNA	4.01327	0.000145119	Up	-3.04858	0.000901011	Down
320712	'Abi3bp'	mRNA	4.34746	1.23657e-182	Up	-5.49239	6.04707e-198	Down
320827	'C530008M17Rik'	mRNA	2.0212	2.44752e-59	Up	1.40677	2.38349e-94	Up
320997	'Cyp4f39'	mRNA	-4.51029	1.54201e-16	Down	2.89002	0.000117773	Up
327766	'Tmem26'	mRNA	-1.27951	5.30759e-36	Down	1.68894	1.5792e-71	Up
328830	'A530064D06Rik'	mRNA	-1.56724	9.22755e-19	Down	1.95343	2.08758e-32	Up
329093	'Cpa6'	mRNA	1.98526	1.56319e-06	Up	-1.721	1.86534e-05	Down
329628	'Fat4'	mRNA	3.93493	0	Up	-1.5419	3.5492e-182	Down
329738	'Aknad1'	mRNA	4.2336	2.96367e-05	Up	-2.65067	0.00084027	Down
329828	'AI464131'	mRNA	2.22262	1.89499e-55	Up	-1.71111	8.57856e-40	Down
329941	'Col8a2'	mRNA	7.27693	6.95467e-104	Up	-4.19676	2.0491e-101	Down
330119	'Adamts3'	mRNA	2.52106	6.35757e-14	Up	-1.09694	5.2002e-05	Down
330267	'Thsd7a'	mRNA	3.75367	2.1984e-170	Up	-2.71097	4.5376e-129	Down
330409	'Cecr2'	mRNA	-3.20912	4.83786e-16	Down	2.80387	5.89865e-11	Up
330627	'Trim66'	mRNA	1.96933	3.12455e-11	Up	-1.22223	4.46937e-06	Down
330695	'Ctxn1'	mRNA	3.12056	1.46692e-102	Up	-1.8683	1.06633e-57	Down
330938	'Dixdc1'	mRNA	3.33548	5.96666e-49	Up	-1.48626	3.2467e-19	Down
331391	'Gm5123'	pseudo	2.74279	4.4112e-11	Up	-1.7378	1.08084e-06	Down
333050	'Ksr2'	mRNA	-2.37846	3.41928e-66	Down	1.508	1.46407e-20	Up
347722	'Agap1'	mRNA	-1.646	0	Down	1.36627	0	Up
353169	'Slc2a12'	mRNA	3.76816	3.71532e-12	Up	-2.99611	3.82593e-10	Down
360213	'Trim46'	mRNA	2.26808	8.18824e-53	Up	-1.94264	8.02512e-44	Down
373864	'Col27a1'	mRNA	1.4355	1.18325e-27	Up	-1.08492	3.01603e-18	Down
380660	'Acss3'	mRNA	5.59823	6.60916e-07	Up	-5.63354	8.87481e-07	Down
380712	'Tlcd2'	mRNA	1.36453	7.57644e-48	Up	-1.51557	3.7023e-56	Down
380785	'Begain'	mRNA	1.87577	4.59321e-05	Up	-1.67007	0.000237055	Down
380928	'Lmo7'	mRNA	1.98884	9.4327e-42	Up	-2.24411	1.0203e-48	Down
381310	'Stum'	mRNA	-3.08071	4.47942e-20	Down	2.13363	1.27764e-07	Up
381484	'Gm5150'	mRNA	-1.74842	1.62864e-59	Down	1.24588	3.68753e-26	Up
381680	'Nxpe5'	mRNA	1.82446	6.62364e-263	Up	-1.35906	1.45361e-173	Down
383103	'Tvp23a'	mRNA	1.77462	5.10874e-35	Up	-1.45673	1.06154e-26	Down
385643	'Kng2'	mRNA	5.01023	1.51641e-285	Up	-3.21674	1.0564e-221	Down
386463	'Cdsn'	mRNA	5.45621	9.46151e-22	Up	-3.90656	3.38381e-19	Down
404634	'H2afy2'	mRNA	2.01452	4.50879e-101	Up	-1.41291	3.50366e-62	Down
407790	'Ndufa4l2'	mRNA	2.6187	2.10637e-186	Up	-3.52276	8.20712e-249	Down
432611	'Dnaic2'	mRNA	2.51986	1.26275e-08	Up	-1.96969	1.47464e-06	Down
433099	'Ly6g6f'	mRNA	1.23756	1.9998e-10	Up	1.76859	1.36716e-54	Up
433809	'Rnf207'	mRNA	4.89927	3.36496e-08	Up	-1.78522	0.000892502	Down
433938	'Mn1'	mRNA	1.63189	8.36325e-19	Up	-1.3799	7.1684e-15	Down
448987	'Fbxl7'	mRNA	3.43669	3.31992e-120	Up	-1.92001	1.5759e-64	Down
50490	'Nox4'	mRNA	3.80769	8.43004e-24	Up	-1.52107	4.3805e-09	Down
50524	'Sall2'	mRNA	2.01824	6.21657e-63	Up	-1.54695	3.70352e-44	Down
50530	'Mfap5'	mRNA	4.13772	2.24137e-48	Up	-2.46453	3.35492e-31	Down
50706	'Postn'	mRNA	3.6495	0	Up	-1.2629	0	Down
50765	'Tfr2'	mRNA	3.73165	1.69902e-116	Up	-3.13094	4.69348e-102	Down
50780	'Rgs3'	mRNA	2.33476	0	Up	-1.15081	7.79304e-156	Down
50781	'Dkk3'	mRNA	5.12404	0	Up	-2.39164	0	Down
50782	'Rgs11'	mRNA	1.39574	4.68139e-15	Up	-1.20792	3.46111e-12	Down
50786	'Hs6st2'	mRNA	3.95585	1.67411e-195	Up	-1.45434	3.39563e-64	Down
50791	'Magi2'	mRNA	1.58898	1.26259e-15	Up	-1.51114	1.58899e-14	Down
50908	'C1s1'	mRNA	1.95448	1.42009e-134	Up	-4.24805	7.71704e-289	Down
50909	'C1ra'	mRNA	1.04673	2.33928e-87	Up	-1.89082	3.79068e-213	Down
51793	'Ddah2'	mRNA	2.52784	1.44642e-140	Up	-2.22646	2.36939e-122	Down
51795	'Srpx'	mRNA	4.32778	4.54611e-171	Up	-5.00463	1.08937e-182	Down
52377	'Rcn3'	mRNA	2.89183	0	Up	-1.60521	0	Down
52666	'Arhgef25'	mRNA	2.99715	1.42833e-297	Up	-1.96666	1.89069e-185	Down
52829	'Lurap1l'	mRNA	3.9756	0	Up	-1.18246	2.55455e-75	Down
53311	'Mybph'	mRNA	-2.19423	6.6807e-10	Down	-5.04858	8.47381e-05	Down
53321	'Cntnap1'	mRNA	1.17852	1.31758e-19	Up	-1.55943	1.86944e-29	Down
53374	'Chst3'	mRNA	-2.11644	7.89641e-47	Down	2.09373	9.52292e-46	Up
53412	'Ppp1r3c'	mRNA	4.38582	3.23048e-33	Up	-3.90656	2.81243e-31	Down
53614	'Reck'	mRNA	2.32009	3.58798e-61	Up	-1.54804	2.89851e-36	Down
53627	'Porcn'	mRNA	2.44503	3.13279e-98	Up	-2.02287	9.94992e-79	Down
53897	'Gal3st1'	mRNA	4.29867	2.68341e-18	Up	-1.52662	1.00481e-06	Down
53901	'Rcan2'	mRNA	3.64126	2.93338e-65	Up	-2.08088	2.57168e-37	Down
54140	'Avpr1a'	mRNA	4.04859	6.92708e-202	Up	-1.85442	4.41393e-92	Down
54357	'Epb41l4b'	mRNA	5.35312	2.7075e-20	Up	-1.17897	5.22945e-05	Down
54366	'Ctnnal1'	mRNA	1.29261	3.3063e-16	Up	1.27227	1.3896e-36	Up
54384	'Mtmr7'	mRNA	-1.34556	5.66755e-05	Down	1.29569	0.000166779	Up
54393	'Gabbr1'	mRNA	2.02275	3.81227e-73	Up	-1.36831	9.35299e-43	Down
544763	'Hbq1b'	mRNA	1.23148	0.000547259	Up	1.95809	1.21066e-22	Up
545205	'Olfr111'	mRNA	-1.71237	6.61295e-08	Down	1.59219	1.25015e-06	Up
545384	'Ifi214'	mRNA	-5.74961	1.32624e-07	Down	5.6396	5.33629e-07	Up
545486	'Tubb1'	mRNA	1.56904	9.00298e-93	Up	1.12148	3.69255e-121	Up
545652	'Gm13275'	mRNA	1.70107	1.73238e-15	Up	-1.63115	1.39694e-14	Down
54614	'Prpf40b'	mRNA	1.03003	1.21932e-34	Up	-1.05615	3.59522e-36	Down
546336	'Prrg1'	mRNA	1.10404	1.45985e-15	Up	-1.26658	5.25279e-19	Down
546611	'Klhl33'	mRNA	2.93571	9.12032e-97	Up	-2.62666	4.37333e-87	Down
547176	'Zc3h12b'	mRNA	1.81307	6.3676e-22	Up	-1.09157	9.04017e-11	Down
54725	'Cadm1'	mRNA	-1.64938	0	Down	1.38013	0	Up
55963	'Slc1a4'	mRNA	2.67527	0	Up	-1.16541	3.68976e-120	Down
55983	'Pdzrn3'	mRNA	3.02266	2.5961e-182	Up	-1.3427	1.092e-65	Down
55984	'Camkk1'	mRNA	2.32232	1.95012e-29	Up	1.26166	3.9644e-30	Up
56050	'Cyp39a1'	mRNA	1.42831	3.95011e-10	Up	-1.27806	1.3054e-08	Down
56188	'Fxyd1'	mRNA	2.229	1.37544e-18	Up	-2.63354	2.90919e-22	Down
56191	'Tro'	mRNA	3.96239	3.19257e-30	Up	-1.52088	4.18281e-11	Down
56213	'Htra1'	mRNA	1.75422	0	Up	-2.28892	0	Down
56219	'Extl1'	mRNA	1.46203	4.53562e-08	Up	-2.53686	2.45076e-15	Down
56226	'Espn'	mRNA	-1.50756	7.56914e-06	Down	1.3105	0.000246836	Up
56264	'Cpxm1'	mRNA	3.14255	9.94788e-32	Up	-4.17786	4.9388e-39	Down
56277	'Tmem45a'	mRNA	2.58408	1.4255e-189	Up	-1.71337	3.09587e-114	Down
56279	'Fam69b'	mRNA	2.2635	1.66341e-20	Up	-1.88377	2.10205e-16	Down
56312	'Nupr1'	mRNA	2.65393	0	Up	-1.96403	0	Down
56320	'Dbn1'	mRNA	2.67375	0	Up	-1.31059	7.56309e-213	Down
56332	'Amotl2'	mRNA	3.9336	0	Up	-1.05311	0	Down
56358	'Copz2'	mRNA	2.09887	3.84882e-152	Up	-1.2892	3.05966e-77	Down
56448	'Cyp2d22'	mRNA	3.79088	4.14644e-40	Up	-2.98968	2.91422e-33	Down
56496	'Tspan6'	mRNA	3.16489	1.09218e-220	Up	-1.43286	6.4133e-84	Down
56619	'Clec4e'	mRNA	1.82222	1.29846e-126	Up	-1.05284	2.81831e-56	Down
56644	'Clec7a'	mRNA	-1.56987	0	Down	1.16592	0	Up
56741	'Igdcc4'	mRNA	3.20591	1.21665e-148	Up	-2.99413	6.05376e-141	Down
56745	'C1qtnf1'	mRNA	3.34734	6.50657e-133	Up	-2.61353	1.07465e-105	Down
56792	'Stap1'	mRNA	-2.41939	0	Down	1.01248	4.65817e-86	Up
56811	'Dkk2'	mRNA	1.04424	5.16679e-07	Up	-1.80088	2.17009e-14	Down
57256	'Prss21'	mRNA	-7.37905	1.11979e-19	Down	5.59528	8.1233e-07	Up
57265	'Fzd2'	mRNA	3.4351	3.8695e-285	Up	-1.53582	7.58654e-112	Down
57276	'Vsig2'	mRNA	1.5341	5.15913e-06	Up	1.90138	1.89005e-25	Up
57349	'Ppbp'	mRNA	2.00922	0	Up	1.06585	0	Up
57435	'Plin4'	mRNA	6.57805	4.38575e-67	Up	1.1504	1.12846e-30	Up
57810	'Cdon'	mRNA	2.71728	1.31536e-92	Up	-1.16763	3.27326e-30	Down
57814	'Kcne4'	mRNA	2.96323	2.80598e-15	Up	-2.45797	1.17688e-12	Down
58182	'Prokr1'	mRNA	-1.9195	1.95193e-110	Down	1.39408	1.45785e-49	Up
58200	'Ppp1r1a'	mRNA	-3.43299	7.78303e-42	Down	1.65186	3.55499e-06	Up
58223	'Mmp19'	mRNA	-2.44748	0	Down	1.527	0	Up
58809	'Rnase4'	mRNA	2.68881	0	Up	-1.06752	2.5241e-226	Down
58859	'Efemp2'	mRNA	2.193	0	Up	-1.00694	5.05351e-208	Down
58860	'Adamdec1'	mRNA	4.18319	6.86403e-13	Up	-4.80347	1.54494e-13	Down
59049	'Slc22a17'	mRNA	1.76879	9.45626e-27	Up	-1.78722	3.69961e-27	Down
59056	'Evc'	mRNA	2.46142	1.04802e-78	Up	-1.09203	8.24675e-26	Down
594844	'Tceal3'	mRNA	2.93369	1.91293e-10	Up	-2.055	3.17596e-07	Down
60440	'Iigp1'	mRNA	3.45529	2.0313e-130	Up	-1.93487	2.1505e-70	Down
620695	'Gm13889'	mRNA	1.7707	1.4494e-07	Up	-1.0284	0.000809824	Down
629378	'Dact3'	mRNA	2.67148	4.48895e-61	Up	-1.36694	6.44427e-26	Down
633285	'Rbm46'	mRNA	3.55243	3.15978e-19	Up	-1.54334	6.28717e-08	Down
635702	'Naaladl2'	mRNA	3.10387	7.59048e-41	Up	-2.76478	1.00235e-36	Down
64008	'Aqp9'	mRNA	1.89171	1.11016e-36	Up	-1.91252	2.37857e-37	Down
64074	'Smoc2'	mRNA	1.53683	0.000151571	Up	3.47771	2.41195e-99	Up
64075	'Smoc1'	mRNA	4.68059	0	Up	-1.1453	3.17902e-218	Down
64103	'Tnmd'	mRNA	5.07936	7.51571e-17	Up	-7.11467	2.65623e-16	Down
64339	'Fndc4'	mRNA	2.42831	7.81898e-27	Up	-1.7509	4.9308e-18	Down
64817	'Svep1'	mRNA	4.63045	0	Up	-1.65648	0	Down
65221	'Slc15a3'	mRNA	-1.41232	0	Down	1.13952	0	Up
65255	'Asb4'	mRNA	2.08568	4.29087e-17	Up	-1.35047	1.04953e-09	Down
65256	'Asb2'	mRNA	-2.01915	9.88604e-11	Down	2.55808	1.53375e-19	Up
65972	'Ifi30'	mRNA	-1.86742	0	Down	1.1623	0	Up
66058	'Tmem176a'	mRNA	1.5382	0	Up	-1.28993	1.74294e-238	Down
66112	'Marc1'	mRNA	6.21647	7.46096e-36	Up	-1.36914	3.71178e-10	Down
66141	'Ifitm3'	mRNA	1.34023	0	Up	-1.06296	0	Down
66175	'Mustn1'	mRNA	3.29629	7.8181e-194	Up	-1.40282	5.28622e-69	Down
66259	'Camk2n1'	mRNA	2.05928	1.54795e-25	Up	-2.14904	6.35555e-27	Down
66277	'Klf15'	mRNA	1.52608	1.11508e-09	Up	-2.06096	6.21281e-14	Down
66412	'Arrdc4'	mRNA	1.32071	2.42081e-290	Up	-1.62176	0	Down
665033	'Col6a5'	mRNA	4.54925	1.11461e-10	Up	-5.4262	4.87483e-11	Down
665119	'Sec14l5'	mRNA	1.95895	1.36004e-17	Up	1.07834	2.28781e-15	Up
66573	'Dzip1'	mRNA	2.27212	7.36194e-91	Up	-1.29122	3.93336e-42	Down
66607	'Ms4a4d'	mRNA	3.72538	2.20204e-170	Up	-3.91893	4.69284e-178	Down
666584	'BC024063'	mRNA	1.80073	4.08397e-05	Up	-1.4471	0.000650418	Down
66695	'Aspn'	mRNA	5.01742	3.7524e-68	Up	-3.32832	1.78012e-54	Down
667277	'C1rb'	mRNA	1.25159	2.21961e-08	Up	-2.69956	2.61089e-21	Down
66736	'Emc2'	mRNA	1.50958	0	Up	-1.00883	2.79403e-198	Down
667742	'Piezo2'	mRNA	1.73253	6.39578e-13	Up	-1.2185	5.14262e-08	Down
66864	'Clec14a'	mRNA	2.03433	4.65509e-16	Up	-1.32421	3.72092e-09	Down
66889	'Rnf128'	mRNA	-2.69813	0	Down	1.07808	3.54489e-268	Up
66938	'Sh3d21'	mRNA	2.79754	6.52865e-11	Up	-1.35892	7.87179e-05	Down
66972	'Slc25a23'	mRNA	1.093	4.78017e-53	Up	-1.31663	2.49652e-71	Down
66993	'Smarcd3'	mRNA	2.27577	1.88634e-47	Up	-1.14259	1.7729e-18	Down
67217	'L3hypdh'	mRNA	2.07339	8.6624e-23	Up	-1.57582	5.6405e-16	Down
67305	'Gpx7'	mRNA	2.0528	2.22293e-61	Up	-1.31317	3.61761e-33	Down
67306	'Zc2hc1a'	mRNA	2.69795	0	Up	-1.26516	5.50258e-123	Down
67313	'Inava'	mRNA	1.45384	4.98447e-05	Up	-1.97458	5.45489e-07	Down
67416	'Armcx2'	mRNA	2.09752	0	Up	-1.04498	7.56945e-114	Down
67419	'Armh4'	mRNA	3.51962	3.1782e-25	Up	-1.80491	1.37076e-12	Down
67455	'Klhl13'	mRNA	4.1373	3.86867e-206	Up	-2.90957	7.23922e-158	Down
67464	'Entpd4'	mRNA	1.36208	7.54152e-34	Up	-1.13369	9.95256e-26	Down
67557	'Larp6'	mRNA	1.83702	7.83538e-18	Up	-2.30673	1.87614e-23	Down
67606	'Fibin'	mRNA	3.25126	3.37184e-40	Up	-1.87939	3.41845e-22	Down
67621	'Bend5'	mRNA	1.59823	0.000114346	Up	-3.2185	3.78259e-09	Down
67685	'Dyx1c1'	mRNA	1.69777	5.48455e-05	Up	-2.95547	1.57232e-08	Down
67749	'Mgarp'	mRNA	2.98727	6.67953e-47	Up	-2.79431	3.5003e-44	Down
677884	'Pakap'	mRNA	3.44923	0	Up	-1.68097	1.78157e-301	Down
67815	'Sec14l2'	mRNA	2.15581	2.32455e-34	Up	1.4049	7.97703e-50	Up
67847	'Sncaip'	mRNA	1.58552	1.85719e-18	Up	-1.2989	6.36368e-14	Down
67860	'S100a16'	mRNA	2.71857	6.52374e-203	Up	-1.07581	1.88121e-57	Down
67893	'Tmem86a'	mRNA	1.41282	0	Up	-1.40621	0	Down
67896	'Ccdc80'	mRNA	3.8331	0	Up	-1.22472	0	Down
67978	'Tctn2'	mRNA	2.37691	2.27619e-51	Up	-1.14918	3.62101e-19	Down
68027	'Tmem178'	mRNA	-2.30866	3.42889e-16	Down	1.49574	7.93384e-06	Up
68070	'Pdzd2'	mRNA	1.56123	2.26236e-07	Up	1.37293	2.79244e-14	Up
68075	'Lurap1'	mRNA	1.41766	0.00043243	Up	-1.54043	0.000235047	Down
68149	'Otub2'	mRNA	1.50955	8.07228e-26	Up	-1.0611	2.26414e-15	Down
68203	'Diras2'	mRNA	1.65462	1.79008e-17	Up	2.34003	9.62871e-132	Up
68303	'Fam114a1'	mRNA	1.95438	0	Up	-1.27606	6.96753e-194	Down
68312	'Gstm7'	mRNA	3.08638	1.43388e-18	Up	-3.12168	1.04868e-18	Down
68498	'Tspan11'	mRNA	1.63317	7.37624e-18	Up	-4.43401	8.2133e-48	Down
68521	'Fam189b'	mRNA	1.45672	1.75762e-73	Up	-1.04724	1.60669e-44	Down
68525	'Evc2'	mRNA	2.4948	1.63429e-82	Up	-1.17588	7.34589e-30	Down
68567	'Cgref1'	mRNA	-1.5273	2.98087e-17	Down	1.34997	6.44507e-13	Up
68655	'Fndc1'	mRNA	3.65713	5.33167e-21	Up	-2.52251	4.18439e-15	Down
68777	'Tmem53'	mRNA	2.5097	4.98667e-34	Up	-1.7475	6.00007e-22	Down
68792	'Srpx2'	mRNA	3.71823	0	Up	-1.34716	0	Down
68794	'Flnc'	mRNA	2.88974	9.48087e-156	Up	-1.99269	2.08563e-102	Down
68797	'Pdgfrl'	mRNA	4.34643	1.06453e-142	Up	-3.21181	9.28558e-117	Down
68859	'Smim1'	mRNA	2.90226	1.16725e-76	Up	-1.35185	2.42211e-29	Down
68867	'Rnf122'	mRNA	1.14843	1.08582e-12	Up	-1.45193	1.19168e-17	Down
68870	'Ak8'	mRNA	-2.98461	8.77283e-113	Down	1.14194	8.92912e-10	Up
68895	'Rasl11a'	mRNA	2.56861	1.8612e-35	Up	-1.91707	3.65228e-25	Down
69017	'Prrt2'	mRNA	2.20395	1.00451e-13	Up	-1.47742	2.49635e-08	Down
69032	'Lyzl4'	mRNA	-1.75932	8.62444e-05	Down	2.0669	1.30605e-06	Up
69065	'Chac1'	mRNA	2.28749	1.3428e-174	Up	-2.49773	2.19043e-195	Down
69169	'Fcmr'	mRNA	-3.64356	1.98743e-77	Down	2.38954	1.7305e-22	Up
69215	'Sat2'	mRNA	1.4987	4.91117e-13	Up	-1.3965	9.53277e-12	Down
69217	'Plekha4'	mRNA	1.01327	0.000221677	Up	-1.68601	4.17362e-08	Down
69310	'Pacrg'	mRNA	-2.0171	1.98581e-21	Down	1.40806	4.27005e-09	Up
69398	'Cdhr4'	mRNA	1.98727	5.84182e-07	Up	1.07695	5.85805e-06	Up
69538	'Antxr1'	mRNA	2.29984	0	Up	-1.35946	0	Down
69551	'2310022B05Rik'	mRNA	2.26319	0	Up	-1.12033	2.80527e-221	Down
69574	'Cmbl'	mRNA	-1.71035	2.4251e-22	Down	1.87842	2.97026e-28	Up
69590	'Gpx8'	mRNA	3.1303	0	Up	-1.08159	1.31584e-119	Down
69675	'Pxdn'	mRNA	2.35393	1.27445e-299	Up	-1.21339	4.69778e-120	Down
69698	'Slc52a3'	mRNA	2.2962	2.28468e-10	Up	-1.43105	7.13925e-06	Down
69772	'Bdh2'	mRNA	-2.02626	4.00696e-05	Down	2.73569	2.91897e-10	Up
69784	'1500009L16Rik'	mRNA	2.52829	8.93996e-66	Up	-3.23102	1.53542e-84	Down
69810	'Clec4b1'	mRNA	-2.34286	7.35051e-07	Down	3.27933	1.97759e-16	Up
70086	'Cysltr2'	mRNA	1.16786	8.16346e-16	Up	1.1083	3.77062e-30	Up
70166	'Lipn'	mRNA	-3.24604	4.5235e-95	Down	1.36796	7.61937e-10	Up
70240	'Ufsp1'	mRNA	1.69413	2.9158e-27	Up	1.06082	8.51293e-28	Up
70419	'2810408A11Rik'	mRNA	1.96747	1.30785e-07	Up	-1.75485	1.4753e-06	Down
70445	'Cd248'	mRNA	1.62937	8.57505e-94	Up	-1.58747	3.74447e-91	Down
70574	'Cpm'	mRNA	-2.60918	7.79805e-08	Down	2.75269	7.7275e-09	Up
70676	'Gulp1'	mRNA	3.95016	4.40341e-294	Up	-2.48113	1.95864e-195	Down
70691	'3830403N18Rik'	mRNA	1.96563	6.87244e-07	Up	-1.32947	0.000271286	Down
70717	'Medag'	mRNA	2.63948	1.39203e-250	Up	-2.18366	3.67302e-203	Down
70771	'Gpr173'	mRNA	2.98738	2.37864e-21	Up	-2.89193	1.07824e-20	Down
71069	'Stox2'	mRNA	1.92074	1.03506e-62	Up	-1.15235	3.23683e-30	Down
71091	'Cdkl1'	mRNA	2.76816	2.25065e-05	Up	-2.80347	2.65551e-05	Down
71145	'Scara5'	mRNA	6.37082	7.45693e-11	Up	-2.59877	5.19653e-07	Down
71355	'Col24a1'	mRNA	-1.08684	2.45135e-16	Down	-2.62493	1.46248e-25	Down
71373	'Prr16'	mRNA	1.23086	2.03063e-06	Up	-1.07772	2.77732e-05	Down
71566	'Clmp'	mRNA	2.25891	6.7978e-251	Up	-1.66638	9.67156e-170	Down
71584	'Gdpd2'	mRNA	4.18319	8.98577e-75	Up	-3.71154	6.16209e-70	Down
71690	'Esm1'	mRNA	4.51708	0	Up	-1.42956	1.42641e-177	Down
71721	'Fam13c'	mRNA	4.05224	2.78009e-112	Up	-3.22783	7.94109e-96	Down
71733	'Susd2'	mRNA	1.11729	1.74404e-11	Up	-1.27936	7.59606e-14	Down
71774	'Shroom1'	mRNA	4.79463	7.53197e-14	Up	-1.50801	5.66436e-05	Down
71785	'Pdgfd'	mRNA	4.83982	2.53493e-157	Up	-2.81623	8.87672e-109	Down
71837	'1700003E16Rik'	mRNA	1.82062	9.35401e-06	Up	-1.41536	0.000319632	Down
71869	'Serpinb12'	mRNA	-5.46246	4.94244e-22	Down	4.70631	4.86822e-13	Up
71918	'Zcchc24'	mRNA	1.22883	4.63229e-306	Up	-1.24609	0	Down
71939	'Apol6'	mRNA	3.92389	4.27401e-30	Up	-2.59611	3.02152e-21	Down
72049	'Tnfrsf13c'	mRNA	-3.41784	3.4476e-34	Down	1.94967	1.44217e-07	Up
72097	'2010300C02Rik'	mRNA	-3.94093	8.89751e-27	Down	3.34374	3.86458e-16	Up
72128	'2610008E11Rik'	mRNA	1.48244	7.20817e-50	Up	-1.20832	6.36197e-37	Down
72135	'Pygo1'	mRNA	3.82062	3.28241e-21	Up	-1.27097	1.88762e-06	Down
72169	'Trim29'	mRNA	-2.88711	6.21122e-177	Down	1.997	1.88241e-63	Up
72281	'Sh2d4a'	mRNA	2.92329	6.99143e-10	Up	-1.25266	0.000689242	Down
72293	'Nkd2'	mRNA	3.52822	1.21177e-209	Up	-1.48233	1.3068e-76	Down
72301	'Shisal1'	mRNA	2.46368	2.03403e-06	Up	-2.72138	6.77179e-07	Down
72555	'Shisa9'	mRNA	-2.1805	1.12212e-43	Down	2.44648	3.31459e-60	Up
72560	'Naalad2'	mRNA	2.4987	1.78464e-47	Up	-1.60801	2.22537e-27	Down
72607	'Usp13'	mRNA	2.46073	1.04348e-33	Up	-1.14811	2.62625e-12	Down
72640	'Mex3a'	mRNA	2.83167	8.06951e-199	Up	-1.92816	1.01075e-127	Down
72701	'Zfp618'	mRNA	2.08908	2.98611e-105	Up	-1.33595	7.36095e-57	Down
72709	'C1qtnf6'	mRNA	1.9211	2.42927e-305	Up	-1.38804	3.67185e-194	Down
72780	'Rspo3'	mRNA	3.38622	1.9919e-97	Up	-1.82698	1.27967e-49	Down
73102	'Slc22a23'	mRNA	1.65257	1.00147e-42	Up	1.12571	5.77924e-52	Up
73181	'Nfatc4'	mRNA	2.34589	2.10166e-218	Up	-2.01736	4.89887e-183	Down
73284	'Ddit4l'	mRNA	3.07761	2.05093e-158	Up	-2.15703	1.95701e-108	Down
73490	'Mipol1'	mRNA	1.71509	1.61036e-09	Up	-1.12333	1.91823e-05	Down
73729	'Zfp383'	mRNA	1.10519	7.11007e-12	Up	-1.15321	1.57729e-12	Down
73844	'Ankrd45'	mRNA	2.2149	0.000625418	Up	-3.57214	1.47584e-05	Down
73893	'Tmem202'	mRNA	-2.4199	2.79182e-40	Down	1.15252	8.0582e-07	Up
73991	'Atl1'	mRNA	1.19298	1.02473e-06	Up	-1.31943	1.56008e-07	Down
74011	'Slc25a27'	mRNA	1.1658	6.69579e-10	Up	-1.2741	4.3093e-11	Down
74013	'Rftn2'	mRNA	1.51554	1.21629e-49	Up	-1.02616	1.33141e-27	Down
74051	'Steap2'	mRNA	1.77349	1.22228e-158	Up	-1.13907	8.00007e-83	Down
74055	'Plce1'	mRNA	2.86845	6.49702e-104	Up	-1.67214	1.98077e-54	Down
74096	'Hvcn1'	mRNA	-2.00554	0	Down	1.06695	0	Up
74100	'Arpp21'	mRNA	1.53786	2.99529e-08	Up	1.36567	2.69632e-16	Up
74152	'Stra6l'	mRNA	-2.5019	0	Down	1.35226	7.24273e-78	Up
74199	'Vit'	mRNA	3.63838	5.01168e-15	Up	-3.00711	7.21074e-13	Down
74354	'Lrguk'	mRNA	1.67623	0.000250501	Up	-1.59607	0.000552062	Down
74430	'4930452B06Rik'	mRNA	4.03119	2.48696e-18	Up	-1.1405	8.39959e-05	Down
74551	'Pck2'	mRNA	1.49011	0	Up	-1.76331	0	Down
74732	'Stx11'	mRNA	1.09936	8.506e-47	Up	1.02096	8.1964e-84	Up
74748	'Slamf8'	mRNA	-3.59163	0	Down	1.67035	1.23109e-89	Up
74761	'Mxra8'	mRNA	2.94017	0	Up	-2.02921	0	Down
75475	'Oplah'	mRNA	1.57411	1.67129e-20	Up	-1.03269	3.80589e-11	Down
75533	'Nme5'	mRNA	3.43953	2.34886e-09	Up	-2.88988	4.83214e-08	Down
75552	'Paqr9'	mRNA	-1.26814	9.11144e-10	Down	1.32137	1.48161e-10	Up
75564	'Rsph9'	mRNA	1.14003	3.84943e-06	Up	-1.70258	3.68835e-10	Down
75590	'Dusp9'	mRNA	-1.19074	3.89789e-10	Down	1.32007	1.42541e-12	Up
75600	'Calml4'	mRNA	3.2612	1.57538e-11	Up	-1.794	2.86145e-06	Down
75625	'Mageh1'	mRNA	1.37584	5.09506e-09	Up	-1.29794	3.17872e-08	Down
75668	'Rasl10a'	mRNA	2.54932	2.66142e-05	Up	2.02418	9.67476e-14	Up
75766	'Dcstamp'	mRNA	-2.85615	3.67507e-31	Down	3.09647	1.27528e-39	Up
75801	'4930447C04Rik'	mRNA	2.09225	0.000644226	Up	-2.28729	0.000403002	Down
76441	'Daam2'	mRNA	2.7865	1.2326e-117	Up	-2.48423	6.64886e-105	Down
76477	'Pcolce2'	mRNA	1.40857	5.5524e-09	Up	1.03256	7.96805e-11	Up
76487	'Ppp1r3g'	mRNA	3.71371	2.00522e-06	Up	-2.74902	4.64983e-05	Down
76650	'Srxn1'	mRNA	-1.17787	0	Down	1.4896	0	Up
76686	'Clip3'	mRNA	2.70114	0	Up	-1.81445	4.42152e-240	Down
76905	'Lrg1'	mRNA	1.35622	1.46165e-34	Up	-1.90233	7.96676e-56	Down
76954	'St5'	mRNA	2.68734	0	Up	-1.90994	2.61091e-252	Down
76976	'Arxes2'	mRNA	3.19177	4.43604e-75	Up	-1.04159	8.45405e-18	Down
77015	'Mpped2'	mRNA	3.77516	7.42026e-78	Up	-2.31222	2.87952e-49	Down
77057	'Ston1'	mRNA	3.21848	5.78271e-303	Up	-1.15164	5.61421e-81	Down
77552	'Shisa4'	mRNA	2.57686	1.10108e-115	Up	-1.84165	2.76215e-77	Down
77569	'Limch1'	mRNA	5.16076	2.18017e-224	Up	-3.33624	1.56225e-178	Down
77574	'Tcaf1'	mRNA	1.60133	3.73695e-145	Up	-1.08219	1.36504e-80	Down
77577	'Spns3'	mRNA	-2.89362	1.96272e-08	Down	2.0669	0.000820621	Up
77579	'Myh10'	mRNA	2.5444	0	Up	-1.27638	1.84354e-137	Down
77590	'Chst15'	mRNA	2.03389	7.72992e-188	Up	-1.26908	8.74295e-97	Down
77629	'Sphkap'	mRNA	3.3352	7.00925e-05	Up	-4.37051	1.68869e-05	Down
77739	'Adamtsl1'	mRNA	1.71954	7.39403e-12	Up	-2.09588	5.34116e-15	Down
77827	'Krba1'	mRNA	1.3352	7.4966e-22	Up	-1.05685	2.11975e-15	Down
77889	'Lbh'	mRNA	1.55581	0	Up	-1.20033	1.81264e-297	Down
78134	'Lpar4'	mRNA	4.15203	2.71519e-50	Up	-2.56585	7.94474e-34	Down
78558	'Htra3'	mRNA	2.43937	3.35398e-147	Up	-1.57396	5.83879e-84	Down
78560	'Adgra2'	mRNA	1.82982	0	Up	-1.13275	3.79425e-192	Down
78617	'Cstad'	mRNA	2.76816	2.25065e-05	Up	-2.48154	9.04611e-05	Down
78688	'Nol3'	mRNA	1.96053	3.97447e-57	Up	-1.74291	3.6646e-49	Down
78908	'Igsf3'	mRNA	1.82964	1.71712e-135	Up	-1.35956	3.02748e-89	Down
80708	'Pacsin3'	mRNA	2.17057	3.65042e-54	Up	-1.27097	4.41705e-26	Down
80892	'Zfhx4'	mRNA	2.85768	0	Up	-1.30803	2.38342e-121	Down
80976	'Syt13'	mRNA	3.2589	0	Up	-1.12265	0	Down
80982	'Cemip'	mRNA	4.94194	0	Up	-1.75086	1.01145e-278	Down
81703	'Jdp2'	mRNA	1.18199	8.17921e-89	Up	-1.06224	1.45926e-75	Down
81840	'Sorcs2'	mRNA	2.41853	3.04824e-27	Up	-1.20386	5.76775e-11	Down
81904	'Cacng7'	mRNA	2.18582	1.81394e-61	Up	-1.62	1.05023e-41	Down
83453	'Chrdl1'	mRNA	4.02879	3.73208e-178	Up	-1.29693	8.39487e-49	Down
83671	'Sytl2'	mRNA	2.66052	1.12901e-32	Up	-1.05537	9.0313e-10	Down
83675	'Bicc1'	mRNA	3.23413	0	Up	-2.13141	0	Down
83964	'Jam3'	mRNA	2.07573	3.94838e-53	Up	-1.04858	3.80512e-20	Down
83965	'Enpp5'	mRNA	2.94535	1.19993e-133	Up	-1.47495	6.51727e-57	Down
84036	'Kcnn1'	mRNA	1.63575	5.23455e-14	Up	-1.20458	3.67325e-09	Down
84682	'Cox4i2'	mRNA	2.80468	2.51727e-29	Up	-2.36172	1.75953e-24	Down
85031	'Pla1a'	mRNA	1.83203	4.13062e-13	Up	-1.10653	1.15207e-06	Down
89867	'Sec16b'	mRNA	2.51577	1.12239e-43	Up	-1.10629	1.44921e-14	Down
93686	'Rbfox2'	mRNA	2.28788	0	Up	-1.04458	4.17039e-159	Down
93689	'Lmod1'	mRNA	4.74859	1.10417e-134	Up	-1.02417	7.44447e-24	Down
93699	'Pcdhgb1'	mRNA	3.50929	1.87707e-27	Up	-1.08993	5.85598e-07	Down
93700	'Pcdhgb2'	mRNA	2.22006	1.87461e-20	Up	-2.23475	1.4005e-20	Down
93705	'Pcdhgb8'	mRNA	1.86314	2.51629e-13	Up	-1.45066	1.41683e-09	Down
93708	'Pcdhgc5'	mRNA	1.63768	6.66744e-29	Up	-1.57812	1.63443e-27	Down
93710	'Pcdhga2'	mRNA	2.73528	8.29348e-16	Up	-2.15673	3.25568e-12	Down
93711	'Pcdhga3'	mRNA	2.89296	1.38511e-20	Up	-1.20106	4.22483e-07	Down
93712	'Pcdhga4'	mRNA	2.57058	3.22645e-79	Up	-1.80094	1.51235e-51	Down
93713	'Pcdhga5'	mRNA	2.66695	2.63137e-71	Up	-1.45707	3.51597e-33	Down
93714	'Pcdhga6'	mRNA	2.30118	2.98023e-26	Up	-1.48853	4.7255e-15	Down
93715	'Pcdhga7'	mRNA	2.24077	2.00953e-37	Up	-1.41538	1.8736e-20	Down
93716	'Pcdhga8'	mRNA	2.23829	1.35171e-27	Up	-1.08213	2.41693e-10	Down
93717	'Pcdhga9'	mRNA	1.41856	2.42549e-10	Up	-1.28009	6.84358e-09	Down
93723	'Pcdhga11'	mRNA	1.59109	2.97265e-07	Up	-1.52946	8.75834e-07	Down
93735	'Wnt16'	mRNA	3.38047	2.24772e-07	Up	-3.27418	4.4319e-07	Down
93761	'Smarca1'	mRNA	3.42185	4.91128e-43	Up	-2.9915	1.74117e-38	Down
93843	'Pnck'	mRNA	2.64554	8.99929e-06	Up	-2.00277	0.000249832	Down
93873	'Pcdhb2'	mRNA	3.02941	1.96641e-09	Up	-2.19025	7.96931e-07	Down
93874	'Pcdhb3'	mRNA	1.53084	4.25655e-05	Up	-1.95151	1.45313e-06	Down
93875	'Pcdhb4'	mRNA	2.60429	1.06819e-05	Up	-2.00597	0.000244077	Down
93876	'Pcdhb5'	mRNA	2.50904	3.38566e-13	Up	-2.06067	1.50207e-10	Down
93879	'Pcdhb8'	mRNA	1.78137	0.00064509	Up	-2.65502	1.40139e-05	Down
93880	'Pcdhb9'	mRNA	2.84813	3.52613e-28	Up	-2.34234	5.86812e-23	Down
93881	'Pcdhb10'	mRNA	2.79621	0.000217862	Up	-2.40683	0.000911873	Down
93885	'Pcdhb14'	mRNA	2.48792	3.9816e-06	Up	-1.69329	0.000469455	Down
93886	'Pcdhb15'	mRNA	1.87364	0.00010716	Up	-1.6056	0.000706872	Down
93887	'Pcdhb16'	mRNA	1.65296	3.51908e-13	Up	-1.39821	1.84604e-10	Down
93888	'Pcdhb17'	mRNA	2.24139	2.37731e-22	Up	-1.37009	8.03549e-12	Down
93889	'Pcdhb18'	mRNA	2.38326	1.8792e-07	Up	-1.35349	0.000632357	Down
93890	'Pcdhb19'	mRNA	2.6515	1.5511e-09	Up	-2.27097	4.70992e-08	Down
93891	'Pcdhb20'	mRNA	1.84389	4.59697e-07	Up	-2.04974	8.00249e-08	Down
93892	'Pcdhb21'	mRNA	2.53798	4.64953e-06	Up	-1.86601	0.000227766	Down
93893	'Pcdhb22'	mRNA	2.53453	1.54548e-20	Up	-1.45408	2.23873e-10	Down
94109	'Csmd1'	mRNA	1.75877	5.73665e-152	Up	-1.79824	3.21837e-158	Down
94187	'Zfp423'	mRNA	3.17516	1.02192e-32	Up	-1.77751	3.2026e-17	Down
94275	'Maged1'	mRNA	2.16337	0	Up	-1.06241	0	Down
94352	'Loxl2'	mRNA	2.99869	0	Up	-1.04199	0	Down
97440	'B3gnt9'	mRNA	1.6052	9.46842e-33	Up	-1.06548	5.93214e-18	Down
98752	'Fcrla'	mRNA	-3.77333	7.62006e-29	Down	2.9149	2.08099e-13	Up
99586	'Dpyd'	mRNA	5.43953	2.16959e-11	Up	-1.56795	0.000272814	Down

## Sheet: Model vs Control-Rg vs Model
co-regulated DEGs in Rg group
Gene ID	Gene Symbol	Type	log2 (Model / Control)	Qvalue (Model / Control)	Up-Down-Regulation(Model / Control)	log2 (Rg / Model)	Qvalue (Rg / Model)	Up-Down-Regulation(Rg / Model)
100034251	'Wfdc17'	mRNA	1.67829	0	Up	-1.47026	0	Down
100034684	'BC100530'	mRNA	2.3356	7.25413e-15	Up	-1.70758	3.82973e-10	Down
100039246	'Plac9b'	mRNA	4.26269	4.16207e-39	Up	-1.72893	4.29904e-16	Down
100039796	'Tgtp2'	mRNA	3.24627	4.6198e-271	Up	-3.06061	1.36177e-256	Down
100040972	'Tceal7'	mRNA	-5.25807	2.1612e-171	Down	1.82936	2.19775e-07	Up
100041151	'Gm3636'	mRNA	2.39102	1.11644e-11	Up	-2.20414	1.51116e-10	Down
100041194	'Ahnak2'	mRNA	-1.70167	0	Down	1.0382	0	Up
100042960	'Gm4131'	mRNA	-1.79291	4.30461e-56	Down	1.12733	2.50508e-18	Up
100043381	'Gm14308'	mRNA	-4.02042	1.79342e-55	Down	3.35096	5.85384e-31	Up
100102	'Pcsk9'	mRNA	2.40559	8.94677e-07	Up	-2.23257	3.70212e-06	Down
100129	'Gpr153'	mRNA	2.78917	3.22611e-226	Up	-3.49163	3.47746e-277	Down
100340	'Smpdl3b'	mRNA	1.95266	5.04115e-32	Up	-1.38298	6.64288e-20	Down
100342	'Tent5b'	mRNA	3.29338	1.28895e-13	Up	-1.23966	0.000119055	Down
100502940	'Colca2'	mRNA	2.63776	4.37105e-12	Up	-1.9717	1.0106e-08	Down
100503085	'Klhl3'	mRNA	-1.91273	6.22731e-05	Down	1.98982	3.15935e-05	Up
100503884	'Ccdc149'	mRNA	2.59823	9.33166e-11	Up	-3.05457	2.642e-12	Down
100504195	'Micalcl'	mRNA	-1.6497	1.98713e-16	Down	1.85772	9.40743e-22	Up
100504404	'H2-Ea-ps'	mRNA	-3.53693	3.27823e-126	Down	1.77493	3.32375e-18	Up
100504518	'3425401B19Rik'	mRNA	1.71784	6.63926e-15	Up	-2.40683	3.62342e-22	Down
100678	'Psph'	mRNA	1.09535	9.59378e-61	Up	-1.19214	3.54366e-69	Down
100689	'Spon2'	mRNA	5.03008	2.6986e-121	Up	-2.36877	5.23004e-68	Down
100702	'Gbp6'	mRNA	1.0047	8.22092e-13	Up	-1.43298	2.46702e-21	Down
100862085	'Gm16867'	mRNA	2.18496	0.000142893	Up	-2.4942	4.94638e-05	Down
100862175	'Gm10698'	pseudo	1.82033	7.09049e-61	Up	1.20651	8.4567e-76	Up
100952	'Emilin1'	mRNA	1.477	0	Up	-1.10503	0	Down
101055907	'Gm15246'	mRNA	1.4092	1.78985e-06	Up	-1.23474	2.3076e-05	Down
101240	'Wdr91'	mRNA	-1.03529	1.51677e-261	Down	1.12091	0	Up
101359	'Prrt4'	mRNA	3.46709	3.4809e-55	Up	-3.84251	3.29881e-59	Down
101401	'Adamts9'	mRNA	1.81497	4.47623e-48	Up	-1.35784	8.59279e-32	Down
101488	'Slco2b1'	mRNA	-1.52377	6.36048e-178	Down	2.01858	0	Up
101544	'Zfp575'	mRNA	1.23318	2.36815e-05	Up	-2.49626	4.87102e-12	Down
101809	'Spred3'	mRNA	1.99797	2.2552e-73	Up	-1.38095	9.43636e-44	Down
102075	'Plekhg4'	mRNA	2.27494	2.85889e-27	Up	-3.14631	7.65501e-38	Down
102502	'Pls1'	mRNA	1.9778	3.25174e-142	Up	1.14014	5.40602e-139	Up
102631909	'Gm30124'	mRNA	4.15665	4.41289e-11	Up	-1.86202	1.86625e-05	Down
102632483	'Gm17330'	mRNA	2.303	1.55504e-28	Up	-1.49667	2.44115e-16	Down
102633156	'LOC102633156'	mRNA	-1.9067	1.13983e-18	Down	-6.68996	5.38563e-12	Down
102635360	'Gm32719'	mRNA	2.45723	2.65778e-18	Up	-2.20392	4.63297e-16	Down
102635496	'Malrd1'	mRNA	4.92016	3.59017e-08	Up	-4.91707	5.07291e-08	Down
102635944	'Gm33153'	mRNA	2.25101	7.10795e-16	Up	-1.77944	7.42577e-12	Down
102638268	'1700014D04Rik'	mRNA	3.10073	0.00040784	Up	-3.09764	0.000533459	Down
102640839	'Gm12963'	lncRNA	3.4727	1.83358e-30	Up	-4.46961	2.60049e-35	Down
102857	'Slc6a8'	mRNA	-1.25045	0	Down	1.11286	0	Up
103266	'Tmem263'	mRNA	1.60886	3.97663e-106	Up	-1.03506	4.99321e-54	Down
103406	'Zfr2'	mRNA	1.25875	3.75778e-09	Up	-1.96192	3.98448e-16	Down
103511	'Calhm5'	mRNA	3.09035	1.50616e-60	Up	-1.65039	5.97581e-29	Down
103743	'Tmem98'	mRNA	2.81907	6.39726e-147	Up	-2.0899	4.43142e-104	Down
103768	'Tubg2'	mRNA	2.84961	5.05931e-23	Up	-2.75068	4.5013e-22	Down
103889	'Hoxb2'	mRNA	2.87577	4.54189e-14	Up	-1.37791	4.92493e-06	Down
103967	'Dnm3'	mRNA	1.87577	4.59321e-05	Up	-2.52475	1.13917e-06	Down
103968	'Plin1'	mRNA	4.59823	0.000691836	Up	3.58477	4.56289e-29	Up
104009	'Qsox1'	mRNA	1.93202	0	Up	-1.3269	0	Down
104027	'Synpo'	mRNA	2.90135	0	Up	-3.46563	0	Down
104080	'Nxph4'	mRNA	3.10799	9.02377e-53	Up	-3.14671	3.71114e-53	Down
104445	'Cdc42ep1'	mRNA	2.58118	4.31748e-265	Up	-1.75496	2.5261e-163	Down
104759	'Pld4'	mRNA	1.82934	0	Up	-1.74794	0	Down
104816	'Aspg'	mRNA	2.87125	7.34756e-06	Up	-3.86816	4.72679e-07	Down
105242430	'Gm38699'	mRNA	4.02201	5.09609e-11	Up	-4.20585	4.09215e-11	Down
105242869	'Gm38958'	lncRNA	-2.02664	3.31971e-05	Down	2.23659	2.53215e-06	Up
105244034	'LOC105244034'	mRNA	-4.94279	9.28017e-05	Down	7.39769	1.01626e-19	Up
105244931	'Gm40453'	mRNA	-2.23478	4.94324e-42	Down	-2.92896	8.22835e-13	Down
105245278	'Gm40755'	mRNA	2.17462	4.36165e-09	Up	-1.90689	1.04487e-07	Down
105245383	'Gm40848'	mRNA	1.29154	4.14716e-09	Up	-1.34355	1.88556e-09	Down
105298	'Epdr1'	mRNA	2.60004	0	Up	-2.43953	0	Down
105387	'Akr1c14'	mRNA	2.23566	2.64426e-06	Up	-1.40249	0.000983054	Down
105675	'Ppif'	mRNA	1.28421	2.63759e-84	Up	1.01743	9.67073e-117	Up
105734727	'Gm27021'	mRNA	-1.11749	0.000979969	Down	1.66463	5.84051e-08	Up
105785	'Kdelr3'	mRNA	2.63732	1.35654e-241	Up	-1.75534	1.76202e-145	Down
105827	'Amigo2'	mRNA	2.10937	1.46854e-31	Up	-3.0426	1.14276e-46	Down
105859	'Csdc2'	mRNA	2.98341	4.22055e-05	Up	-2.56046	0.000212921	Down
106369	'Ypel1'	mRNA	2.35235	1.08531e-11	Up	-1.7099	5.5106e-08	Down
106393	'Srl'	mRNA	1.11387	8.53272e-10	Up	-1.01767	1.80585e-08	Down
106722	'Mpig6b'	mRNA	2.09127	7.48746e-52	Up	1.54818	7.06581e-99	Up
106861	'Abhd3'	mRNA	-1.07984	1.43395e-06	Down	1.28261	3.53791e-09	Up
106877	'Afap1l1'	mRNA	1.72639	1.91626e-18	Up	-1.63166	5.91169e-17	Down
107221	'Ffar4'	mRNA	-2.19618	1.49505e-05	Down	2.34738	2.61024e-06	Up
107272	'Psat1'	mRNA	1.11692	0	Up	-1.37136	0	Down
107351	'Kank1'	mRNA	2.29567	4.1782e-46	Up	-1.43594	9.86048e-25	Down
107503	'Atf5'	mRNA	1.35779	0	Up	-1.83822	0	Down
107515	'Lgr4'	mRNA	1.92609	4.83133e-62	Up	-1.20214	1.57592e-31	Down
107581	'Col16a1'	mRNA	2.19452	0	Up	-1.98652	0	Down
107585	'Dio3'	mRNA	3.6857	8.1067e-143	Up	-4.96639	7.67687e-166	Down
107589	'Mylk'	mRNA	3.60544	0	Up	-2.1096	0	Down
107684	'Coro2a'	mRNA	-1.11567	1.59189e-149	Down	1.03666	1.554e-125	Up
107869	'Cth'	mRNA	2.62658	5.74825e-76	Up	-4.26091	1.40589e-112	Down
107895	'Mgat5'	mRNA	-1.2392	0	Down	1.0185	2.82931e-200	Up
108030	'Lin7a'	mRNA	2.82062	1.28969e-05	Up	-2.49272	6.22516e-05	Down
108037	'Shmt2'	mRNA	1.7389	0	Up	-1.12031	0	Down
108052	'Slc14a1'	mRNA	1.70717	1.96852e-38	Up	2.42339	0	Up
108075	'Ltbp4'	mRNA	1.41381	1.86072e-05	Up	-2.35413	1.37782e-09	Down
108089	'Rnf144a'	mRNA	1.64281	5.83523e-27	Up	-1.04441	6.90663e-14	Down
108096	'Slco1a5'	mRNA	2.979	6.45461e-13	Up	-1.3231	3.60606e-05	Down
108153	'Adamts7'	mRNA	1.36648	5.39666e-24	Up	-1.83896	5.24577e-36	Down
108154	'Adamts6'	mRNA	2.9662	1.9243e-106	Up	-1.63489	9.16443e-52	Down
108167368	'LOC108167368'	mRNA	2.11925	3.47484e-11	Up	-1.18458	2.24012e-05	Down
108167614	'Gm46084'	mRNA	1.25592	5.19266e-05	Up	-1.25427	7.04857e-05	Down
108167886	'Gm46272'	mRNA	-1.2539	9.14932e-18	Down	1.044	9.67634e-12	Up
108168534	'Gm46714'	mRNA	2.31644	4.81568e-06	Up	2.58157	1.0477e-33	Up
108682	'Gpt2'	mRNA	1.23379	3.46044e-81	Up	-1.69313	2.39557e-129	Down
108899	'2700081O15Rik'	mRNA	1.83054	2.50089e-96	Up	-1.47988	3.26649e-71	Down
108927	'Lhfp'	mRNA	2.91265	0	Up	-1.19525	2.5285e-171	Down
109042	'Cavin3'	mRNA	2.45726	3.2008e-164	Up	-2.03426	2.70485e-130	Down
109205	'Sobp'	mRNA	3.5193	1.39799e-79	Up	-2.85324	6.64069e-66	Down
109245	'Lrrc39'	mRNA	-1.23843	2.92278e-18	Down	1.5836	2.22146e-32	Up
109624	'Cald1'	mRNA	2.72943	0	Up	-1.11431	0	Down
109676	'Ank2'	mRNA	2.2774	1.4957e-60	Up	-2.80981	4.44925e-76	Down
109700	'Itga1'	mRNA	1.56594	2.64994e-57	Up	-1.82138	1.97397e-70	Down
110197	'Dgkg'	mRNA	1.66953	3.24761e-34	Up	1.04726	2.53176e-34	Up
110310	'Krt7'	mRNA	3.96323	1.12223e-36	Up	-1.66468	5.71216e-15	Down
110351	'Rap1gap'	mRNA	1.02734	3.04647e-09	Up	-1.01018	7.15326e-09	Down
110380	'Shroom2'	mRNA	2.61417	1.91685e-14	Up	-2.05854	5.19012e-11	Down
110454	'Ly6a'	mRNA	1.9063	5.18466e-42	Up	-3.01471	2.00338e-70	Down
110532	'Adarb1'	mRNA	2.2171	4.08376e-201	Up	-1.17351	2.0198e-81	Down
110596	'Arhgef28'	mRNA	2.36526	9.56829e-20	Up	-1.46983	7.6865e-11	Down
110862	'Kcnq3'	mRNA	1.22167	0.000184691	Up	-1.0937	0.000837353	Down
110876	'Scn2a'	mRNA	3.30286	9.86932e-18	Up	-2.41161	4.64468e-13	Down
110877	'Slc18a1'	mRNA	-1.47612	3.47978e-06	Down	1.90409	1.14927e-10	Up
110893	'Slc8a3'	mRNA	2.8562	1.75536e-09	Up	-2.11814	6.14488e-07	Down
11304	'Abca4'	mRNA	4.22937	1.00541e-65	Up	-1.62299	1.56701e-24	Down
114142	'Foxp2'	mRNA	4.55258	4.04505e-22	Up	-3.06149	6.48268e-17	Down
11423	'Ache'	mRNA	2.88899	1.39635e-247	Up	1.14483	1.73919e-157	Up
114301	'Palmd'	mRNA	5.2305	9.31995e-45	Up	-4.0899	1.46205e-40	Down
11433	'Acp5'	mRNA	-2.24096	0	Down	1.53924	0	Up
11435	'Chrna1'	mRNA	-1.33255	3.6299e-06	Down	-1.93652	0.000193378	Down
11450	'Adipoq'	mRNA	5.2612	3.62328e-10	Up	3.09063	1.56296e-56	Up
11459	'Acta1'	mRNA	-3.03742	2.2805e-84	Down	-1.90391	5.35568e-07	Down
11464	'Actc1'	mRNA	-2.74385	9.49238e-25	Down	-2.53374	0.000268101	Down
11474	'Actn3'	mRNA	1.58774	3.81893e-22	Up	-3.52324	1.37546e-53	Down
11475	'Acta2'	mRNA	4.05665	0	Up	-1.19262	0	Down
114774	'Pawr'	mRNA	3.19513	5.47678e-192	Up	-1.93214	4.78255e-109	Down
11486	'Ada'	mRNA	-1.51309	1.43351e-155	Down	1.571	1.17122e-170	Up
11488	'Adam11'	mRNA	1.4827	1.29842e-05	Up	-2.54374	4.70215e-10	Down
11499	'Adam5'	mRNA	3.76816	1.1048e-06	Up	-3.76506	1.54154e-06	Down
11501	'Adam8'	mRNA	-1.31768	0	Down	1.03143	0	Up
11504	'Adamts1'	mRNA	1.19919	5.57484e-141	Up	-1.91489	7.51509e-279	Down
11520	'Plin2'	mRNA	-1.11466	0	Down	1.21866	0	Up
11522	'Adh1'	mRNA	5.41699	3.94412e-31	Up	-2.9114	1.16036e-21	Down
11529	'Adh7'	mRNA	1.65713	1.29177e-29	Up	-1.204	1.28494e-18	Down
11535	'Adm'	mRNA	4.28715	0	Up	-1.8807	1.52191e-174	Down
11542	'Adora3'	mRNA	-2.22015	3.53143e-15	Down	1.35079	6.74503e-05	Up
11549	'Adra1a'	mRNA	-1.96472	2.4856e-83	Down	2.42446	1.59207e-147	Up
11550	'Adra1d'	mRNA	5.55243	3.38239e-23	Up	-1.19178	1.12577e-05	Down
11567	'Avil'	mRNA	2.2149	9.92847e-07	Up	-1.36381	0.000719722	Down
11568	'Aebp1'	mRNA	2.37464	0	Up	-1.36746	0	Down
11576	'Afp'	mRNA	-1.95356	1.49164e-05	Down	3.32481	2.8764e-21	Up
11602	'Angpt4'	mRNA	4.36612	5.61609e-136	Up	-3.91237	1.40852e-127	Down
11606	'Agt'	mRNA	5.75024	9.15542e-77	Up	-1.80854	2.22276e-30	Down
11624	'Ahrr'	mRNA	-1.43843	2.5746e-07	Down	2.28607	1.16686e-21	Up
11636	'Ak1'	mRNA	2.563	0	Up	-1.21322	1.54484e-148	Down
11639	'Ak4'	mRNA	1.55343	3.98306e-97	Up	-1.09473	6.99257e-57	Down
11647	'Alpl'	mRNA	2.89735	4.35184e-82	Up	-1.0869	2.04411e-22	Down
11668	'Aldh1a1'	mRNA	3.60605	2.9814e-132	Up	1.14806	5.02034e-70	Up
11670	'Aldh3a1'	mRNA	-1.88485	3.7588e-05	Down	2.93978	6.62095e-15	Up
11684	'Alox12'	mRNA	1.90279	0	Up	1.61955	0	Up
116847	'Prelp'	mRNA	3.42831	2.64983e-169	Up	-1.44249	2.85883e-60	Down
11722	'Amy1'	mRNA	5.81132	2.05435e-14	Up	-3.80823	2.08822e-12	Down
11727	'Ang'	mRNA	2.05438	3.23415e-15	Up	-1.9951	1.57192e-14	Down
11735	'Ank3'	mRNA	2.38657	2.0644e-64	Up	-1.53255	4.23907e-36	Down
11752	'Anxa8'	mRNA	4.01327	4.4757e-18	Up	-2.63166	9.01583e-13	Down
11754	'Aoc3'	mRNA	3.79118	2.22895e-264	Up	-1.52751	1.30533e-94	Down
117606	'Boc'	mRNA	2.90508	7.29861e-132	Up	-1.79981	1.41856e-74	Down
11770	'Fabp4'	mRNA	-1.78505	0	Down	1.2239	0	Up
11785	'Apbb1'	mRNA	2.61067	1.52101e-68	Up	-2.07995	2.10024e-52	Down
11803	'Aplp1'	mRNA	2.76719	2.84443e-58	Up	-2.0536	2.7197e-41	Down
11813	'Apoc2'	mRNA	2.41639	6.07408e-303	Up	-2.54077	0	Down
11835	'Ar'	mRNA	2.98335	2.98739e-88	Up	-1.88648	6.03782e-52	Down
118449	'Synpo2'	mRNA	4.13025	2.43573e-275	Up	-2.22808	3.87551e-155	Down
118453	'Mmp28'	mRNA	1.55057	1.04043e-14	Up	-1.66253	5.8243e-16	Down
11846	'Arg1'	mRNA	-1.58263	5.64092e-51	Down	-3.08452	1.51979e-38	Down
11847	'Arg2'	mRNA	-1.03071	4.0539e-34	Down	1.81401	2.03413e-134	Up
11876	'Artn'	mRNA	3.40559	4.20556e-09	Up	-2.23257	3.70212e-06	Down
11910	'Atf3'	mRNA	-1.71418	0	Down	1.3511	0	Up
11966	'Atp6v1b2'	mRNA	-1.25659	0	Down	1.04447	0	Up
11981	'Atp9a'	mRNA	2.88974	3.96914e-114	Up	-1.76272	3.96827e-63	Down
11989	'Slc7a3'	mRNA	2.3352	1.56173e-09	Up	-3.03254	4.63639e-12	Down
12035	'Bcat1'	mRNA	2.38834	0	Up	-1.62793	1.15193e-225	Down
12064	'Bdnf'	mRNA	5.07936	5.70579e-48	Up	-2.4133	1.16881e-27	Down
12111	'Bgn'	mRNA	2.63977	0	Up	-1.8378	0	Down
12121	'Bicd1'	mRNA	1.9608	8.14982e-18	Up	1.46039	4.1525e-31	Up
12140	'Fabp7'	mRNA	-3.53057	4.7302e-192	Down	3.30839	4.52307e-156	Up
12142	'Prdm1'	mRNA	-1.32755	2.74219e-52	Down	1.53568	2.03357e-74	Up
12153	'Bmp1'	mRNA	1.89151	0	Up	-2.33004	0	Down
12159	'Bmp4'	mRNA	6.0904	1.46015e-293	Up	-6.15718	1.07035e-292	Down
12160	'Bmp5'	mRNA	3.53723	2.17922e-186	Up	-2.48608	1.28599e-132	Down
12166	'Bmpr1a'	mRNA	1.98213	5.93643e-229	Up	-1.64586	2.59612e-177	Down
12176	'Bnip3'	mRNA	1.92683	0	Up	-1.63518	0	Down
12192	'Zfp36l1'	mRNA	1.60722	0	Up	-1.12709	0	Down
12217	'Bsn'	mRNA	-2.11959	9.8279e-147	Down	1.34279	1.09418e-45	Up
12258	'Serping1'	mRNA	2.49489	0	Up	-3.39292	0	Down
12265	'Ciita'	mRNA	-2.68587	6.60451e-21	Down	1.46657	6.30762e-05	Up
12268	'C4b'	mRNA	3.93157	4.6159e-93	Up	-1.91659	6.04339e-45	Down
12288	'Cacna1c'	mRNA	2.22992	5.71967e-84	Up	-1.34275	7.13542e-42	Down
12293	'Cacna2d1'	mRNA	2.00866	1.34693e-99	Up	-1.37644	1.48457e-58	Down
12297	'Cacnb3'	mRNA	2.44062	1.05945e-200	Up	-1.81318	8.81567e-138	Down
12335	'Capn3'	mRNA	1.75375	2.69134e-13	Up	1.6797	2.60133e-37	Up
12348	'Car11'	mRNA	2.28629	4.63387e-12	Up	-2.45312	7.83266e-13	Down
12364	'Casp12'	mRNA	2.56679	1.76093e-168	Up	-1.5745	9.04234e-90	Down
12395	'Runx1t1'	mRNA	3.62945	1.42344e-68	Up	-2.71562	8.51608e-53	Down
12398	'Cbfa2t3'	mRNA	1.15966	3.08056e-44	Up	1.122	1.05e-89	Up
12399	'Runx3'	mRNA	1.47296	2.0707e-145	Up	-1.3685	5.36794e-130	Down
12404	'Cbln1'	mRNA	3.73574	4.06008e-54	Up	-2.27321	1.39281e-33	Down
12406	'Serpinh1'	mRNA	2.58292	0	Up	-1.94691	0	Down
12409	'Cbr2'	mRNA	2.83786	8.79863e-121	Up	-2.96152	1.08223e-125	Down
12444	'Ccnd2'	mRNA	2.33331	0	Up	-1.04704	3.11904e-276	Down
12483	'Cd22'	mRNA	-2.85789	0	Down	1.37379	4.39607e-201	Up
12484	'Cd24a'	mRNA	-1.19732	8.00165e-111	Down	1.06278	1.99783e-83	Up
12490	'Cd34'	mRNA	3.36851	0	Up	-1.85427	2.55727e-266	Down
12491	'Cd36'	mRNA	-2.66579	0	Down	2.06682	0	Up
12494	'Cd38'	mRNA	1.46927	4.40211e-161	Up	-1.8793	1.02228e-227	Down
12520	'Cd81'	mRNA	2.49418	0	Up	-1.10901	0	Down
12552	'Cdh11'	mRNA	2.18894	0	Up	-1.73369	0	Down
12554	'Cdh13'	mRNA	1.35431	8.52086e-06	Up	-1.67314	2.40037e-07	Down
12558	'Cdh2'	mRNA	2.12632	0	Up	-1.0334	6.13048e-124	Down
12578	'Cdkn2a'	mRNA	1.97134	1.32484e-39	Up	-2.17817	1.23232e-44	Down
12579	'Cdkn2b'	mRNA	2.40634	3.93932e-127	Up	-2.84495	4.31705e-152	Down
12589	'Ift81'	mRNA	1.69134	1.29607e-38	Up	-1.50465	1.26957e-32	Down
12609	'Cebpd'	mRNA	1.89915	1.02881e-263	Up	-2.02279	4.83973e-286	Down
12623	'Ces1g'	mRNA	6.10073	2.88097e-09	Up	-1.63821	0.000879056	Down
12642	'Ch25h'	mRNA	1.15077	1.5302e-12	Up	-1.16085	1.54394e-12	Down
12643	'Chad'	mRNA	1.4987	0.000392216	Up	1.08936	6.72118e-05	Up
12667	'Chrd'	mRNA	4.05766	3.12205e-08	Up	-3.46961	2.33764e-07	Down
12695	'Patj'	mRNA	2.13665	3.25136e-08	Up	-1.85345	7.06678e-07	Down
12702	'Socs3'	mRNA	1.78665	0	Up	-2.2536	0	Down
12771	'Ccr3'	mRNA	-2.60026	4.44997e-23	Down	2.21633	5.61073e-15	Up
12772	'Ccr2'	mRNA	2.59181	0	Up	-2.15542	0	Down
12794	'Cnih2'	mRNA	1.30873	0.000282245	Up	-2.30563	7.17498e-08	Down
12801	'Cnr1'	mRNA	1.59823	0.000340771	Up	2.73233	2.20215e-40	Up
12805	'Cntn1'	mRNA	3.30667	5.28079e-08	Up	-1.90004	0.000102256	Down
12808	'Cobl'	mRNA	2.79288	2.8942e-17	Up	-1.48722	3.08476e-08	Down
12814	'Col11a1'	mRNA	5.32591	0	Up	-5.40153	0	Down
12816	'Col12a1'	mRNA	3.79514	0	Up	-2.46368	0	Down
12818	'Col14a1'	mRNA	1.21258	0.000245592	Up	-1.15702	0.000544877	Down
12822	'Col18a1'	mRNA	2.20908	0	Up	-1.07588	4.47587e-164	Down
12824	'Col2a1'	mRNA	3.82541	3.68869e-124	Up	-1.17176	4.98261e-30	Down
12825	'Col3a1'	mRNA	3.71701	0	Up	-5.262	0	Down
12830	'Col4a5'	mRNA	2.47893	6.82331e-33	Up	-1.56438	2.11177e-18	Down
12831	'Col5a1'	mRNA	3.30345	0	Up	-2.7884	0	Down
12832	'Col5a2'	mRNA	3.62516	0	Up	-2.58275	0	Down
12833	'Col6a1'	mRNA	1.59299	0	Up	-1.72991	0	Down
12834	'Col6a2'	mRNA	1.51416	0	Up	-1.89807	0	Down
12836	'Col7a1'	mRNA	2.12875	1.32846e-11	Up	-1.47358	2.5694e-07	Down
12837	'Col8a1'	mRNA	3.9404	0	Up	-2.0852	0	Down
12842	'Col1a1'	mRNA	3.2005	0	Up	-3.77849	0	Down
12843	'Col1a2'	mRNA	3.02935	0	Up	-3.44513	0	Down
12862	'Cox6a2'	mRNA	1.19357	8.90212e-11	Up	-2.63685	3.21897e-29	Down
12870	'Cp'	mRNA	1.89317	0	Up	-2.91719	0	Down
12873	'Cpa3'	mRNA	-1.72995	8.04037e-08	Down	2.02085	5.01547e-11	Up
12876	'Cpe'	mRNA	2.90829	1.20926e-294	Up	-1.56914	8.47366e-137	Down
12890	'Cplx2'	mRNA	1.42801	7.85028e-16	Up	-1.3054	8.40131e-14	Down
12904	'Crabp2'	mRNA	3.11281	2.33406e-63	Up	-4.0426	6.42722e-77	Down
12936	'Pcdha4'	mRNA	3.16605	1.14713e-06	Up	-5.96204	2.07239e-08	Down
12943	'Pcdha10'	mRNA	6.03208	6.67989e-09	Up	-2.35092	3.00342e-05	Down
12983	'Csf2rb'	mRNA	-1.27796	0	Down	1.34536	0	Up
12984	'Csf2rb2'	mRNA	-1.507	0	Down	1.5189	0	Up
13003	'Vcan'	mRNA	3.09484	0	Up	-1.99923	0	Down
13008	'Csrp2'	mRNA	3.46683	0	Up	-2.29955	0	Down
13011	'Cst7'	mRNA	1.32337	2.27221e-15	Up	-2.12763	1.18946e-28	Down
13032	'Ctsc'	mRNA	1.32402	0	Up	-1.17657	0	Down
13039	'Ctsl'	mRNA	-2.91232	0	Down	1.16843	0	Up
13052	'Cxadr'	mRNA	1.44809	9.87773e-09	Up	-1.04725	1.38396e-05	Down
13078	'Cyp1b1'	mRNA	2.08385	0	Up	-1.08206	0	Down
13132	'Dab2'	mRNA	2.1496	0	Up	-1.33393	0	Down
13162	'Slc6a3'	mRNA	3.35566	2.28063e-14	Up	1.24096	6.40912e-10	Up
13170	'Dbp'	mRNA	1.29676	4.11236e-34	Up	-1.67065	5.94641e-49	Down
13175	'Dclk1'	mRNA	2.19382	0	Up	-1.78557	0	Down
13179	'Dcn'	mRNA	-1.28463	3.82998e-269	Down	-1.17303	2.6598e-96	Down
13371	'Dio2'	mRNA	-1.89487	0	Down	1.14609	3.56619e-189	Up
13395	'Dlx5'	mRNA	3.28176	4.36992e-97	Up	-2.68498	6.40742e-80	Down
13396	'Dlx6'	mRNA	3.65067	1.10627e-30	Up	-2.95827	1.19486e-25	Down
13400	'Dmpk'	mRNA	3.59753	0	Up	-1.4956	6.43413e-287	Down
13429	'Dnm1'	mRNA	1.75024	2.81864e-15	Up	-2.20282	4.63375e-20	Down
13435	'Dnmt3a'	mRNA	-1.4592	0	Down	1.12545	0	Up
13479	'Dpep1'	mRNA	4.43953	5.19873e-268	Up	-1.88624	1.22251e-117	Down
13497	'Drp2'	mRNA	1.6758	1.2767e-07	Up	-1.71767	1.06101e-07	Down
13537	'Dusp2'	mRNA	-1.55727	7.05466e-16	Down	1.98443	1.39926e-28	Up
13587	'Ear2'	mRNA	-1.15266	1.15436e-57	Down	2.22215	1.85188e-304	Up
13591	'Ebf1'	mRNA	2.39409	1.0444e-246	Up	-1.27552	1.1624e-103	Down
13593	'Ebf3'	mRNA	4.33229	0	Up	-3.22109	0	Down
13607	'Eda'	mRNA	4.61813	7.69793e-133	Up	-3.11254	9.82541e-102	Down
13608	'Edar'	mRNA	6.29867	2.09517e-10	Up	-6.29558	2.99417e-10	Down
13612	'Edil3'	mRNA	2.38078	2.51648e-164	Up	-2.91879	2.69093e-204	Down
13614	'Edn1'	mRNA	4.72099	6.61292e-227	Up	-2.27932	1.41875e-123	Down
13618	'Ednrb'	mRNA	3.14736	0	Up	-2.72385	0	Down
13628	'Eef1a2'	mRNA	-3.2974	0	Down	1.52232	6.64326e-99	Up
13636	'Efna1'	mRNA	1.37584	8.768e-07	Up	-2.91707	1.04614e-15	Down
13637	'Efna2'	mRNA	2.16977	3.76026e-26	Up	-2.22808	8.39884e-27	Down
13639	'Efna4'	mRNA	3.06714	8.96522e-34	Up	-2.5876	2.06408e-28	Down
13640	'Efna5'	mRNA	2.87777	2.30856e-70	Up	-2.30102	5.03291e-55	Down
13644	'Efs'	mRNA	3.59019	4.37208e-36	Up	-3.5871	7.09626e-36	Down
13649	'Egfr'	mRNA	2.60112	4.48415e-256	Up	-1.78647	2.45254e-160	Down
13654	'Egr2'	mRNA	-2.57059	0	Down	1.54746	8.62323e-236	Up
13685	'Eif4ebp1'	mRNA	1.32594	0	Up	-1.06116	1.36229e-273	Down
13800	'Enah'	mRNA	2.42149	0	Up	-2.06231	0	Down
13809	'Enpep'	mRNA	3.49274	6.98413e-29	Up	-1.94216	1.00372e-15	Down
13841	'Epha7'	mRNA	3.71496	4.85406e-22	Up	-2.90348	6.5015e-18	Down
13844	'Ephb2'	mRNA	3.27212	2.50869e-81	Up	-2.49321	5.94838e-62	Down
13845	'Ephb3'	mRNA	2.74006	6.63589e-43	Up	-2.46293	4.09357e-38	Down
13846	'Ephb4'	mRNA	3.03793	4.97894e-240	Up	-2.43339	8.54425e-190	Down
13848	'Ephb6'	mRNA	2.18777	7.76067e-20	Up	-1.22649	2.97937e-09	Down
13850	'Ephx2'	mRNA	1.01327	6.36065e-05	Up	-1.19862	5.75096e-06	Down
13857	'Epor'	mRNA	1.48159	6.92712e-21	Up	1.40865	2.5399e-49	Up
13865	'Nr2f1'	mRNA	2.3257	2.17379e-21	Up	-1.93029	5.31756e-17	Down
13982	'Esr1'	mRNA	1.29836	1.31416e-17	Up	-1.0608	5.99347e-13	Down
14009	'Etv1'	mRNA	1.77488	1.17264e-95	Up	-1.82467	4.41358e-99	Down
14049	'Eya2'	mRNA	4.16833	0	Up	-1.62052	7.59479e-145	Down
140557	'Smc1b'	mRNA	2.39178	0.000131589	Up	-2.38869	0.000175547	Down
140577	'Ankrd6'	mRNA	2.05074	1.03751e-09	Up	-1.08612	0.000215396	Down
14058	'F10'	mRNA	-2.39271	0	Down	1.24798	4.76108e-81	Up
14064	'F2rl2'	mRNA	1.54809	2.66943e-113	Up	1.34567	1.10246e-231	Up
14065	'F2rl3'	mRNA	1.98395	1.30759e-36	Up	1.76355	2.51749e-103	Up
14068	'F7'	mRNA	-4.01462	0	Down	2.05092	2.15475e-200	Up
14089	'Fap'	mRNA	2.04466	2.19803e-111	Up	-4.2	4.75589e-221	Down
14102	'Fas'	mRNA	1.72201	5.55822e-46	Up	-1.5979	2.84569e-41	Down
14107	'Fat1'	mRNA	3.58161	0	Up	-1.95852	0	Down
14114	'Fbln1'	mRNA	2.38064	5.38181e-169	Up	-2.29894	7.3961e-162	Down
14115	'Fbln2'	mRNA	2.99383	0	Up	-2.62524	0	Down
14118	'Fbn1'	mRNA	2.92558	0	Up	-2.62762	0	Down
14119	'Fbn2'	mRNA	4.20461	1.21189e-103	Up	-6.58003	4.43564e-111	Down
14134	'Fcnb'	mRNA	-2.12383	1.27258e-81	Down	-1.68648	1.19801e-14	Down
14160	'Lgr5'	mRNA	9.00953	1.24772e-101	Up	-6.6546	7.69678e-125	Down
14163	'Fgd1'	mRNA	2.42325	3.95314e-82	Up	-1.2373	6.6939e-33	Down
14166	'Fgf11'	mRNA	1.53817	7.79858e-16	Up	-1.02343	8.13622e-09	Down
14178	'Fgf7'	mRNA	2.8999	0	Up	-1.4072	0	Down
14183	'Fgfr2'	mRNA	3.6451	1.8198e-130	Up	-1.74787	2.09626e-58	Down
14199	'Fhl1'	mRNA	2.03151	4.48544e-124	Up	1.20954	7.52067e-135	Up
14200	'Fhl2'	mRNA	4.34443	0	Up	-2.01551	0	Down
14205	'Vegfd'	mRNA	2.30873	7.94696e-15	Up	-1.59514	2.14443e-09	Down
14230	'Fkbp10'	mRNA	2.89977	0	Up	-1.99547	0	Down
14231	'Fkbp7'	mRNA	2.2763	9.51621e-108	Up	-2.56539	2.38126e-123	Down
14261	'Fmo1'	mRNA	3.48576	1.80111e-43	Up	-2.07667	1.63998e-25	Down
14264	'Fmod'	mRNA	4.16855	2.51419e-43	Up	-3.37696	2.13775e-37	Down
14266	'Aff2'	mRNA	1.69134	6.01699e-12	Up	-1.58391	7.89272e-11	Down
14281	'Fos'	mRNA	-1.67116	0	Down	1.34023	4.16598e-274	Up
14283	'Fosl1'	mRNA	1.22437	3.00869e-52	Up	1.02302	1.37821e-78	Up
14289	'Fpr2'	mRNA	1.51906	1.1095e-31	Up	-1.32703	6.64886e-26	Down
14313	'Fst'	mRNA	4.03416	0	Up	-1.99935	7.06754e-154	Down
14314	'Fstl1'	mRNA	3.02948	0	Up	-2.4549	0	Down
14347	'Fut7'	mRNA	-1.05712	3.69959e-07	Down	2.43419	1.47269e-51	Up
14365	'Fzd3'	mRNA	1.84564	7.86639e-24	Up	-1.37437	7.74544e-16	Down
14366	'Fzd4'	mRNA	1.80769	1.38697e-21	Up	-1.51919	5.80943e-17	Down
14367	'Fzd5'	mRNA	1.80363	1.17155e-116	Up	-1.12641	5.54025e-58	Down
14370	'Fzd8'	mRNA	1.12225	1.07585e-27	Up	-1.29833	2.36561e-34	Down
14404	'Gabre'	mRNA	2.56444	1.09232e-23	Up	-2.14631	2.95402e-19	Down
14453	'Gas2'	mRNA	1.35431	1.08227e-12	Up	-1.58003	1.76379e-15	Down
14456	'Gas6'	mRNA	2.50265	0	Up	-1.63502	0	Down
14468	'Gbp2b'	mRNA	1.04173	3.0475e-28	Up	-1.55937	1.44891e-51	Down
14525	'Gcsam'	mRNA	1.63159	3.84063e-15	Up	1.65501	1.28359e-45	Up
14561	'Gdf11'	mRNA	2.03518	1.33594e-22	Up	-1.60241	1.8027e-16	Down
14582	'Gfi1b'	mRNA	2.5449	6.77657e-102	Up	1.21135	7.48108e-85	Up
14609	'Gja1'	mRNA	3.30225	0	Up	-3.38742	0	Down
14613	'Gja5'	mRNA	3.96886	1.00661e-07	Up	-2.36883	4.17409e-05	Down
14615	'Gjc1'	mRNA	1.93322	2.77632e-57	Up	-1.3399	3.80224e-34	Down
14633	'Gli2'	mRNA	3.65713	1.23454e-45	Up	-3.12352	5.09911e-40	Down
14634	'Gli3'	mRNA	1.9037	1.25532e-69	Up	-1.16517	3.53967e-34	Down
14659	'Glrp1'	mRNA	1.37435	2.58471e-14	Up	-1.35804	6.53573e-14	Down
14664	'Slc6a9'	mRNA	2.93905	6.38885e-221	Up	-3.46105	4.66465e-255	Down
14681	'Gnao1'	mRNA	3.58244	0	Up	-2.43333	2.02133e-268	Down
14687	'Gnaz'	mRNA	2.18848	1.59472e-119	Up	1.31995	4.19161e-146	Up
14726	'Pdpn'	mRNA	-2.0564	0	Down	-1.04374	4.54825e-58	Down
14729	'Gp5'	mRNA	2.54486	0	Up	1.15027	0	Up
14735	'Gpc4'	mRNA	3.02866	0	Up	-2.27039	0	Down
14745	'Lpar1'	mRNA	2.41926	1.3098e-113	Up	-1.23825	2.10836e-45	Down
14756	'Gpld1'	mRNA	2.60883	9.20855e-08	Up	-2.04024	6.03022e-06	Down
14758	'Gpm6b'	mRNA	3.24794	0	Up	-3.09923	0	Down
14778	'Gpx3'	mRNA	2.88666	0	Up	-2.0607	0	Down
14783	'Grb10'	mRNA	2.84587	0	Up	-2.28657	0	Down
14789	'P3h3'	mRNA	1.95348	1.13132e-279	Up	-1.86596	1.14074e-262	Down
14810	'Grin1'	mRNA	5.62444	5.18152e-07	Up	-3.03639	3.25407e-05	Down
14814	'Grin2d'	mRNA	1.55214	1.26655e-12	Up	-1.04814	2.87383e-07	Down
14863	'Gstm2'	mRNA	2.14247	0	Up	-1.78887	5.14386e-244	Down
14866	'Gstm5'	mRNA	2.12319	4.07492e-89	Up	-1.74776	7.3828e-69	Down
14924	'Magi1'	mRNA	1.809	1.45685e-29	Up	-1.06247	9.35339e-14	Down
14936	'Gys1'	mRNA	1.32973	3.53169e-229	Up	-1.19487	9.74792e-194	Down
14942	'Gzme'	mRNA	4.86451	3.38302e-173	Up	-1.89523	4.41991e-74	Down
14958	'H1f0'	mRNA	1.1204	1.5086e-258	Up	-1.10604	8.06344e-253	Down
14960	'H2-Aa'	mRNA	-3.56196	2.25553e-284	Down	2.33712	9.57629e-81	Up
14962	'Cfb'	mRNA	1.3933	3.37459e-13	Up	-1.53564	6.77156e-15	Down
14969	'H2-Eb1'	mRNA	-3.18493	2.96883e-131	Down	1.99182	1.02087e-34	Up
14999	'H2-DMb1'	mRNA	-2.34352	6.84354e-31	Down	1.24145	8.90962e-07	Up
15122	'Hba-a1'	mRNA	1.23115	1.05157e-34	Up	1.24801	3.86836e-82	Up
15200	'Hbegf'	mRNA	-1.163	2.43783e-25	Down	1.18287	3.67111e-26	Up
15203	'Heph'	mRNA	3.04302	6.39984e-51	Up	-1.56599	4.76706e-23	Down
15248	'Hic1'	mRNA	2.49407	6.8919e-104	Up	-1.69288	1.78003e-63	Down
15251	'Hif1a'	mRNA	1.42508	0	Up	-1.40444	0	Down
15395	'Hoxa10'	mRNA	3.27099	7.71652e-148	Up	-2.48746	3.26446e-112	Down
15396	'Hoxa11'	mRNA	1.97674	2.05136e-25	Up	-1.25118	1.50231e-13	Down
15399	'Hoxa2'	mRNA	3.0388	6.85997e-11	Up	-2.38363	1.54598e-08	Down
15400	'Hoxa3'	mRNA	2.72782	5.92253e-49	Up	-1.98746	8.27417e-34	Down
15401	'Hoxa4'	mRNA	1.65899	3.91333e-09	Up	-1.28816	1.69703e-06	Down
15402	'Hoxa5'	mRNA	2.54252	6.81601e-37	Up	-1.65901	1.03789e-21	Down
15403	'Hoxa6'	mRNA	4.51598	2.12359e-11	Up	-1.91	1.44843e-05	Down
15404	'Hoxa7'	mRNA	2.41774	8.34635e-31	Up	-1.09683	1.00947e-10	Down
15405	'Hoxa9'	mRNA	2.41361	1.0902e-78	Up	-1.90115	1.92883e-58	Down
15423	'Hoxc4'	mRNA	2.52423	5.43567e-33	Up	-1.18485	3.1101e-12	Down
15424	'Hoxc5'	mRNA	2.41381	9.88347e-19	Up	-1.27321	2.54758e-08	Down
15425	'Hoxc6'	mRNA	2.43101	4.99442e-166	Up	-1.93141	1.20067e-124	Down
15426	'Hoxc8'	mRNA	2.56378	1.82701e-26	Up	-1.37736	4.39348e-12	Down
15427	'Hoxc9'	mRNA	3.03681	2.37554e-53	Up	-1.63778	1.04818e-25	Down
15437	'Hoxd8'	mRNA	2.30873	1.35055e-21	Up	-1.6776	1.82863e-14	Down
15438	'Hoxd9'	mRNA	2.53683	0.000202507	Up	-2.21181	0.000820439	Down
15439	'Hp'	mRNA	2.5533	0	Up	-2.72066	0	Down
15529	'Sdc2'	mRNA	2.68806	0	Up	-2.19084	0	Down
15530	'Hspg2'	mRNA	2.48971	0	Up	-1.22767	0	Down
15558	'Htr2a'	mRNA	1.84515	1.21577e-09	Up	1.17943	7.12682e-11	Up
15902	'Id2'	mRNA	-1.25197	0	Down	2.08689	0	Up
15957	'Ifit1'	mRNA	1.10874	5.19275e-37	Up	-1.66773	1.16563e-67	Down
16000	'Igf1'	mRNA	-1.38418	0	Down	1.09125	0	Up
16002	'Igf2'	mRNA	1.73316	2.12037e-54	Up	-6.052	5.55906e-146	Down
16010	'Igfbp4'	mRNA	2.08767	0	Up	-2.31688	0	Down
16011	'Igfbp5'	mRNA	2.99931	0	Up	-3.91088	0	Down
16012	'Igfbp6'	mRNA	2.28629	1.16887e-15	Up	-3.0608	8.17571e-21	Down
16068	'Il18bp'	mRNA	-1.48442	2.63176e-93	Down	1.92882	3.2219e-182	Up
16069	'Jchain'	mRNA	-1.35104	1.49574e-53	Down	2.14602	1.10739e-174	Up
16149	'Cd74'	mRNA	-2.96086	0	Down	2.63601	0	Up
16157	'Il11ra1'	mRNA	-1.78666	0	Down	1.19969	2.61859e-173	Up
16170	'Il16'	mRNA	1.23318	1.07296e-81	Up	-1.27638	6.39523e-86	Down
16175	'Il1a'	mRNA	-1.03874	2.90482e-33	Down	1.14384	2.61604e-41	Up
16177	'Il1r1'	mRNA	1.70509	4.09935e-170	Up	-1.91203	1.55729e-198	Down
16190	'Il4ra'	mRNA	1.43071	0	Up	-1.25378	0	Down
16196	'Il7'	mRNA	3.44241	3.88484e-143	Up	-1.98363	3.82611e-79	Down
16197	'Il7r'	mRNA	-2.91366	0	Down	2.20513	0	Up
16322	'Inha'	mRNA	2.13301	3.88806e-14	Up	-3.023	4.43843e-20	Down
16341	'Eif3e'	mRNA	1.2891	0	Up	-1.22516	0	Down
16367	'Irs1'	mRNA	3.4279	0	Up	-1.99915	2.17401e-246	Down
16371	'Irx1'	mRNA	4.84616	2.35945e-14	Up	-5.84307	1.44571e-14	Down
16373	'Irx3'	mRNA	1.92866	6.81769e-144	Up	-1.51656	9.55929e-103	Down
16398	'Itga2'	mRNA	1.29772	5.78615e-12	Up	1.48336	1.08627e-37	Up
16411	'Itgax'	mRNA	-3.68	0	Down	1.82739	0	Up
16421	'Itgb7'	mRNA	-1.0658	1.00922e-25	Down	1.1324	2.47743e-29	Up
16425	'Itih2'	mRNA	4.7841	1.37817e-63	Up	-2.74538	1.09277e-42	Down
16431	'Itm2a'	mRNA	4.3172	0	Up	-5.373	0	Down
16490	'Kcna2'	mRNA	-1.02342	3.48954e-10	Down	2.08345	2.20579e-54	Up
16491	'Kcna3'	mRNA	2.44142	2.11768e-65	Up	1.21523	1.69037e-57	Up
16497	'Kcnab1'	mRNA	-1.9117	9.58289e-29	Down	1.40973	1.14228e-13	Up
16499	'Kcnab3'	mRNA	1.24773	1.86064e-05	Up	-1.47412	1.4508e-06	Down
16506	'Kcnd1'	mRNA	2.56966	1.17183e-29	Up	-2.52475	6.32554e-29	Down
16513	'Kcnj10'	mRNA	-1.01681	1.06664e-57	Down	1.40929	3.52651e-125	Up
16516	'Kcnj15'	mRNA	3.39355	1.33263e-18	Up	-3.78096	6.58042e-20	Down
16531	'Kcnma1'	mRNA	3.62893	1.02766e-08	Up	-2.67314	9.81961e-07	Down
16564	'Kif21a'	mRNA	2.16505	6.69208e-39	Up	-1.28537	4.1921e-19	Down
16592	'Fabp5'	mRNA	-1.94396	0	Down	1.281	0	Up
16597	'Klf12'	mRNA	1.14514	1.01454e-07	Up	-1.78201	1.13702e-13	Down
16598	'Klf2'	mRNA	1.74815	1.40862e-182	Up	-1.58338	1.9255e-158	Down
16600	'Klf4'	mRNA	1.71077	4.33107e-105	Up	-1.15098	3.98273e-58	Down
16613	'Klk1b11'	mRNA	1.51545	2.12856e-09	Up	-2.93997	8.68869e-20	Down
16634	'Klra3'	mRNA	-2.07295	1.61063e-55	Down	1.19993	1.49913e-14	Up
16644	'Kng1'	mRNA	5.5012	0	Up	-4.53127	0	Down
16651	'Sspn'	mRNA	2.7884	4.33114e-104	Up	-2.37399	4.42839e-87	Down
16768	'Lag3'	mRNA	-1.1901	8.43138e-06	Down	2.65259	9.07239e-39	Up
16772	'Lama1'	mRNA	3.90529	4.30782e-41	Up	-3.21031	2.53783e-35	Down
16773	'Lama2'	mRNA	3.63552	2.85334e-83	Up	-2.46482	1.25392e-57	Down
16774	'Lama3'	mRNA	3.21972	5.93387e-44	Up	-1.08418	2.90239e-11	Down
16775	'Lama4'	mRNA	1.90547	2.77597e-277	Up	-1.63048	3.63851e-223	Down
16776	'Lama5'	mRNA	2.48088	1.11685e-73	Up	-1.01835	2.25756e-21	Down
16777	'Lamb1'	mRNA	2.277	0	Up	-1.08327	8.2417e-283	Down
16779	'Lamb2'	mRNA	2.46628	0	Up	-1.77027	1.19611e-259	Down
16803	'Lbp'	mRNA	1.28871	3.46917e-26	Up	-3.13548	9.21073e-79	Down
16826	'Ldb2'	mRNA	1.39892	2.37289e-06	Up	-2.64959	5.27352e-13	Down
16847	'Lepr'	mRNA	1.37134	1.88209e-08	Up	-1.70991	4.65893e-11	Down
16854	'Lgals3'	mRNA	-1.75073	0	Down	1.46695	0	Up
16880	'Lifr'	mRNA	3.23578	0	Up	-2.66033	0	Down
16889	'Lipa'	mRNA	-1.18971	0	Down	1.04659	0	Up
16948	'Lox'	mRNA	4.51035	0	Up	-2.98815	0	Down
16949	'Loxl1'	mRNA	2.60939	0	Up	-2.13137	0	Down
16956	'Lpl'	mRNA	-2.45726	0	Down	1.42498	0	Up
16981	'Lrrn3'	mRNA	1.35207	2.15762e-06	Up	1.69799	1.72764e-24	Up
16985	'Lsp1'	mRNA	2.65091	0	Up	-2.09722	0	Down
16997	'Ltbp2'	mRNA	2.28035	0	Up	-1.29786	0	Down
170441	'Slc2a10'	mRNA	2.78295	7.94809e-71	Up	-2.34851	1.17915e-58	Down
170574	'Sp7'	mRNA	2.13992	2.25712e-62	Up	-2.2053	1.67613e-64	Down
17060	'Blnk'	mRNA	-2.44901	0	Down	1.78802	0	Up
170639	'Olfr78'	mRNA	5.10073	3.56166e-09	Up	-2.51268	8.34637e-06	Down
170643	'Kirrel'	mRNA	2.51634	0	Up	-1.09094	1.48344e-216	Down
17069	'Ly6e'	mRNA	1.00827	0	Up	-1.19247	0	Down
170745	'Xpnpep2'	mRNA	1.9608	0.000606483	Up	-3.1801	7.55188e-06	Down
170758	'Rac3'	mRNA	1.65397	5.67775e-29	Up	-1.38785	1.70898e-22	Down
17132	'Maf'	mRNA	1.85207	0	Up	-1.24522	0	Down
17136	'Mag'	mRNA	-2.19823	9.24863e-53	Down	1.24652	5.04572e-13	Up
171463	'Il17rd'	mRNA	2.83106	1.22821e-36	Up	-2.61661	1.24211e-33	Down
17150	'Mfap2'	mRNA	2.36377	1.35626e-73	Up	-4.97211	1.39306e-130	Down
171543	'Bmf'	mRNA	1.36137	9.7257e-47	Up	-1.58556	4.01996e-58	Down
17179	'Matk'	mRNA	-2.92462	0	Down	1.75752	5.63009e-106	Up
17181	'Matn2'	mRNA	2.38914	9.58679e-30	Up	-2.1345	6.3585e-26	Down
17203	'Mc5r'	mRNA	7.1477	2.20233e-64	Up	-4.68517	1.00109e-64	Down
17240	'Mdfi'	mRNA	1.65217	7.33294e-19	Up	-3.87147	8.4917e-46	Down
17295	'Met'	mRNA	-1.31592	6.23522e-75	Down	1.78472	2.27931e-160	Up
17300	'Foxc1'	mRNA	3.97648	0	Up	-2.93524	0	Down
17309	'Mgat3'	mRNA	2.08857	4.61262e-42	Up	-2.44975	1.39414e-50	Down
17311	'Kitl'	mRNA	2.55889	0	Up	-1.26293	1.03325e-240	Down
17357	'Marcksl1'	mRNA	1.92466	0	Up	-2.24369	0	Down
17380	'Mme'	mRNA	3.69622	0	Up	-4.28119	0	Down
17381	'Mmp12'	mRNA	-2.70871	0	Down	1.2372	0	Up
17384	'Mmp10'	mRNA	-4.32407	1.75492e-21	Down	3.71792	3.1958e-13	Up
17385	'Mmp11'	mRNA	3.39923	2.10064e-254	Up	-2.27895	1.11131e-168	Down
17386	'Mmp13'	mRNA	2.6015	0	Up	-4.16946	0	Down
17389	'Mmp16'	mRNA	1.41352	1.57456e-28	Up	-2.22296	5.58948e-52	Down
17390	'Mmp2'	mRNA	2.67824	0	Up	-2.69135	0	Down
17392	'Mmp3'	mRNA	-2.03613	1.82863e-30	Down	-1.90038	1.31643e-07	Down
17436	'Me1'	mRNA	3.37757	0	Up	-1.42866	3.61354e-210	Down
17444	'Grap2'	mRNA	1.41656	5.96282e-56	Up	1.484	6.12756e-165	Up
17472	'Gbp4'	mRNA	1.21635	2.9712e-16	Up	1.53097	1.64365e-62	Up
17475	'Mpdz'	mRNA	2.67095	5.37689e-203	Up	-1.47146	8.32352e-94	Down
17534	'Mrc2'	mRNA	2.2715	0	Up	-2.10576	0	Down
17536	'Meis2'	mRNA	2.78844	1.37911e-60	Up	-1.70694	1.96269e-33	Down
17690	'Msi1'	mRNA	2.33262	3.26702e-72	Up	-3.22999	1.07026e-100	Down
17701	'Msx1'	mRNA	2.57398	4.61817e-18	Up	-1.13793	1.69659e-06	Down
17829	'Muc1'	mRNA	2.4727	9.72421e-09	Up	-1.39922	0.000146578	Down
17836	'Mug1'	mRNA	3.29338	1.28895e-13	Up	1.10203	1.91526e-07	Up
17896	'Myl4'	mRNA	-2.70723	1.40385e-37	Down	-2.04409	4.40662e-05	Down
17901	'Myl1'	mRNA	-2.48054	1.43579e-38	Down	-4.03992	1.91624e-11	Down
17907	'Mylpf'	mRNA	-2.27819	2.23172e-41	Down	-1.5527	4.87235e-06	Down
17912	'Myo1b'	mRNA	2.04899	0	Up	-1.34021	6.29957e-175	Down
17928	'Myog'	mRNA	-3.6034	7.91057e-37	Down	-4.91707	0.000152448	Down
17967	'Ncam1'	mRNA	3.81061	0	Up	-3.18691	0	Down
17984	'Ndn'	mRNA	2.55565	1.1496e-123	Up	-1.54291	1.95473e-64	Down
17999	'Nedd4'	mRNA	2.74693	0	Up	-1.58021	0	Down
18007	'Neo1'	mRNA	3.23406	0	Up	-2.21978	0	Down
18022	'Nfe2'	mRNA	1.84469	2.99832e-180	Up	1.06727	2.54871e-165	Up
18027	'Nfia'	mRNA	2.22618	4.99325e-108	Up	-1.55979	4.35507e-67	Down
18028	'Nfib'	mRNA	2.80187	0	Up	-2.01132	6.78641e-267	Down
18030	'Nfil3'	mRNA	1.475	5.71999e-130	Up	-1.37801	3.5513e-117	Down
18032	'Nfix'	mRNA	2.27111	0	Up	-1.59607	0	Down
18049	'Ngf'	mRNA	2.2738	1.36451e-29	Up	1.84824	4.32257e-79	Up
18073	'Nid1'	mRNA	2.56613	0	Up	-1.04239	0	Down
18074	'Nid2'	mRNA	3.00795	0	Up	-2.24614	4.18405e-235	Down
18113	'Nnmt'	mRNA	2.38608	6.10225e-54	Up	-2.9135	1.83079e-66	Down
18126	'Nos2'	mRNA	-1.37905	0.000942784	Down	-5.01018	8.52175e-05	Down
18127	'Nos3'	mRNA	-1.22388	4.40578e-05	Down	-2.43599	2.10685e-05	Down
18131	'Notch3'	mRNA	1.38658	2.00992e-56	Up	-1.85882	3.45815e-85	Down
18162	'Npr3'	mRNA	7.5981	0	Up	-5.74824	0	Down
18173	'Slc11a1'	mRNA	-1.56448	0	Down	1.58446	0	Up
18196	'Nsg1'	mRNA	2.61873	0	Up	-2.69036	0	Down
18197	'Nsg2'	mRNA	1.3352	0.000787829	Up	1.23944	1.14791e-06	Up
18212	'Ntrk2'	mRNA	2.16611	3.19008e-16	Up	-1.18509	2.16559e-07	Down
18214	'Ddr2'	mRNA	2.57514	0	Up	-1.50969	0	Down
18223	'Numbl'	mRNA	1.84647	1.29288e-165	Up	-1.60759	2.656e-136	Down
18230	'Nxn'	mRNA	1.91673	3.6047e-157	Up	-1.56792	1.01152e-118	Down
18295	'Ogn'	mRNA	5.34825	0	Up	-4.49101	0	Down
18302	'Oit3'	mRNA	-2.21253	1.89186e-184	Down	1.30304	1.93957e-47	Up
18414	'Osmr'	mRNA	2.41836	0	Up	-1.92169	0	Down
18436	'P2rx1'	mRNA	2.29307	3.86725e-169	Up	1.22997	1.03284e-164	Up
18452	'P4ha2'	mRNA	2.73877	0	Up	-2.0331	0	Down
18477	'Prdx1'	mRNA	-1.96078	0	Down	1.16263	0	Up
18481	'Pak3'	mRNA	3.31595	1.1657e-150	Up	-2.33917	2.62817e-105	Down
18491	'Pappa'	mRNA	6.36495	0	Up	-3.77463	0	Down
18542	'Pcolce'	mRNA	2.56902	0	Up	-1.93131	0	Down
18552	'Pcsk5'	mRNA	3.77577	1.90681e-20	Up	-2.25955	1.00644e-12	Down
18573	'Pde1a'	mRNA	2.31455	1.8719e-44	Up	-3.11106	2.97254e-60	Down
18591	'Pdgfb'	mRNA	-1.18224	1.01489e-186	Down	1.38846	1.3181e-275	Up
18595	'Pdgfra'	mRNA	2.57406	0	Up	-2.86257	0	Down
18596	'Pdgfrb'	mRNA	2.11757	0	Up	-1.37077	0	Down
18605	'Enpp1'	mRNA	1.07481	9.61509e-276	Up	-1.37378	0	Down
18619	'Penk'	mRNA	-2.23609	2.14198e-31	Down	2.09479	2.84298e-26	Up
18641	'Pfkl'	mRNA	1.17318	0	Up	-1.01082	2.11815e-281	Down
18645	'Pfn2'	mRNA	2.02998	3.92032e-56	Up	-1.18269	4.36495e-26	Down
18667	'Pgr'	mRNA	-2.09522	1.97422e-19	Down	1.26093	5.0547e-06	Up
18670	'Abcb4'	mRNA	-1.25728	4.85756e-34	Down	1.2896	6.03591e-36	Up
18675	'Phex'	mRNA	1.77477	4.21535e-07	Up	-1.73925	8.54571e-07	Down
18710	'Pik3r3'	mRNA	2.38799	3.73736e-150	Up	-1.82641	8.12692e-107	Down
18740	'Pitx1'	mRNA	3.25071	1.32551e-185	Up	-1.75841	1.69273e-91	Down
18760	'Prkd1'	mRNA	3.75161	2.88784e-94	Up	-2.408	4.19451e-62	Down
18761	'Prkcq'	mRNA	2.59464	2.8615e-116	Up	1.13597	2.32426e-81	Up
18767	'Pkia'	mRNA	2.77526	5.46442e-64	Up	-1.50914	7.246e-30	Down
18779	'Pla2r1'	mRNA	2.72662	8.95534e-64	Up	-1.54528	2.44956e-31	Down
18787	'Serpine1'	mRNA	2.3294	0	Up	1.11309	0	Up
18788	'Serpinb2'	mRNA	-3.01765	8.8732e-205	Down	3.56997	0	Up
18792	'Plau'	mRNA	-1.73136	0	Down	1.0563	0	Up
18793	'Plaur'	mRNA	-1.87221	0	Down	1.47565	0	Up
18799	'Plcd1'	mRNA	1.89063	6.84766e-66	Up	-1.92795	2.15002e-67	Down
18807	'Pld3'	mRNA	-1.32749	0	Down	1.29578	0	Up
18846	'Plxna3'	mRNA	1.46723	4.08934e-19	Up	-1.16645	1.26577e-13	Down
18933	'Prrx1'	mRNA	2.08987	0	Up	-1.12259	0	Down
18951	'Sept5'	mRNA	1.69287	4.52372e-159	Up	-1.55858	4.15585e-141	Down
18952	'Sept4'	mRNA	2.12875	1.18349e-05	Up	-2.97365	1.4942e-07	Down
18987	'Pou2f2'	mRNA	1.04405	1.9947e-77	Up	-1.28869	1.30018e-107	Down
18991	'Pou3f1'	mRNA	-2.02714	2.12951e-20	Down	1.56382	8.33878e-11	Up
19012	'Plpp1'	mRNA	1.89724	7.46279e-76	Up	-1.63726	7.5369e-62	Down
19013	'Ppara'	mRNA	2.53683	1.08668e-07	Up	-3.94877	1.12721e-10	Down
19024	'Ppfibp2'	mRNA	-1.6681	4.96229e-129	Down	1.19324	1.57668e-56	Up
19074	'Prg2'	mRNA	-5.23758	0	Down	1.44319	8.30882e-13	Up
19204	'Ptafr'	mRNA	-1.43214	0	Down	1.02954	0	Up
19218	'Ptger3'	mRNA	3.84662	2.18781e-161	Up	-1.08185	4.07906e-34	Down
192188	'Stab2'	mRNA	-1.72942	1.85623e-51	Down	1.39767	2.55506e-30	Up
19220	'Ptgfr'	mRNA	2.53664	4.52929e-70	Up	-2.88129	8.0416e-80	Down
192216	'Tmem47'	mRNA	2.31742	3.97422e-184	Up	-1.35161	5.78965e-88	Down
19228	'Pth1r'	mRNA	2.64234	1.44214e-93	Up	-2.32299	9.89616e-81	Down
19242	'Ptn'	mRNA	3.54725	5.90983e-08	Up	-1.66968	0.000637279	Down
19249	'Ptpn13'	mRNA	1.89531	3.0907e-88	Up	-1.78317	4.4773e-81	Down
192651	'Zfp286'	mRNA	1.53683	3.00938e-06	Up	-1.79677	2.29709e-07	Down
19266	'Ptprd'	mRNA	3.02285	0	Up	-2.41911	0	Down
192663	'Abcg4'	mRNA	3.3825	5.33458e-07	Up	-2.37941	4.01203e-05	Down
19267	'Ptpre'	mRNA	-1.47205	0	Down	1.16086	5.83969e-230	Up
19268	'Ptprf'	mRNA	3.30281	0	Up	-2.47101	0	Down
192734	'Lrrc75b'	mRNA	2.49356	1.11403e-18	Up	-1.50611	4.71787e-10	Down
19288	'Ptx3'	mRNA	3.90482	0	Up	-2.30615	0	Down
19294	'Nectin2'	mRNA	1.71766	2.69367e-180	Up	-1.63409	9.64157e-168	Down
192950	'Nacad'	mRNA	4.59823	2.84465e-28	Up	-3.21663	1.96825e-22	Down
193452	'Zfp184'	mRNA	2.63218	1.61124e-07	Up	-1.52955	0.000349088	Down
19363	'Rad51b'	mRNA	1.18056	6.73037e-08	Up	-1.4935	1.18478e-10	Down
19376	'Rab34'	mRNA	1.43331	9.56176e-115	Up	-1.00353	1.25616e-65	Down
19378	'Aldh1a2'	mRNA	3.3269	0	Up	-2.04143	0	Down
194126	'Mtmr11'	mRNA	1.96712	7.47134e-55	Up	-1.43351	2.49746e-35	Down
194309	'Vps37d'	mRNA	2.70257	1.27735e-20	Up	-2.85148	1.48084e-21	Down
195531	'Zfp982'	mRNA	2.50066	5.20903e-14	Up	-1.54199	7.39865e-08	Down
19662	'Rbp4'	mRNA	2.29282	3.71984e-47	Up	-1.33798	7.29126e-23	Down
19663	'Rbpms'	mRNA	1.40675	1.05784e-141	Up	-1.10642	1.9808e-97	Down
19672	'Rcn1'	mRNA	1.68838	0	Up	-1.57567	0	Down
19716	'Bex1'	mRNA	-3.78492	0	Down	2.38914	2.15757e-276	Up
19736	'Rgs4'	mRNA	3.3825	2.7556e-24	Up	-1.26393	8.3618e-08	Down
19876	'Robo1'	mRNA	2.23018	3.51377e-138	Up	-2.23891	1.48288e-138	Down
20130	'Rras'	mRNA	1.28333	4.38145e-165	Up	-1.2873	1.49876e-165	Down
20187	'Ryk'	mRNA	2.13601	0	Up	-1.02752	5.08163e-150	Down
20190	'Ryr1'	mRNA	-2.02828	8.94263e-35	Down	1.40954	3.57661e-14	Up
20203	'S100b'	mRNA	2.43473	2.73998e-11	Up	-1.71543	1.74056e-07	Down
20210	'Saa3'	mRNA	3.37287	0	Up	-5.09	0	Down
20249	'Scd1'	mRNA	1.85996	0	Up	-2.28556	0	Down
20250	'Scd2'	mRNA	1.09322	0	Up	-2.60893	0	Down
20256	'Clec11a'	mRNA	2.37951	2.71683e-74	Up	-3.33725	4.36076e-104	Down
20272	'Scn7a'	mRNA	2.7788	1.72504e-06	Up	-3.09764	6.05742e-07	Down
20293	'Ccl12'	mRNA	2.13526	3.83141e-18	Up	-4.21963	4.61716e-33	Down
20299	'Ccl22'	mRNA	-4.82563	1.36181e-137	Down	1.35239	0.00026767	Up
20303	'Ccl4'	mRNA	1.46202	2.11042e-80	Up	-1.20487	7.95632e-60	Down
20305	'Ccl6'	mRNA	-1.2257	0	Down	-1.01925	0	Down
20315	'Cxcl12'	mRNA	5.75504	0	Up	-4.62486	0	Down
20317	'Serpinf1'	mRNA	2.58782	0	Up	-1.63973	0	Down
20319	'Sfrp2'	mRNA	5.6102	0	Up	-4.28518	0	Down
20346	'Sema3a'	mRNA	2.3543	5.09248e-51	Up	-1.43776	1.34842e-26	Down
20347	'Sema3b'	mRNA	1.9975	8.64193e-11	Up	-2.61108	2.93061e-14	Down
20348	'Sema3c'	mRNA	2.90756	6.55795e-29	Up	1.59988	5.5018e-41	Up
20350	'Sema3f'	mRNA	1.79592	1.02098e-71	Up	-3.26361	7.12675e-141	Down
20356	'Sema5a'	mRNA	3.25174	5.86294e-225	Up	-2.98931	6.22233e-208	Down
20360	'Sema6c'	mRNA	2.03034	2.37025e-10	Up	-2.02725	3.5379e-10	Down
20362	'Sept8'	mRNA	1.07357	0	Up	-1.11687	0	Down
20365	'Serf1'	mRNA	1.58155	7.89348e-34	Up	-1.40082	2.73942e-28	Down
20377	'Sfrp1'	mRNA	6.77618	0	Up	-4.25565	0	Down
20379	'Sfrp4'	mRNA	3.59945	0	Up	-5.41835	0	Down
20392	'Sgce'	mRNA	2.66016	1.27164e-176	Up	-1.29618	7.58031e-68	Down
20393	'Sgk1'	mRNA	-1.62327	0	Down	1.25651	0	Up
20408	'Sh3gl3'	mRNA	2.21529	2.03867e-08	Up	-2.3285	1.02342e-08	Down
20410	'Sorbs3'	mRNA	1.07825	2.87736e-73	Up	-1.14	7.9983e-80	Down
20429	'Shox2'	mRNA	3.04783	1.10653e-289	Up	-1.98891	3.48994e-178	Down
20450	'St8sia2'	mRNA	1.77226	3.91266e-05	Up	1.15975	9.90119e-06	Up
20471	'Six1'	mRNA	3.26087	0	Up	-2.93207	0	Down
20472	'Six2'	mRNA	2.228	1.02331e-07	Up	-2.0307	7.49299e-07	Down
20474	'Six4'	mRNA	2.12378	8.63183e-55	Up	-1.26696	9.71238e-27	Down
20475	'Six5'	mRNA	2.20919	3.71984e-61	Up	-1.27321	1.28988e-28	Down
20495	'Slc12a1'	mRNA	3.22272	7.65673e-08	Up	-1.8977	0.000105103	Down
20502	'Slc16a2'	mRNA	3.53907	2.09462e-249	Up	-2.93394	3.35585e-211	Down
20504	'Slc17a1'	mRNA	5.40559	3.58493e-06	Up	-5.40249	4.91088e-06	Down
20510	'Slc1a1'	mRNA	2.3411	1.4803e-06	Up	-2.38571	1.55138e-06	Down
20513	'Slc1a6'	mRNA	6.77704	4.11595e-76	Up	-3.14945	6.72006e-58	Down
20536	'Slc4a3'	mRNA	2.12455	4.20744e-53	Up	-1.67945	7.0301e-39	Down
20539	'Slc7a5'	mRNA	2.40199	0	Up	-1.45737	0	Down
20583	'Snai2'	mRNA	2.58988	0	Up	-1.89679	5.50602e-217	Down
20613	'Snai1'	mRNA	1.61907	2.23708e-121	Up	-1.0994	2.2726e-67	Down
20617	'Snca'	mRNA	1.81912	1.86295e-45	Up	1.46207	5.26143e-90	Up
20646	'Snrpn'	mRNA	3.05203	4.26551e-36	Up	-1.38961	5.83985e-14	Down
20648	'Snta1'	mRNA	2.11541	7.06416e-171	Up	-1.27302	2.77517e-83	Down
20657	'Sod3'	mRNA	3.21098	1.42418e-196	Up	-2.42827	1.82102e-147	Down
20661	'Sort1'	mRNA	-1.55295	0	Down	1.32546	0	Up
20667	'Sox12'	mRNA	1.80128	5.55973e-99	Up	-1.4496	1.5296e-72	Down
20677	'Sox4'	mRNA	2.76152	0	Up	-1.58708	5.99883e-232	Down
20682	'Sox9'	mRNA	3.00323	7.11664e-185	Up	-1.87197	1.37535e-106	Down
20692	'Sparc'	mRNA	2.73592	0	Up	-2.04141	0	Down
20698	'Sphk1'	mRNA	1.2153	5.03543e-56	Up	-1.48946	7.78764e-76	Down
20706	'Serpinb9b'	mRNA	-1.97141	1.8888e-77	Down	2.02159	1.47156e-82	Up
20708	'Serpinb6b'	mRNA	-1.06587	3.96188e-35	Down	1.39243	9.51377e-66	Up
207175	'Cetn4'	mRNA	1.1532	8.38911e-07	Up	-1.8606	1.94772e-12	Down
207181	'Rbms3'	mRNA	2.61225	4.74775e-145	Up	-1.75714	1.56518e-88	Down
207182	'Ggt7'	mRNA	2.86617	1.18022e-57	Up	-2.32803	6.56526e-46	Down
207212	'Arhgef17'	mRNA	2.40276	0	Up	-1.04028	4.37293e-152	Down
20728	'Spic'	mRNA	-1.64823	1.80187e-27	Down	2.24358	1.0505e-60	Up
20741	'Sptb'	mRNA	2.53151	1.3851e-95	Up	1.60017	9.50278e-159	Up
207792	'BC034090'	mRNA	2.31895	1.63577e-83	Up	-1.68655	3.07178e-55	Down
208076	'Pknox2'	mRNA	3.37082	1.88438e-16	Up	-3.0458	5.61932e-15	Down
208177	'Phldb2'	mRNA	4.342	0	Up	-2.37825	0	Down
208439	'Klhl29'	mRNA	2.69608	1.58915e-19	Up	-1.51465	8.68931e-10	Down
20855	'Stc1'	mRNA	3.15943	9.00778e-212	Up	-2.46901	2.97049e-164	Down
20856	'Stc2'	mRNA	2.89441	2.45536e-59	Up	-2.95144	2.93097e-60	Down
208618	'Etl4'	mRNA	1.96772	9.09171e-106	Up	-1.49485	4.18034e-72	Down
20862	'Stfa2'	mRNA	2.93503	8.11369e-11	Up	-1.42834	6.68504e-05	Down
20863	'Stfa3'	mRNA	2.76816	2.25065e-05	Up	-3.1801	7.55188e-06	Down
208659	'Fam20a'	mRNA	3.64566	0	Up	-3.00707	0	Down
208677	'Creb3l3'	mRNA	-1.92533	9.04677e-06	Down	1.89672	1.84942e-05	Up
208748	'Prrg3'	mRNA	2.39702	1.22231e-08	Up	-2.6463	2.31743e-09	Down
208777	'Sned1'	mRNA	1.93663	5.65902e-248	Up	-3.57295	0	Down
208890	'Slc26a7'	mRNA	8.00195	1.88763e-54	Up	-5.1915	2.3761e-60	Down
208982	'Hmgcll1'	mRNA	3.55391	2.89105e-77	Up	-1.7692	4.70186e-36	Down
209027	'Pycr1'	mRNA	2.76699	1.38046e-171	Up	-2.87071	8.65826e-178	Down
209032	'Zc3hav1l'	mRNA	1.68546	2.60218e-34	Up	-1.25827	1.84994e-22	Down
209039	'Tns2'	mRNA	2.42947	4.87361e-277	Up	-1.80229	1.64991e-189	Down
209448	'Hoxc10'	mRNA	2.94319	4.06388e-218	Up	-1.62482	2.26376e-105	Down
20947	'Swap70'	mRNA	1.27204	0	Up	-1.02335	1.2739e-216	Down
209558	'Enpp3'	mRNA	2.87709	2.1057e-80	Up	-3.60391	1.49864e-97	Down
210044	'Adcy2'	mRNA	1.53328	2.80736e-12	Up	-1.2581	2.91365e-09	Down
210297	'Lrch2'	mRNA	2.78834	1.58823e-76	Up	-2.1021	2.48483e-55	Down
210622	'Pamr1'	mRNA	5.10779	5.84239e-49	Up	-3.8823	3.26975e-43	Down
210719	'Mkx'	mRNA	2.26566	3.3171e-11	Up	-1.49204	9.81965e-07	Down
211134	'Lzts1'	mRNA	1.43953	0.000504007	Up	1.02299	0.000190851	Up
211323	'Nrg1'	mRNA	1.52431	1.36029e-38	Up	-1.24472	1.62658e-28	Down
211577	'Mrgprf'	mRNA	2.19161	1.23118e-31	Up	-4.11451	5.1925e-56	Down
211949	'Spsb4'	mRNA	-1.95951	1.07009e-43	Down	1.51514	7.45745e-23	Up
211961	'Asxl3'	mRNA	4.55655	1.50952e-76	Up	-3.77659	8.01424e-69	Down
212032	'Hk3'	mRNA	-1.41792	0	Down	1.04834	0	Up
212518	'Sprn'	mRNA	4.10073	7.93795e-05	Up	-5.09764	4.78226e-05	Down
213002	'Ifitm6'	mRNA	1.85545	6.5114e-53	Up	-3.37237	7.48004e-102	Down
213019	'Pdlim2'	mRNA	1.38532	1.02144e-67	Up	-1.21424	3.05003e-55	Down
213053	'Slc39a14'	mRNA	1.00654	1.6918e-112	Up	-1.05293	8.84474e-121	Down
213402	'Armc2'	mRNA	-1.66675	5.12355e-25	Down	1.27683	2.75806e-13	Up
213436	'Rtl3'	mRNA	9.00195	7.22122e-49	Up	-5.99886	6.6564e-61	Down
21345	'Tagln'	mRNA	3.52496	0	Up	-1.01971	0	Down
213556	'Plekhh2'	mRNA	2.2436	2.82334e-108	Up	-2.03043	2.15986e-95	Down
213575	'Dync2li1'	mRNA	1.52254	7.43192e-32	Up	-2.24047	1.07508e-52	Down
213649	'Arhgef19'	mRNA	2.60025	7.77564e-54	Up	-2.11943	2.42196e-42	Down
21384	'Tbx15'	mRNA	3.28416	0	Up	-2.19469	1.76195e-295	Down
21390	'Tbxa2r'	mRNA	3.07994	3.25164e-54	Up	1.14624	7.98553e-33	Up
213945	'Col28a1'	mRNA	4.54252	4.13562e-58	Up	-2.9114	3.502e-42	Down
213956	'Fam83f'	mRNA	-2.9364	7.54196e-220	Down	2.37782	4.33732e-119	Up
21401	'Tcea3'	mRNA	4.78586	5.22083e-20	Up	-3.78276	1.11982e-17	Down
21408	'Zfp354a'	mRNA	1.38911	6.59713e-07	Up	-1.31864	2.49817e-06	Down
214137	'Arhgap29'	mRNA	2.83224	1.36718e-295	Up	-1.30157	1.20387e-106	Down
21415	'Tcf7l1'	mRNA	2.57228	3.12418e-181	Up	-1.62389	1.17412e-100	Down
21417	'Zeb1'	mRNA	1.58556	3.64129e-101	Up	-1.68421	6.14759e-110	Down
21418	'Tfap2a'	mRNA	1.1282	0.00035139	Up	-1.24358	0.000142307	Down
214239	'Ccdc9b'	mRNA	2.73412	2.78673e-82	Up	-1.75799	4.62477e-48	Down
214305	'Hhipl1'	mRNA	2.44623	2.09757e-19	Up	-2.91707	5.39002e-23	Down
214579	'Aldh5a1'	mRNA	1.39994	1.95597e-21	Up	-1.29416	5.5909e-19	Down
214642	'Cped1'	mRNA	1.35737	1.02561e-46	Up	-1.25118	3.82239e-41	Down
214791	'Sertad4'	mRNA	3.68381	1.12156e-152	Up	-1.88716	4.11073e-75	Down
215303	'Camk1g'	mRNA	2.86127	5.66761e-07	Up	-2.37275	9.20204e-06	Down
215446	'Entpd3'	mRNA	4.35312	4.59447e-19	Up	-5.35003	4.02155e-20	Down
215707	'Ccdc92'	mRNA	1.27266	1.5468e-05	Up	2.29337	3.04765e-49	Up
215819	'Nhsl1'	mRNA	1.712	3.54944e-19	Up	-1.08742	4.4307e-10	Down
216148	'Shc2'	mRNA	1.09476	2.57145e-19	Up	-1.81598	1.0037e-39	Down
216152	'Plppr3'	mRNA	1.65759	7.01232e-80	Up	-2.35017	2.65267e-125	Down
216188	'Aldh1l2'	mRNA	2.92989	0	Up	-4.13565	0	Down
216505	'Pik3ip1'	mRNA	1.17702	1.60727e-12	Up	-1.11947	1.71606e-11	Down
216516	'Ccdc157'	mRNA	1.42795	2.40109e-43	Up	-1.17034	5.32471e-32	Down
216551	'Lgalsl'	mRNA	1.74778	3.67692e-174	Up	1.10992	1.18412e-188	Up
216565	'Ehbp1'	mRNA	1.12648	7.06337e-30	Up	-1.06567	3.0501e-27	Down
216725	'Adamts2'	mRNA	2.10469	0	Up	-1.85905	0	Down
21676	'Tead1'	mRNA	2.47841	0	Up	-1.08169	4.51733e-210	Down
21677	'Tead2'	mRNA	2.60406	6.05338e-180	Up	-2.12759	1.16432e-141	Down
21678	'Tead3'	mRNA	2.75637	1.59205e-179	Up	-2.29535	5.31575e-146	Down
216781	'Trim58'	mRNA	2.72376	3.66947e-12	Up	1.70864	5.17285e-21	Up
216831	'Arhgap44'	mRNA	3.37402	3.34439e-22	Up	-2.43804	3.18157e-16	Down
216848	'Chd3'	mRNA	1.23042	0	Up	-1.01857	0	Down
216856	'Nlgn2'	mRNA	1.8567	8.20653e-253	Up	-2.43176	0	Down
216961	'Coro6'	mRNA	3.57139	2.7863e-24	Up	-2.15111	9.1168e-15	Down
216974	'Proca1'	mRNA	1.90635	0.000975189	Up	-3.12565	1.33696e-05	Down
217140	'Scrn2'	mRNA	1.39304	1.2144e-15	Up	-1.00389	1.19193e-09	Down
217154	'Stac2'	mRNA	-2.061	0	Down	1.49771	1.30531e-286	Up
217198	'Plekhh3'	mRNA	1.21782	5.12628e-34	Up	-1.03964	1.74548e-26	Down
217219	'Fam171a2'	mRNA	2.04889	1.41283e-45	Up	-2.07495	4.17138e-46	Down
217304	'Cd300lb'	mRNA	-1.37205	0	Down	1.14843	0	Up
217305	'Cd300ld'	mRNA	-2.14385	0	Down	1.50967	2.21329e-269	Up
217342	'Ube2o'	mRNA	1.20546	6.23779e-115	Up	1.02965	6.90312e-181	Up
217371	'Rab40b'	mRNA	1.88774	0.000210288	Up	-2.05457	0.000114214	Down
217410	'Trib2'	mRNA	1.53927	1.43371e-60	Up	-1.48607	2.27503e-57	Down
21752	'Tert'	mRNA	1.87693	1.53039e-19	Up	-1.17655	2.91043e-10	Down
21808	'Tgfb2'	mRNA	3.09364	0	Up	-1.51228	1.6801e-130	Down
21809	'Tgfb3'	mRNA	2.78271	0	Up	-1.49928	2.76869e-182	Down
21814	'Tgfbr3'	mRNA	2.79867	0	Up	-1.96904	5.45509e-235	Down
218194	'Phactr1'	mRNA	3.4107	1.58737e-48	Up	-3.6872	2.98539e-51	Down
218215	'Rnf144b'	mRNA	-1.22839	1.14417e-52	Down	1.65939	6.78555e-110	Up
218232	'Ptpdc1'	mRNA	1.3352	1.93731e-22	Up	-1.32212	5.98539e-22	Down
21826	'Thbs2'	mRNA	5.02265	0	Up	-2.95816	0	Down
21827	'Thbs3'	mRNA	2.78266	1.22411e-47	Up	-3.06907	3.84951e-52	Down
21832	'Thpo'	mRNA	2.90291	7.35785e-06	Up	-2.11014	0.000264869	Down
21833	'Thra'	mRNA	1.80572	2.23847e-220	Up	-1.85369	5.66524e-228	Down
218454	'Lhfpl2'	mRNA	-2.20582	0	Down	1.29395	0	Up
218772	'Rarb'	mRNA	1.18541	1.72529e-08	Up	-1.49288	2.0139e-11	Down
218820	'Zfp503'	mRNA	1.69669	1.20104e-177	Up	-1.25187	5.05895e-113	Down
21886	'Tle2'	mRNA	1.90882	2.47412e-98	Up	-2.07928	1.39579e-109	Down
219148	'Fam167a'	mRNA	-1.30866	0.000264072	Down	1.57457	4.97375e-06	Up
219151	'Scara3'	mRNA	2.39112	3.61184e-228	Up	-2.3581	4.30469e-224	Down
21925	'Tnnc2'	mRNA	-1.37905	0.000942784	Down	-5.01018	8.52175e-05	Down
21930	'Tnfaip6'	mRNA	2.09441	7.27347e-13	Up	-1.80101	1.33826e-10	Down
21943	'Tnfsf11'	mRNA	1.86254	6.61994e-23	Up	-1.90599	2.06174e-23	Down
21950	'Tnfsf9'	mRNA	2.61417	9.34765e-41	Up	-1.99441	1.39139e-29	Down
21957	'Tnnt3'	mRNA	-1.78742	6.53548e-11	Down	-3.96437	1.44741e-07	Down
22004	'Tpm2'	mRNA	2.7938	0	Up	-1.17006	0	Down
22041	'Trf'	mRNA	-2.25032	0	Down	1.28962	0	Up
22061	'Trp63'	mRNA	4.65713	3.89418e-52	Up	-4.82396	1.40187e-52	Down
22142	'Tuba1a'	mRNA	2.05326	0	Up	-1.0326	0	Down
22152	'Tubb3'	mRNA	2.97965	1.91125e-28	Up	-1.12436	1.79382e-08	Down
22153	'Tubb4a'	mRNA	1.02683	0.000357534	Up	-1.47646	2.2673e-06	Down
22229	'Ucp3'	mRNA	-1.81681	4.3462e-07	Down	1.7741	1.36871e-06	Up
22234	'Ugcg'	mRNA	1.50163	1.07338e-263	Up	-1.0249	3.65836e-145	Down
22240	'Dpysl3'	mRNA	2.29968	0	Up	-1.7838	0	Down
22259	'Nr1h3'	mRNA	-1.19409	7.49314e-73	Down	1.69271	6.12225e-172	Up
22271	'Upp1'	mRNA	-1.56047	1.08393e-10	Down	1.95588	4.4185e-18	Up
223254	'Farp1'	mRNA	2.69999	0	Up	-1.27321	1.06223e-183	Down
223272	'Itgbl1'	mRNA	5.591	1.5366e-12	Up	-4.58791	7.48123e-12	Down
22351	'Vill'	mRNA	1.4987	3.89055e-05	Up	-2.81753	6.9466e-10	Down
22359	'Vldlr'	mRNA	2.59784	2.99152e-283	Up	-1.2683	1.5345e-107	Down
223646	'Naprt'	mRNA	1.32295	1.11925e-21	Up	-1.49233	1.41518e-25	Down
223649	'Nrbp2'	mRNA	2.77795	2.26657e-68	Up	-2.6458	8.71488e-65	Down
223780	'Adm2'	mRNA	3.25358	3.38846e-35	Up	-4.40249	8.63281e-43	Down
223920	'Soat2'	mRNA	1.55012	1.152e-21	Up	-1.93031	8.3954e-29	Down
22402	'Wisp1'	mRNA	2.91939	0	Up	-2.05844	9.73315e-305	Down
224024	'Scarf2'	mRNA	2.6443	3.04834e-206	Up	-1.71319	8.51192e-120	Down
22403	'Wisp2'	mRNA	3.68093	0	Up	-4.55468	0	Down
224090	'Tmem44'	mRNA	3.68071	1.88251e-26	Up	-3.54011	1.50038e-25	Down
22410	'Wnt10b'	mRNA	2.77301	3.13582e-24	Up	-2.42199	6.9583e-21	Down
224129	'Adcy5'	mRNA	2.24658	4.34333e-28	Up	1.97341	2.56971e-90	Up
22419	'Wnt5b'	mRNA	2.98727	2.1187e-10	Up	-1.62161	2.05412e-05	Down
224419	'Map3k7cl'	mRNA	4.84334	5.99938e-60	Up	-3.01018	7.13321e-44	Down
224530	'Acat3'	mRNA	2.73107	2.42767e-05	Up	-2.55999	6.23177e-05	Down
224792	'Adgrf5'	mRNA	2.71277	1.9478e-288	Up	-1.20247	3.0563e-96	Down
225207	'Zfp521'	mRNA	3.15799	2.86553e-120	Up	-2.62727	5.02524e-100	Down
225594	'Gm4841'	mRNA	1.75884	1.8009e-05	Up	-2.41428	1.75165e-07	Down
225825	'Cd226'	mRNA	2.13001	4.74561e-227	Up	1.14126	2.61525e-202	Up
225872	'Npas4'	mRNA	-1.60284	1.08913e-88	Down	1.82516	1.95753e-123	Up
22596	'Xrcc5'	mRNA	1.30031	1.30063e-41	Up	-1.34732	1.09317e-43	Down
22601	'Yap1'	mRNA	2.58679	0	Up	-1.56268	4.53332e-197	Down
226101	'Myof'	mRNA	-1.60336	0	Down	1.14976	0	Up
22612	'Yes1'	mRNA	2.0648	4.92022e-51	Up	-1.50322	3.85986e-33	Down
226123	'Morn4'	mRNA	1.70806	1.98956e-17	Up	-1.19529	1.4666e-10	Down
226250	'Afap1l2'	mRNA	2.06912	1.41224e-18	Up	-1.8221	1.00849e-15	Down
226255	'Atrnl1'	mRNA	1.82765	4.17017e-135	Up	-1.72267	2.62107e-124	Down
22634	'Plagl1'	mRNA	2.08603	1.11011e-95	Up	-1.02717	3.85701e-34	Down
226421	'Rab7b'	mRNA	-1.51381	0	Down	1.2792	0	Up
22654	'Zfp13'	mRNA	1.86127	2.04535e-18	Up	-1.41457	1.14315e-12	Down
22658	'Pcgf2'	mRNA	1.81159	2.4565e-125	Up	-1.47548	1.67644e-93	Down
226610	'Fam78b'	mRNA	-2.82531	0	Down	1.20363	6.65323e-40	Up
226777	'C130074G19Rik'	mRNA	1.35398	1.22654e-05	Up	-1.097	0.000300313	Down
226778	'Mark1'	mRNA	3.93887	0	Up	-3.89538	0	Down
226844	'Flvcr1'	mRNA	-1.18367	2.31478e-205	Down	1.07848	2.587e-164	Up
226861	'Hhat'	mRNA	1.63671	2.01983e-19	Up	-1.61425	6.80462e-19	Down
22696	'Zfp37'	mRNA	1.37522	2.9817e-10	Up	-1.01751	1.14411e-06	Down
227058	'Dnah7b'	mRNA	3.34693	3.51705e-12	Up	-3.40908	3.46937e-12	Down
22715	'Zfp57'	mRNA	3.14792	1.76782e-36	Up	-1.49846	3.02993e-15	Down
227326	'Gpr55'	mRNA	-4.30866	1.48793e-05	Down	4.23775	3.52583e-05	Up
227358	'Erfe'	mRNA	3.2363	1.67584e-29	Up	-2.41324	5.50831e-22	Down
22750	'Zfp9'	mRNA	1.76676	3.8749e-75	Up	-1.57574	7.57075e-64	Down
227545	'Proser2'	mRNA	2.3352	2.44423e-74	Up	1.0962	5.75776e-54	Up
22762	'Zfpm2'	mRNA	2.34755	3.00032e-61	Up	-1.23257	1.92602e-25	Down
227737	'Fam129b'	mRNA	-1.4508	0	Down	1.20438	0	Up
22781	'Ikzf4'	mRNA	2.34994	2.00512e-07	Up	-2.54947	6.87916e-08	Down
227929	'Cytip'	mRNA	-1.23272	1.94178e-49	Down	1.90854	6.98174e-147	Up
228026	'Pdk1'	mRNA	1.39563	4.7701e-128	Up	-1.43929	8.44587e-134	Down
228140	'Tnks1bp1'	mRNA	1.84866	0	Up	-1.07054	5.61131e-201	Down
228357	'Lrp4'	mRNA	1.22298	2.72952e-67	Up	-1.65158	8.37529e-105	Down
228543	'Rhov'	mRNA	-1.37623	3.20376e-83	Down	1.3302	2.12196e-76	Up
228598	'Ebf4'	mRNA	3.6857	2.1697e-11	Up	-3.09764	7.09246e-10	Down
228775	'Trib3'	mRNA	1.81232	2.42317e-128	Up	-2.03222	4.95996e-149	Down
228839	'Tgif2'	mRNA	1.4937	2.09694e-37	Up	-1.26158	4.95094e-29	Down
228876	'Zfp334'	mRNA	2.32139	9.07022e-54	Up	-1.55074	1.05742e-31	Down
228911	'Tshz2'	mRNA	1.76155	2.43823e-27	Up	-2.80295	4.5806e-47	Down
229488	'Fam160a1'	mRNA	2.63342	7.58556e-74	Up	-1.51897	1.26279e-36	Down
229699	'Slc16a4'	mRNA	2.83971	3.66963e-10	Up	-1.9131	1.14874e-06	Down
229709	'Ahcyl1'	mRNA	1.39741	0	Up	-1.01595	0	Down
229801	'Tram1l1'	mRNA	1.76816	2.95112e-13	Up	-1.72944	9.96159e-13	Down
229949	'Ak5'	mRNA	3.24357	1.34124e-88	Up	-1.21299	8.50227e-26	Down
230103	'Npr2'	mRNA	2.88741	2.10856e-235	Up	-2.28732	8.27641e-182	Down
230784	'Sesn2'	mRNA	1.54016	4.49758e-159	Up	-1.22902	6.27275e-113	Down
230837	'Asap3'	mRNA	3.02218	1.08344e-57	Up	-3.17809	3.55219e-60	Down
230857	'Ece1'	mRNA	2.29005	0	Up	-1.00874	0	Down
230971	'Megf6'	mRNA	4.10073	7.93795e-05	Up	-5.09764	4.78226e-05	Down
231134	'Dok7'	mRNA	-2.01421	2.21464e-12	Down	3.0838	8.79301e-39	Up
231238	'Sel1l3'	mRNA	-4.05238	0	Down	1.69026	9.72661e-54	Up
231507	'Plac8'	mRNA	1.07729	2.19959e-51	Up	-2.28239	4.27538e-149	Down
231605	'Galnt9'	mRNA	-3.58555	7.98426e-223	Down	1.33883	2.68909e-15	Up
231633	'Tmem119'	mRNA	1.26432	2.38564e-54	Up	-2.13744	4.34599e-113	Down
231842	'Amz1'	mRNA	-1.34024	6.12748e-73	Down	1.99283	1.32472e-199	Up
231871	'Daglb'	mRNA	-2.31775	0	Down	1.61672	0	Up
231997	'Fkbp14'	mRNA	2.26158	1.02525e-115	Up	-1.92054	6.40714e-94	Down
232078	'Thnsl2'	mRNA	1.4759	5.39416e-09	Up	-1.66043	2.71218e-10	Down
232201	'Arhgap25'	mRNA	-1.90882	0	Down	1.50356	0	Up
232232	'Hdac11'	mRNA	2.4336	1.45303e-25	Up	-1.63533	1.41498e-15	Down
232313	'Gxylt2'	mRNA	2.90079	3.50606e-19	Up	-2.10415	1.58027e-13	Down
232345	'A2m'	mRNA	3.59823	1.25979e-10	Up	-4.59514	6.50546e-12	Down
232370	'Clstn3'	mRNA	1.58443	3.67095e-09	Up	1.46929	1.12057e-20	Up
232371	'C1rl'	mRNA	1.21435	4.24103e-29	Up	-2.47257	1.29567e-75	Down
232748	'Tcaf2'	mRNA	2.20309	7.38606e-36	Up	-1.89622	1.36136e-29	Down
232889	'Pla2g4c'	mRNA	1.56433	5.0078e-08	Up	-1.81499	1.80397e-09	Down
233040	'Fbxo27'	mRNA	3.2612	8.72668e-22	Up	-2.2581	4.94677e-15	Down
233046	'Rasgrp4'	mRNA	1.86293	1.16621e-108	Up	-1.60842	1.78642e-88	Down
233067	'Lrfn3'	mRNA	2.3352	5.69254e-28	Up	-1.86644	3.57296e-21	Down
233107	'Kctd15'	mRNA	2.79896	1.50952e-124	Up	-2.10219	1.43152e-89	Down
233186	'Siglecf'	mRNA	-2.62387	1.97318e-93	Down	2.95588	3.22106e-132	Up
233335	'Synm'	mRNA	2.94895	3.56943e-55	Up	-1.91269	1.42508e-33	Down
233651	'Dchs1'	mRNA	1.75929	8.50822e-39	Up	-2.30194	2.72334e-54	Down
233744	'Spon1'	mRNA	2.70359	1.70265e-54	Up	-1.68743	1.37094e-30	Down
234094	'Arhgef10'	mRNA	2.30975	5.01457e-114	Up	-1.47362	2.15721e-62	Down
234214	'Sorbs2'	mRNA	3.97951	0	Up	-1.78312	2.75364e-194	Down
234396	'Ankle1'	mRNA	1.11599	3.08862e-12	Up	-1.04154	6.53381e-11	Down
234582	'Ccdc102a'	mRNA	1.95111	1.00281e-65	Up	-1.70101	1.6757e-54	Down
234593	'Ndrg4'	mRNA	3.21882	7.3409e-67	Up	-1.1978	2.04045e-19	Down
234740	'Tmem231'	mRNA	1.90718	8.38358e-34	Up	-1.05789	1.50008e-14	Down
234912	'Cfap300'	mRNA	2.44462	7.55682e-20	Up	-1.21465	3.93871e-08	Down
235041	'Kank2'	mRNA	2.31158	0	Up	-1.39861	6.24532e-249	Down
235044	'Plppr2'	mRNA	1.582	3.31776e-68	Up	-1.80372	1.27696e-81	Down
235312	'C1qtnf5'	mRNA	2.57959	3.17441e-29	Up	-2.6576	5.7049e-30	Down
235386	'Hykk'	mRNA	1.2244	2.91539e-09	Up	-1.03099	3.61709e-07	Down
235534	'Pxylp1'	mRNA	1.35722	9.07295e-85	Up	-1.16148	1.65593e-66	Down
235587	'Parp3'	mRNA	1.3065	8.84747e-92	Up	-1.19032	2.9045e-79	Down
235611	'Plxnb1'	mRNA	2.2848	2.29855e-81	Up	-2.26033	4.21262e-80	Down
236366	'5730507C01Rik'	mRNA	2.18982	1.23759e-10	Up	-1.55475	5.52184e-07	Down
236539	'Phgdh'	mRNA	1.71804	0	Up	-2.13969	0	Down
236576	'Spry3'	mRNA	1.71954	1.56306e-06	Up	-2.64244	3.44233e-10	Down
236643	'Sytl5'	mRNA	3.54761	1.0153e-86	Up	-1.37601	2.15697e-28	Down
236899	'Pcyt1b'	mRNA	2.18553	5.19381e-48	Up	1.04782	4.86469e-34	Up
236915	'Arhgef9'	mRNA	1.8343	4.06699e-16	Up	-1.93074	5.20238e-17	Down
237175	'Adgrg2'	mRNA	2.96558	1.54658e-55	Up	-1.21758	6.95414e-18	Down
237313	'Il20ra'	mRNA	3.90404	5.47837e-38	Up	-3.16398	2.90988e-32	Down
237353	'Sh3rf3'	mRNA	1.79724	2.49009e-15	Up	-1.03679	3.42456e-07	Down
237360	'Adamts14'	mRNA	1.43827	6.05603e-45	Up	-1.35685	4.58054e-41	Down
237758	'Zfp454'	mRNA	3.09606	4.57861e-07	Up	-2.63616	4.78512e-06	Down
237831	'Slc13a5'	mRNA	3.71371	1.9895e-19	Up	-1.12565	3.50346e-05	Down
237860	'Ssh2'	mRNA	1.84157	0	Up	-1.14223	4.86041e-189	Down
237890	'Slfn14'	mRNA	1.73675	1.44279e-13	Up	2.03729	1.41869e-63	Up
23792	'Adam23'	mRNA	3.47112	5.0704e-174	Up	-1.47238	3.36337e-63	Down
237928	'Phospho1'	mRNA	-1.59141	9.76299e-99	Down	1.27935	1.3132e-57	Up
23794	'Adamts5'	mRNA	5.19388	0	Up	-4.55263	0	Down
23796	'Aplnr'	mRNA	-1.98673	1.65733e-16	Down	-2.0497	4.2846e-05	Down
237979	'Sdk2'	mRNA	2.09012	1.00202e-58	Up	-2.35545	1.30044e-67	Down
237988	'Cdr2l'	mRNA	2.12744	6.47699e-144	Up	-1.22097	2.17454e-65	Down
23821	'Bace1'	mRNA	1.42107	2.23773e-83	Up	-1.32088	1.68831e-74	Down
238257	'Tmem30b'	mRNA	3.2612	5.94248e-15	Up	-3.93617	7.10012e-17	Down
238377	'Gpr68'	mRNA	-1.33665	6.05424e-11	Down	1.5699	1.41415e-15	Up
23850	'Pappa2'	mRNA	2.85356	2.44765e-10	Up	-2.84325	3.78358e-10	Down
23859	'Dlg2'	mRNA	2.27663	5.14823e-56	Up	1.12547	1.38047e-44	Up
23876	'Fbln5'	mRNA	4.04738	0	Up	-2.61722	0	Down
23887	'Ggt5'	mRNA	3.47062	2.52447e-132	Up	-2.14102	4.11484e-80	Down
23888	'Gpc6'	mRNA	2.79197	0	Up	-2.11405	3.44739e-233	Down
239017	'Ogdhl'	mRNA	2.3352	3.05737e-29	Up	-1.23695	1.34303e-12	Down
239337	'Adamts12'	mRNA	3.9829	0	Up	-2.14691	2.12661e-173	Down
23936	'Lynx1'	mRNA	2.60036	7.22307e-99	Up	-2.2677	2.44924e-84	Down
23937	'Mab21l2'	mRNA	3.15538	6.34017e-100	Up	-3.53757	1.24073e-109	Down
239405	'Rspo2'	mRNA	5.35648	0	Up	-4.01458	0	Down
23945	'Mgll'	mRNA	-1.76463	0	Down	1.15758	0	Up
23947	'Mid2'	mRNA	2.80843	5.27839e-63	Up	-1.68114	8.58278e-34	Down
23948	'Mmp17'	mRNA	2.51903	1.90453e-62	Up	-1.9505	9.41997e-46	Down
239591	'Ttll8'	mRNA	3.92016	0.000265793	Up	-3.91707	0.000348816	Down
239606	'Slc2a13'	mRNA	2.82062	2.37818e-13	Up	-1.88464	1.44424e-08	Down
239618	'Pdzrn4'	mRNA	2.64348	6.94926e-63	Up	-3.20429	1.37752e-75	Down
23967	'Osr1'	mRNA	4.15907	0	Up	-3.39701	3.21986e-294	Down
239759	'Liph'	mRNA	-1.17611	0.000174882	Down	1.19798	0.000162313	Up
24004	'Rai2'	mRNA	3.34419	1.97328e-60	Up	-2.72638	8.67529e-50	Down
240047	'Mmp25'	mRNA	-1.59927	6.88021e-10	Down	1.0749	0.000248587	Up
240057	'Syngap1'	mRNA	2.14527	1.06638e-129	Up	-2.57715	1.52244e-160	Down
240121	'Fsd1'	mRNA	2.95187	8.23515e-09	Up	-1.8333	2.19645e-05	Down
240168	'Rasgrp3'	mRNA	1.64606	1.75829e-60	Up	-1.36874	3.74449e-46	Down
240327	'Gm4951'	mRNA	2.74865	2.90984e-49	Up	-2.07836	1.05572e-35	Down
240328	'F830016B08Rik'	mRNA	1.18662	8.93355e-12	Up	-1.24196	2.12815e-12	Down
240427	'Setbp1'	mRNA	3.14713	3.48523e-180	Up	-2.84447	2.81606e-163	Down
24052	'Sgcd'	mRNA	2.60689	4.31638e-138	Up	-1.3917	1.74367e-60	Down
24057	'Sh3yl1'	mRNA	1.42831	4.96914e-08	Up	-1.18705	3.46397e-06	Down
24059	'Slco2a1'	mRNA	1.1204	2.29807e-47	Up	1.12301	8.96313e-102	Up
24063	'Spry1'	mRNA	3.7064	0	Up	-1.30891	6.58385e-147	Down
240725	'Sulf1'	mRNA	3.84901	0	Up	-2.6327	0	Down
240754	'Lax1'	mRNA	-2.51725	2.08592e-08	Down	2.31175	1.02343e-06	Up
240776	'Kcnt2'	mRNA	2.5036	1.50732e-17	Up	-4.57089	1.3988e-27	Down
240888	'Gpr161'	mRNA	3.0825	8.45545e-52	Up	-1.4799	2.0703e-21	Down
240892	'Dusp27'	mRNA	3.16011	5.71066e-23	Up	-2.57205	9.95949e-19	Down
240913	'Adamts4'	mRNA	1.72408	5.20693e-73	Up	-2.7437	1.35276e-128	Down
240916	'Vsig8'	mRNA	-3.24976	1.79634e-69	Down	1.11084	6.85665e-05	Up
24117	'Wif1'	mRNA	2.18319	1.93124e-05	Up	-2.1801	2.64403e-05	Down
241289	'Ppp1r26'	mRNA	1.67814	2.15634e-09	Up	-1.1456	1.18718e-05	Down
24131	'Ldb3'	mRNA	2.07438	4.16625e-25	Up	-1.24816	1.32787e-12	Down
241327	'Olfml2a'	mRNA	2.10638	1.29509e-15	Up	-1.20282	1.68411e-07	Down
241452	'Dhrs9'	mRNA	-2.66385	0	Down	1.85289	2.82875e-194	Up
241520	'Fam171b'	mRNA	2.19384	2.46844e-41	Up	-1.43088	2.62883e-23	Down
241989	'Pabpc4l'	mRNA	2.43709	2.48524e-11	Up	-3.18509	2.28629e-14	Down
242050	'Igsf10'	mRNA	3.66037	0	Up	-4.48297	0	Down
242316	'Gdf6'	mRNA	7.74119	5.07084e-24	Up	-4.15313	8.38273e-24	Down
242341	'Atp6v0d2'	mRNA	-2.18953	0	Down	1.73628	0	Up
242425	'Gabbr2'	mRNA	-6.51029	1.79693e-22	Down	3.98982	0.000207644	Up
242481	'Palm2'	mRNA	3.02604	1.08714e-114	Up	-2.13495	6.18609e-78	Down
242509	'Bnc2'	mRNA	1.73633	5.66355e-52	Up	-2.21454	6.32744e-71	Down
242553	'Kank4'	mRNA	2.75024	0.000298328	Up	-5.3321	8.62543e-06	Down
242594	'Fyb2'	mRNA	2.37584	6.65404e-06	Up	-1.85817	0.000166065	Down
242608	'Podn'	mRNA	4.07409	3.06941e-19	Up	-2.8082	2.412e-14	Down
242669	'Azin2'	mRNA	1.96791	1.0601e-84	Up	-2.29536	2.34013e-102	Down
243219	'2900026A02Rik'	mRNA	2.8767	5.96366e-288	Up	-1.22849	1.42244e-93	Down
243270	'Hcar1'	mRNA	2.24357	1.18622e-08	Up	1.72442	2.21872e-18	Up
243277	'Adgrd1'	mRNA	1.9702	6.17193e-42	Up	-3.88464	1.93773e-82	Down
243300	'Nyap1'	mRNA	2.28629	7.59589e-23	Up	-1.83841	2.11976e-17	Down
243312	'Elfn1'	mRNA	2.65611	6.8906e-17	Up	-1.40071	8.1443e-08	Down
243385	'Gprin3'	mRNA	5.01327	2.89596e-290	Up	-2.80372	2.75753e-195	Down
243529	'H1fx'	mRNA	2.17059	6.59819e-61	Up	-1.16124	2.52149e-25	Down
243653	'Clec1a'	mRNA	-1.41736	3.57407e-05	Down	1.53235	6.56358e-06	Up
243743	'Plxna4'	mRNA	1.80946	2.01313e-101	Up	1.28406	2.444e-148	Up
243816	'Gp6'	mRNA	1.97803	9.56815e-90	Up	1.46993	2.21325e-162	Up
243897	'Ggn'	mRNA	2.40559	7.15633e-18	Up	-1.85817	4.40964e-13	Down
243912	'Hspb6'	mRNA	1.61183	9.5547e-43	Up	-1.07948	1.76682e-23	Down
243931	'Tshz3'	mRNA	2.26312	4.02456e-66	Up	-1.58302	2.93781e-41	Down
244058	'Rgma'	mRNA	2.52383	3.40044e-51	Up	-2.45362	2.00666e-49	Down
244091	'Fsd2'	mRNA	-1.60564	0.000167815	Down	2.31175	7.57512e-10	Up
244550	'Podnl1'	mRNA	2.04272	9.92251e-156	Up	-1.35259	4.67988e-87	Down
244646	'Pkd1l3'	mRNA	1.44427	6.60113e-06	Up	1.20264	3.1585e-09	Up
244654	'Mtss1l'	mRNA	2.94596	0	Up	-1.32404	4.18472e-228	Down
244954	'Prss35'	mRNA	3.02194	1.60854e-99	Up	-3.42611	8.52814e-111	Down
245469	'Pdzd4'	mRNA	2.51826	4.71043e-28	Up	-2.01767	1.47661e-21	Down
245596	'Hdx'	mRNA	2.72948	3.14868e-08	Up	-1.8333	2.19645e-05	Down
245631	'Mum1l1'	mRNA	2.41603	1.49948e-42	Up	-1.11567	6.24992e-15	Down
245671	'Klf8'	mRNA	-1.70227	2.27967e-25	Down	1.08468	5.19383e-09	Up
245880	'Wasf3'	mRNA	3.24684	1.72468e-11	Up	-2.38363	1.54598e-08	Down
246048	'Chodl'	mRNA	5.10073	3.57731e-05	Up	-5.09764	4.78226e-05	Down
246104	'Rhbdl3'	mRNA	1.30083	3.37697e-07	Up	-1.39808	9.41769e-08	Down
246228	'Vwa1'	mRNA	1.8528	3.80613e-14	Up	-3.09764	1.85285e-24	Down
246256	'Fcgr4'	mRNA	-1.20606	5.93954e-126	Down	1.03008	1.31275e-86	Up
246316	'Lgi2'	mRNA	1.75408	0.000799228	Up	-2.92091	5.53156e-06	Down
252837	'Ackr4'	mRNA	5.5916	7.70491e-69	Up	-4.00355	3.95053e-61	Down
260315	'Nav3'	mRNA	2.46115	2.57352e-85	Up	-1.36021	1.07961e-38	Down
26382	'Fgd2'	mRNA	1.78524	9.28044e-54	Up	-1.22846	3.03113e-31	Down
264134	'Ttc26'	mRNA	1.90642	1.83728e-24	Up	-1.50618	9.75007e-18	Down
26427	'Creb3l1'	mRNA	1.96965	0	Up	-1.40535	1.48598e-257	Down
26432	'Plod2'	mRNA	3.40253	0	Up	-2.29138	0	Down
26456	'Sema4g'	mRNA	3.45289	3.9969e-83	Up	-2.84099	1.45725e-69	Down
26561	'Mmp23'	mRNA	3.37416	0	Up	-2.93456	0	Down
26563	'Ror1'	mRNA	2.59823	3.02729e-20	Up	-1.53101	1.19973e-10	Down
26564	'Ror2'	mRNA	2.30932	1.06112e-56	Up	-2.30622	2.0689e-56	Down
26568	'Slc27a3'	mRNA	2.08041	1.07892e-17	Up	-1.47928	2.45571e-11	Down
268451	'Rab11fip4'	mRNA	-2.9203	5.42129e-32	Down	1.41206	2.35714e-05	Up
268480	'Rapgefl1'	mRNA	1.15762	2.0001e-07	Up	-1.5924	3.64258e-11	Down
268739	'Arhgef40'	mRNA	1.22185	4.94833e-89	Up	-1.11372	9.37687e-77	Down
268970	'Arhgap28'	mRNA	2.74523	7.19569e-294	Up	-2.66393	3.35218e-284	Down
26904	'Sh2d1b1'	mRNA	-1.87174	4.84896e-23	Down	2.01862	9.9342e-28	Up
269152	'Kif26b'	mRNA	1.65401	3.41931e-99	Up	-1.79101	1.65449e-110	Down
269209	'Stk36'	mRNA	1.41766	9.0456e-16	Up	-1.08249	1.32551e-10	Down
269233	'Fam171a1'	mRNA	1.19731	4.45051e-40	Up	-1.17967	5.53047e-39	Down
269604	'Gpr157'	mRNA	-1.40164	8.63098e-103	Down	1.71412	3.65728e-170	Up
26968	'Islr'	mRNA	2.9747	2.03862e-257	Up	-3.88031	0	Down
269831	'Tspan12'	mRNA	2.58211	4.6954e-52	Up	-1.11959	5.74405e-17	Down
269854	'Nat14'	mRNA	1.26038	5.99762e-06	Up	-1.07905	9.01851e-05	Down
269855	'Ssc5d'	mRNA	2.25758	5.26119e-83	Up	-2.78243	1.57055e-104	Down
269959	'Adamtsl3'	mRNA	3.96747	1.15575e-20	Up	-1.90548	2.97599e-10	Down
270210	'Zfp651'	mRNA	1.7277	2.88638e-43	Up	-1.35904	1.26923e-30	Down
27047	'Omd'	mRNA	2.58093	3.93691e-19	Up	-3.20898	2.67655e-23	Down
27052	'Aoah'	mRNA	1.96885	4.57886e-141	Up	-3.20249	4.37942e-242	Down
27053	'Asns'	mRNA	1.71858	0	Up	-1.85553	0	Down
27055	'Fkbp9'	mRNA	1.71176	0	Up	-1.43303	0	Down
27059	'Sh3d19'	mRNA	2.19753	6.46972e-282	Up	-1.28112	5.30938e-132	Down
27078	'B9d1'	mRNA	2.16708	6.16281e-22	Up	-1.37738	4.3423e-12	Down
271127	'Adamts16'	mRNA	4.82062	0.00020856	Up	-4.81753	0.000273743	Down
271786	'Galnt13'	mRNA	3.59444	1.30666e-14	Up	-2.29589	1.20978e-09	Down
271813	'Agbl2'	mRNA	4.2612	6.56583e-22	Up	-2.87959	2.5479e-16	Down
272322	'Arntl2'	mRNA	1.9882	4.94192e-09	Up	-1.64703	4.18432e-07	Down
27273	'Pdk4'	mRNA	4.63251	1.30271e-260	Up	-1.01107	2.02148e-44	Down
27389	'Dusp13'	mRNA	-1.80549	9.06676e-13	Down	2.03907	5.27112e-17	Up
27411	'Slc14a2'	mRNA	1.6247	1.4823e-05	Up	1.80092	1.50195e-18	Up
27428	'Shroom3'	mRNA	3.68176	2.04947e-81	Up	-1.05751	1.53997e-17	Down
27528	'Nrep'	mRNA	1.78418	3.42503e-59	Up	-4.0214	1.7312e-136	Down
27660	'1700088E04Rik'	mRNA	1.11729	0.000229293	Up	-1.09862	0.000366708	Down
277154	'Nynrin'	mRNA	1.72736	9.69572e-177	Up	-2.4149	4.21384e-271	Down
277203	'Tm4sf19'	mRNA	-4.39183	0	Down	2.69999	6.57144e-112	Up
278180	'Vsig4'	mRNA	-1.60893	1.71255e-37	Down	3.13758	8.18683e-235	Up
278240	'Spin2c'	mRNA	6.22272	5.92424e-10	Up	-1.7602	0.000239377	Down
279561	'Wnk3'	mRNA	2.03605	6.7098e-15	Up	-1.41244	2.99608e-09	Down
280408	'Rilp'	mRNA	-1.04118	1.31714e-07	Down	1.21222	2.97287e-10	Up
280411	'Lix1l'	mRNA	1.00113	7.53118e-76	Up	-1.15891	1.17918e-95	Down
28105	'Trim36'	mRNA	-1.85337	8.88223e-25	Down	1.97479	6.41164e-29	Up
282663	'Serpinb1b'	mRNA	-3.13143	7.47929e-14	Down	2.00458	0.000141894	Up
29811	'Ndrg2'	mRNA	3.01741	3.51153e-118	Up	-1.84255	1.44817e-66	Down
29817	'Igfbp7'	mRNA	2.8012	0	Up	-1.42641	0	Down
29818	'Hspb7'	mRNA	2.73792	3.14855e-69	Up	-1.95704	1.33823e-46	Down
29820	'Tnfrsf19'	mRNA	1.36836	5.70106e-08	Up	-1.50613	7.20988e-09	Down
29857	'Mapk12'	mRNA	1.86127	1.48263e-11	Up	-1.2415	8.98467e-07	Down
29863	'Pde7b'	mRNA	-1.77997	8.00666e-166	Down	1.00478	3.57733e-41	Up
30805	'Slc22a4'	mRNA	-1.67098	1.95255e-65	Down	1.72623	7.3914e-71	Up
30878	'Apln'	mRNA	1.8508	1.49441e-133	Up	-2.7345	1.68221e-213	Down
30937	'Lmcd1'	mRNA	2.52665	7.47299e-193	Up	-1.18851	1.85957e-68	Down
30944	'Zfp354c'	mRNA	2.20332	2.69931e-48	Up	-2.6208	1.25677e-58	Down
317677	'C1s2'	mRNA	1.9809	2.60608e-12	Up	-4.31409	2.07551e-24	Down
317750	'Slc24a5'	mRNA	1.6771	6.77841e-56	Up	1.3917	5.79426e-110	Up
319387	'Adgrl3'	mRNA	1.43674	2.78465e-05	Up	-1.24107	0.000250555	Down
319477	'Insyn1'	mRNA	2.67915	2.8267e-50	Up	-2.03665	1.80492e-36	Down
319480	'Itga11'	mRNA	5.83623	0	Up	-4.56856	0	Down
319552	'Spx'	mRNA	1.48948	1.15345e-05	Up	-1.11077	0.000685571	Down
319586	'Celf5'	mRNA	2.78015	6.48562e-12	Up	-1.20258	0.000158563	Down
319655	'Podxl2'	mRNA	3.17746	2.18244e-45	Up	-3.07483	6.87992e-44	Down
319660	'Agmo'	mRNA	2.24209	2.37715e-10	Up	-1.10971	0.000222926	Down
319757	'Smo'	mRNA	2.28208	0	Up	-1.27442	6.20441e-167	Down
319876	'Cobll1'	mRNA	2.12562	4.82481e-36	Up	1.27462	1.04855e-41	Up
319880	'Tmcc3'	mRNA	-1.21726	1.0512e-96	Down	1.47786	6.01235e-155	Up
319909	'Ism1'	mRNA	3.94945	2.72044e-125	Up	-3.42441	7.40878e-113	Down
319974	'Auts2'	mRNA	2.68465	1.36834e-88	Up	-1.83379	8.6375e-56	Down
319991	'Kif6'	mRNA	4.9684	1.98615e-08	Up	-2.14359	0.000121841	Down
320078	'Olfml2b'	mRNA	1.90183	1.24366e-219	Up	-2.23149	5.1499e-269	Down
320129	'Grk3'	mRNA	-1.54801	2.77952e-98	Down	1.78618	2.92234e-141	Up
320148	'B430306N03Rik'	mRNA	-1.80602	0	Down	1.48916	0	Up
320183	'Msrb3'	mRNA	3.07432	0	Up	-1.58146	5.27431e-271	Down
320302	'Glt28d2'	mRNA	2.78636	7.15592e-11	Up	-1.37521	6.6446e-05	Down
320398	'Lrig3'	mRNA	3.8069	9.96108e-235	Up	-2.28403	2.05131e-143	Down
320452	'P4ha3'	mRNA	3.06666	8.1438e-290	Up	-2.09396	2.31788e-189	Down
320508	'Cachd1'	mRNA	2.28205	2.83544e-57	Up	-1.03913	5.56388e-19	Down
320560	'Dennd5b'	mRNA	1.81119	2.58522e-48	Up	-1.18426	4.2589e-26	Down
320696	'Ccdc158'	mRNA	4.01327	0.000145119	Up	-4.01018	0.000191973	Down
320712	'Abi3bp'	mRNA	4.34746	1.23657e-182	Up	-6.70192	1.63711e-191	Down
320827	'C530008M17Rik'	mRNA	2.0212	2.44752e-59	Up	1.50637	1.56505e-110	Up
320873	'Cdh10'	mRNA	3.14255	2.42227e-07	Up	-3.5545	7.25489e-08	Down
320997	'Cyp4f39'	mRNA	-4.51029	1.54201e-16	Down	2.98982	4.73339e-05	Up
327766	'Tmem26'	mRNA	-1.27951	5.30759e-36	Down	1.94902	1.2762e-102	Up
327799	'Usp44'	mRNA	2.01961	7.88659e-06	Up	-1.62949	0.000163022	Down
328561	'Apol10b'	mRNA	3.51701	1.80944e-26	Up	-1.67493	6.18465e-12	Down
328830	'A530064D06Rik'	mRNA	-1.56724	9.22755e-19	Down	2.39499	1.98121e-55	Up
329093	'Cpa6'	mRNA	1.98526	1.56319e-06	Up	-2.51268	3.60239e-08	Down
329278	'Tnn'	mRNA	4.01889	3.03153e-55	Up	-2.10891	6.48964e-30	Down
329628	'Fat4'	mRNA	3.93493	0	Up	-2.37082	0	Down
329738	'Aknad1'	mRNA	4.2336	2.96367e-05	Up	-4.3352	3.53692e-05	Down
329828	'AI464131'	mRNA	2.22262	1.89499e-55	Up	-2.09746	1.82924e-51	Down
329941	'Col8a2'	mRNA	7.27693	6.95467e-104	Up	-7.27384	1.1616e-103	Down
330119	'Adamts3'	mRNA	2.52106	6.35757e-14	Up	-1.34804	1.56986e-06	Down
330267	'Thsd7a'	mRNA	3.75367	2.1984e-170	Up	-2.95967	2.04032e-139	Down
330323	'Mindy4'	mRNA	1.15623	1.0144e-08	Up	-1.44042	1.32605e-11	Down
330483	'Ceacam16'	mRNA	-1.38922	1.32011e-08	Down	1.31785	1.4858e-07	Up
330627	'Trim66'	mRNA	1.96933	3.12455e-11	Up	-1.56569	2.37707e-08	Down
330657	'Prss53'	mRNA	1.48709	3.56436e-05	Up	-1.50446	4.05775e-05	Down
330695	'Ctxn1'	mRNA	3.12056	1.46692e-102	Up	-2.08599	7.60179e-66	Down
330814	'Adgrl1'	mRNA	1.94898	1.77477e-194	Up	-1.48042	4.12876e-132	Down
330938	'Dixdc1'	mRNA	3.33548	5.96666e-49	Up	-2.44726	5.24472e-36	Down
331004	'Slc9a9'	mRNA	1.38463	7.81018e-184	Up	-1.17704	9.71134e-143	Down
333050	'Ksr2'	mRNA	-2.37846	3.41928e-66	Down	1.88939	1.12213e-35	Up
333193	'Proser3'	mRNA	1.03034	1.94804e-15	Up	-1.27833	4.17977e-21	Down
347722	'Agap1'	mRNA	-1.646	0	Down	1.70033	0	Up
353169	'Slc2a12'	mRNA	3.76816	3.71532e-12	Up	-2.30563	7.17498e-08	Down
353172	'Gars'	mRNA	1.33733	0	Up	-1.01976	0	Down
360213	'Trim46'	mRNA	2.26808	8.18824e-53	Up	-2.3321	2.2954e-54	Down
373864	'Col27a1'	mRNA	1.4355	1.18325e-27	Up	-2.32138	8.3423e-52	Down
380660	'Acss3'	mRNA	5.59823	6.60916e-07	Up	-3.01018	4.17384e-05	Down
380712	'Tlcd2'	mRNA	1.36453	7.57644e-48	Up	-1.88753	2.21463e-75	Down
380785	'Begain'	mRNA	1.87577	4.59321e-05	Up	-3.01018	8.49801e-08	Down
380928	'Lmo7'	mRNA	1.98884	9.4327e-42	Up	-1.76961	1.1614e-35	Down
381310	'Stum'	mRNA	-3.08071	4.47942e-20	Down	2.28939	5.27608e-09	Up
381413	'Gpr176'	mRNA	2.26951	0	Up	-1.30597	1.80105e-176	Down
381546	'Ccdc24'	mRNA	1.2889	0.000965161	Up	-1.36381	0.000719722	Down
381680	'Nxpe5'	mRNA	1.82446	6.62364e-263	Up	-2.68631	0	Down
381836	'Sbk2'	mRNA	-1.14928	1.65597e-12	Down	1.47431	8.6427e-22	Up
381979	'Brsk1'	mRNA	1.69888	1.28232e-32	Up	-1.2476	7.05632e-21	Down
383103	'Tvp23a'	mRNA	1.77462	5.10874e-35	Up	-1.79169	2.7896e-35	Down
384009	'Glipr2'	mRNA	1.83438	0	Up	-1.13234	3.31609e-156	Down
385643	'Kng2'	mRNA	5.01023	1.51641e-285	Up	-4.00582	3.19847e-258	Down
386463	'Cdsn'	mRNA	5.45621	9.46151e-22	Up	-3.45312	1.57131e-17	Down
404634	'H2afy2'	mRNA	2.01452	4.50879e-101	Up	-2.07144	1.75128e-104	Down
407790	'Ndufa4l2'	mRNA	2.6187	2.10637e-186	Up	-4.00792	8.08087e-269	Down
407800	'Ecm2'	mRNA	2.34282	6.65723e-13	Up	-1.27625	4.30512e-06	Down
432611	'Dnaic2'	mRNA	2.51986	1.26275e-08	Up	-3.15368	2.25376e-10	Down
432763	'Prr7'	mRNA	2.81236	1.81633e-28	Up	-1.26329	1.67509e-10	Down
433099	'Ly6g6f'	mRNA	1.23756	1.9998e-10	Up	2.13267	2.07856e-88	Up
433375	'Creg1'	mRNA	-1.23935	0	Down	1.48967	0	Up
433809	'Rnf207'	mRNA	4.89927	3.36496e-08	Up	-2.30885	7.11522e-05	Down
433938	'Mn1'	mRNA	1.63189	8.36325e-19	Up	-2.9258	4.78395e-37	Down
435684	'Shf'	mRNA	1.12446	3.02627e-19	Up	-1.28908	2.10796e-23	Down
448987	'Fbxl7'	mRNA	3.43669	3.31992e-120	Up	-2.70153	7.47254e-96	Down
494448	'Cbx6'	mRNA	1.93925	4.03519e-288	Up	-1.04461	1.80121e-114	Down
50490	'Nox4'	mRNA	3.80769	8.43004e-24	Up	-2.80459	2.07027e-18	Down
50524	'Sall2'	mRNA	2.01824	6.21657e-63	Up	-2.22927	5.60264e-71	Down
50530	'Mfap5'	mRNA	4.13772	2.24137e-48	Up	-3.54056	1.67717e-43	Down
50706	'Postn'	mRNA	3.6495	0	Up	-3.06518	0	Down
50760	'Fbxo17'	mRNA	1.52226	4.87508e-13	Up	-1.0913	3.96588e-08	Down
50765	'Tfr2'	mRNA	3.73165	1.69902e-116	Up	-4.47999	3.94266e-129	Down
50778	'Rgs1'	mRNA	-1.59259	0	Down	1.31413	0	Up
50780	'Rgs3'	mRNA	2.33476	0	Up	-1.72782	2.61475e-283	Down
50781	'Dkk3'	mRNA	5.12404	0	Up	-4.56337	0	Down
50782	'Rgs11'	mRNA	1.39574	4.68139e-15	Up	-2.23068	1.93774e-27	Down
50786	'Hs6st2'	mRNA	3.95585	1.67411e-195	Up	-2.11711	3.17989e-106	Down
50791	'Magi2'	mRNA	1.58898	1.26259e-15	Up	-1.27258	2.20052e-11	Down
50908	'C1s1'	mRNA	1.95448	1.42009e-134	Up	-4.88913	1.59721e-302	Down
50909	'C1ra'	mRNA	1.04673	2.33928e-87	Up	-2.47529	2.7271e-294	Down
50915	'Grb14'	mRNA	3.78956	3.63478e-159	Up	-1.08408	4.23319e-34	Down
50917	'Galns'	mRNA	-1.36749	0	Down	1.22831	0	Up
51793	'Ddah2'	mRNA	2.52784	1.44642e-140	Up	-2.95359	4.85244e-165	Down
51795	'Srpx'	mRNA	4.32778	4.54611e-171	Up	-6.28816	1.21274e-182	Down
52028	'Bbs1'	mRNA	1.18183	5.15962e-19	Up	-1.15556	3.21568e-18	Down
52377	'Rcn3'	mRNA	2.89183	0	Up	-2.79032	0	Down
52430	'Echdc2'	mRNA	3.07804	1.09866e-35	Up	-1.25592	6.83863e-12	Down
52639	'Wipi1'	mRNA	1.6344	7.61708e-197	Up	-1.20953	4.33299e-125	Down
52666	'Arhgef25'	mRNA	2.99715	1.42833e-297	Up	-2.59352	5.10178e-256	Down
52829	'Lurap1l'	mRNA	3.9756	0	Up	-1.76185	2.08299e-134	Down
53311	'Mybph'	mRNA	-2.19423	6.6807e-10	Down	-5.01018	8.52175e-05	Down
53321	'Cntnap1'	mRNA	1.17852	1.31758e-19	Up	-1.57574	1.22324e-29	Down
53374	'Chst3'	mRNA	-2.11644	7.89641e-47	Down	1.79133	2.94363e-30	Up
53412	'Ppp1r3c'	mRNA	4.38582	3.23048e-33	Up	-6.19008	3.90684e-35	Down
53418	'B4galt2'	mRNA	2.51528	5.15838e-137	Up	-1.74224	3.55551e-86	Down
53614	'Reck'	mRNA	2.32009	3.58798e-61	Up	-1.89073	3.01926e-47	Down
53623	'Gria3'	mRNA	2.46546	5.16187e-93	Up	-1.45498	1.93716e-46	Down
53627	'Porcn'	mRNA	2.44503	3.13279e-98	Up	-2.63766	1.43108e-106	Down
53791	'Tlr5'	mRNA	2.37732	2.48405e-19	Up	-1.27114	1.09891e-08	Down
53897	'Gal3st1'	mRNA	4.29867	2.68341e-18	Up	-2.97365	5.2978e-14	Down
53901	'Rcan2'	mRNA	3.64126	2.93338e-65	Up	-2.32613	2.77263e-42	Down
54140	'Avpr1a'	mRNA	4.04859	6.92708e-202	Up	-2.98461	1.34009e-158	Down
54199	'Ccrl2'	mRNA	-1.08013	1.19572e-69	Down	1.06021	1.72022e-66	Up
54324	'Arhgef5'	mRNA	2.31795	5.60448e-127	Up	-1.12758	5.00833e-46	Down
54352	'Irx5'	mRNA	2.31712	3.57779e-59	Up	-1.32389	8.97575e-28	Down
54357	'Epb41l4b'	mRNA	5.35312	2.7075e-20	Up	-2.1021	3.65926e-10	Down
54366	'Ctnnal1'	mRNA	1.29261	3.3063e-16	Up	1.06612	4.24485e-24	Up
54384	'Mtmr7'	mRNA	-1.34556	5.66755e-05	Down	1.32883	9.83079e-05	Up
54393	'Gabbr1'	mRNA	2.02275	3.81227e-73	Up	-1.79713	2.03617e-62	Down
54403	'Slc4a4'	mRNA	3.06241	1.54049e-129	Up	-1.39105	2.56215e-48	Down
544678	'Cfap74'	mRNA	1.55581	1.20682e-06	Up	-1.30685	3.00344e-05	Down
544763	'Hbq1b'	mRNA	1.23148	0.000547259	Up	1.59249	1.43373e-13	Up
545486	'Tubb1'	mRNA	1.56904	9.00298e-93	Up	1.22697	1.90899e-148	Up
545652	'Gm13275'	mRNA	1.70107	1.73238e-15	Up	-1.01839	1.47086e-07	Down
54614	'Prpf40b'	mRNA	1.03003	1.21932e-34	Up	-1.13668	3.05773e-40	Down
546336	'Prrg1'	mRNA	1.10404	1.45985e-15	Up	-1.68123	3.3012e-28	Down
54637	'Praf2'	mRNA	1.28438	4.90663e-144	Up	-1.08241	9.30546e-110	Down
546611	'Klhl33'	mRNA	2.93571	9.12032e-97	Up	-3.44401	3.2635e-111	Down
547176	'Zc3h12b'	mRNA	1.81307	6.3676e-22	Up	-1.61993	9.88856e-19	Down
54725	'Cadm1'	mRNA	-1.64938	0	Down	1.3187	0	Up
55932	'Gbp3'	mRNA	1.46283	5.00405e-25	Up	-1.59023	5.98799e-28	Down
55963	'Slc1a4'	mRNA	2.67527	0	Up	-1.87749	9.61593e-240	Down
55983	'Pdzrn3'	mRNA	3.02266	2.5961e-182	Up	-2.09697	4.35075e-121	Down
55984	'Camkk1'	mRNA	2.32232	1.95012e-29	Up	1.14021	1.2089e-23	Up
56016	'Hebp2'	mRNA	1.1475	8.68399e-26	Up	-1.10893	2.68148e-24	Down
56050	'Cyp39a1'	mRNA	1.42831	3.95011e-10	Up	-2.23966	1.491e-17	Down
56149	'Grasp'	mRNA	1.51629	2.08122e-19	Up	-1.18278	1.6993e-13	Down
56188	'Fxyd1'	mRNA	2.229	1.37544e-18	Up	-3.47966	1.96587e-28	Down
56191	'Tro'	mRNA	3.96239	3.19257e-30	Up	-2.22763	8.32552e-18	Down
56213	'Htra1'	mRNA	1.75422	0	Up	-2.93918	0	Down
56219	'Extl1'	mRNA	1.46203	4.53562e-08	Up	-2.7615	1.32536e-16	Down
56226	'Espn'	mRNA	-1.50756	7.56914e-06	Down	1.69508	2.46603e-07	Up
56233	'Hdac7'	mRNA	1.52471	8.62538e-195	Up	-1.19421	4.19904e-134	Down
56264	'Cpxm1'	mRNA	3.14255	9.94788e-32	Up	-4.46139	6.09184e-40	Down
56277	'Tmem45a'	mRNA	2.58408	1.4255e-189	Up	-2.80555	1.79895e-206	Down
56279	'Fam69b'	mRNA	2.2635	1.66341e-20	Up	-2.3048	9.23795e-21	Down
56312	'Nupr1'	mRNA	2.65393	0	Up	-3.26538	0	Down
56316	'Ggcx'	mRNA	1.23428	8.96539e-65	Up	-1.04823	6.20256e-50	Down
56320	'Dbn1'	mRNA	2.67375	0	Up	-2.07577	0	Down
56332	'Amotl2'	mRNA	3.9336	0	Up	-1.52405	0	Down
56358	'Copz2'	mRNA	2.09887	3.84882e-152	Up	-2.09577	1.47199e-151	Down
56401	'P3h1'	mRNA	1.62309	2.87434e-208	Up	-1.14199	4.67016e-122	Down
56448	'Cyp2d22'	mRNA	3.79088	4.14644e-40	Up	-4.59514	2.92919e-44	Down
56454	'Aldh18a1'	mRNA	1.80972	0	Up	-1.38939	8.8738e-285	Down
56496	'Tspan6'	mRNA	3.16489	1.09218e-220	Up	-2.40048	1.86632e-165	Down
56520	'Nme4'	mRNA	1.08664	2.42815e-42	Up	-1.22168	1.32134e-50	Down
56527	'Mast1'	mRNA	-1.04813	2.07831e-18	Down	1.18812	3.35788e-24	Up
56644	'Clec7a'	mRNA	-1.56987	0	Down	1.54433	0	Up
56741	'Igdcc4'	mRNA	3.20591	1.21665e-148	Up	-3.82797	2.58341e-170	Down
56745	'C1qtnf1'	mRNA	3.34734	6.50657e-133	Up	-3.11895	1.05308e-124	Down
56792	'Stap1'	mRNA	-2.41939	0	Down	1.31075	3.16164e-157	Up
56811	'Dkk2'	mRNA	1.04424	5.16679e-07	Up	-1.76516	6.00807e-14	Down
56857	'Slc37a2'	mRNA	-1.25782	0	Down	1.50149	0	Up
57028	'Pdxp'	mRNA	1.5828	1.98155e-22	Up	-1.16851	2.01758e-14	Down
57256	'Prss21'	mRNA	-7.37905	1.11979e-19	Down	4.98982	9.13052e-05	Up
57265	'Fzd2'	mRNA	3.4351	3.8695e-285	Up	-2.58857	4.99859e-217	Down
57276	'Vsig2'	mRNA	1.5341	5.15913e-06	Up	1.85832	7.8507e-24	Up
57278	'Bcam'	mRNA	2.00183	8.36731e-41	Up	-1.00635	3.19994e-15	Down
57342	'Parva'	mRNA	2.53209	0	Up	-1.0963	1.19966e-203	Down
57349	'Ppbp'	mRNA	2.00922	0	Up	1.20761	0	Up
57435	'Plin4'	mRNA	6.57805	4.38575e-67	Up	1.45846	1.6711e-53	Up
57810	'Cdon'	mRNA	2.71728	1.31536e-92	Up	-2.03418	6.34516e-66	Down
57814	'Kcne4'	mRNA	2.96323	2.80598e-15	Up	-2.96013	4.27357e-15	Down
58182	'Prokr1'	mRNA	-1.9195	1.95193e-110	Down	1.55817	1.55835e-64	Up
58203	'Zbp1'	mRNA	1.38977	8.67502e-73	Up	-2.26442	3.35917e-141	Down
58223	'Mmp19'	mRNA	-2.44748	0	Down	1.9103	0	Up
58809	'Rnase4'	mRNA	2.68881	0	Up	-2.68631	0	Down
58859	'Efemp2'	mRNA	2.193	0	Up	-1.72461	0	Down
58860	'Adamdec1'	mRNA	4.18319	6.86403e-13	Up	-4.1801	1.01071e-12	Down
58909	'Fam13a'	mRNA	1.18633	7.26312e-07	Up	-1.04831	1.06151e-05	Down
59036	'Dact1'	mRNA	2.63476	5.98197e-13	Up	-1.24464	2.60165e-05	Down
59049	'Slc22a17'	mRNA	1.76879	9.45626e-27	Up	-1.83523	6.78206e-28	Down
59056	'Evc'	mRNA	2.46142	1.04802e-78	Up	-1.72962	2.33919e-50	Down
59083	'Fetub'	mRNA	2.51577	6.03992e-06	Up	-2.09764	7.04665e-05	Down
59091	'Jph2'	mRNA	2.90943	1.96725e-55	Up	-1.37582	1.00875e-21	Down
594844	'Tceal3'	mRNA	2.93369	1.91293e-10	Up	-2.50203	7.30192e-09	Down
60344	'Fign'	mRNA	3.0731	1.31181e-12	Up	-1.4167	2.26726e-05	Down
60345	'Nrip2'	mRNA	2.42831	1.74772e-05	Up	-1.68825	0.000983504	Down
60440	'Iigp1'	mRNA	3.45529	2.0313e-130	Up	-3.21097	2.18126e-122	Down
60504	'Il21r'	mRNA	1.50474	7.01202e-91	Up	-1.39424	5.56273e-81	Down
60533	'Cd274'	mRNA	-1.21488	2.67281e-196	Down	1.37776	2.88493e-266	Up
620695	'Gm13889'	mRNA	1.7707	1.4494e-07	Up	-1.63636	9.46415e-07	Down
623230	'Tmem200b'	mRNA	2.31927	3.02558e-10	Up	-2.14347	2.92178e-09	Down
629242	'Gm6958'	mRNA	1.57869	0	Up	-1.21122	0	Down
629378	'Dact3'	mRNA	2.67148	4.48895e-61	Up	-1.58092	1.14931e-31	Down
633285	'Rbm46'	mRNA	3.55243	3.15978e-19	Up	-2.37941	3.32296e-13	Down
635702	'Naaladl2'	mRNA	3.10387	7.59048e-41	Up	-3.53374	2.88111e-45	Down
63986	'Gmfg'	mRNA	1.37129	2.93264e-84	Up	-1.13919	3.86727e-63	Down
64008	'Aqp9'	mRNA	1.89171	1.11016e-36	Up	-2.23257	6.70595e-45	Down
64074	'Smoc2'	mRNA	1.53683	0.000151571	Up	2.85428	7.80813e-54	Up
64075	'Smoc1'	mRNA	4.68059	0	Up	-1.75635	0	Down
64103	'Tnmd'	mRNA	5.07936	7.51571e-17	Up	-6.07626	6.94145e-17	Down
64339	'Fndc4'	mRNA	2.42831	7.81898e-27	Up	-2.68825	1.02676e-29	Down
64817	'Svep1'	mRNA	4.63045	0	Up	-2.66269	0	Down
64899	'Lpin3'	mRNA	2.25613	2.97005e-27	Up	-1.03064	2.09425e-09	Down
65112	'Pmepa1'	mRNA	2.77708	0	Up	-1.22584	0	Down
65221	'Slc15a3'	mRNA	-1.41232	0	Down	1.7786	0	Up
65255	'Asb4'	mRNA	2.08568	4.29087e-17	Up	-2.36269	1.5211e-19	Down
65256	'Asb2'	mRNA	-2.01915	9.88604e-11	Down	3.06955	1.52213e-32	Up
65963	'Tmem176b'	mRNA	1.44418	0	Up	-1.4968	0	Down
65972	'Ifi30'	mRNA	-1.86742	0	Down	1.36365	0	Up
66058	'Tmem176a'	mRNA	1.5382	0	Up	-1.8859	0	Down
66112	'Marc1'	mRNA	6.21647	7.46096e-36	Up	-1.28264	2.96137e-09	Down
66141	'Ifitm3'	mRNA	1.34023	0	Up	-2.07252	0	Down
66175	'Mustn1'	mRNA	3.29629	7.8181e-194	Up	-2.24121	2.66351e-129	Down
66180	'P3h4'	mRNA	2.82898	1.50158e-273	Up	-2.00353	1.06153e-182	Down
66253	'Aig1'	mRNA	-1.42222	4.19082e-118	Down	1.16781	3.50602e-73	Up
66259	'Camk2n1'	mRNA	2.05928	1.54795e-25	Up	-1.9277	2.36016e-23	Down
66277	'Klf15'	mRNA	1.52608	1.11508e-09	Up	-2.35698	3.75389e-16	Down
66412	'Arrdc4'	mRNA	1.32071	2.42081e-290	Up	-1.69577	0	Down
665033	'Col6a5'	mRNA	4.54925	1.11461e-10	Up	-6.40215	6.4482e-11	Down
665113	'Tnik'	mRNA	1.991	6.91654e-115	Up	1.04541	9.25335e-91	Up
665119	'Sec14l5'	mRNA	1.95895	1.36004e-17	Up	1.34895	1.94249e-25	Up
66573	'Dzip1'	mRNA	2.27212	7.36194e-91	Up	-1.64121	3.06733e-59	Down
666048	'Trabd2b'	mRNA	5.77149	1.99872e-103	Up	-1.61865	5.4983e-35	Down
66607	'Ms4a4d'	mRNA	3.72538	2.20204e-170	Up	-4.78133	4.08263e-194	Down
666584	'BC024063'	mRNA	1.80073	4.08397e-05	Up	-1.51268	0.000403682	Down
66695	'Aspn'	mRNA	5.01742	3.7524e-68	Up	-4.18425	3.75911e-63	Down
667277	'C1rb'	mRNA	1.25159	2.21961e-08	Up	-3.47004	1.82049e-26	Down
66736	'Emc2'	mRNA	1.50958	0	Up	-1.30144	4.68065e-294	Down
667373	'Ifit1bl1'	mRNA	1.90828	1.9638e-08	Up	-1.41902	8.48954e-06	Down
667742	'Piezo2'	mRNA	1.73253	6.39578e-13	Up	-2.38655	1.01298e-18	Down
668501	'Zfp507'	mRNA	2.0639	8.09974e-90	Up	-1.02088	3.32462e-32	Down
66864	'Clec14a'	mRNA	2.03433	4.65509e-16	Up	-1.50399	8.00338e-11	Down
66889	'Rnf128'	mRNA	-2.69813	0	Down	1.40854	0	Up
66938	'Sh3d21'	mRNA	2.79754	6.52865e-11	Up	-1.87691	4.49308e-07	Down
66972	'Slc25a23'	mRNA	1.093	4.78017e-53	Up	-1.75792	2.29179e-107	Down
66993	'Smarcd3'	mRNA	2.27577	1.88634e-47	Up	-1.82847	6.75677e-36	Down
67009	'Ttc23'	mRNA	1.41492	1.68752e-23	Up	-1.15946	2.03967e-17	Down
67088	'Cand2'	mRNA	2.05855	4.08757e-65	Up	-1.08931	4.00993e-26	Down
67216	'Mboat2'	mRNA	2.35972	3.43131e-24	Up	-1.96235	2.70088e-19	Down
67217	'L3hypdh'	mRNA	2.07339	8.6624e-23	Up	-2.19862	2.9312e-24	Down
67305	'Gpx7'	mRNA	2.0528	2.22293e-61	Up	-2.08213	2.80985e-62	Down
67306	'Zc2hc1a'	mRNA	2.69795	0	Up	-1.90724	2.81722e-220	Down
67313	'Inava'	mRNA	1.45384	4.98447e-05	Up	-3.2581	2.31251e-11	Down
67416	'Armcx2'	mRNA	2.09752	0	Up	-1.66365	4.40733e-229	Down
67419	'Armh4'	mRNA	3.51962	3.1782e-25	Up	-3.27552	1.13108e-23	Down
67448	'Plxdc2'	mRNA	3.00347	0	Up	-1.45523	0	Down
67454	'Ikbip'	mRNA	1.29712	7.12452e-91	Up	-1.10771	7.73793e-71	Down
67455	'Klhl13'	mRNA	4.1373	3.86867e-206	Up	-3.57571	7.87064e-187	Down
67557	'Larp6'	mRNA	1.83702	7.83538e-18	Up	-3.15585	5.13002e-32	Down
67573	'Loxl4'	mRNA	2.87231	4.05899e-110	Up	-1.13378	4.35944e-32	Down
67606	'Fibin'	mRNA	3.25126	3.37184e-40	Up	-3.96437	2.83289e-46	Down
67621	'Bend5'	mRNA	1.59823	0.000114346	Up	-3.50203	1.05643e-09	Down
67622	'Mxra7'	mRNA	2.01573	5.97658e-121	Up	-1.24501	1.04993e-60	Down
67647	'4930523C07Rik'	mRNA	1.28629	1.53178e-12	Up	-1.56699	2.80499e-16	Down
67685	'Dyx1c1'	mRNA	1.69777	5.48455e-05	Up	-2.3321	8.1413e-07	Down
67739	'Slc48a1'	mRNA	-1.12725	0	Down	1.12884	0	Up
67749	'Mgarp'	mRNA	2.98727	6.67953e-47	Up	-4.5285	1.61157e-62	Down
67760	'Slc38a2'	mRNA	1.63092	0	Up	-1.01413	0	Down
677884	'Pakap'	mRNA	3.44923	0	Up	-2.25255	0	Down
67815	'Sec14l2'	mRNA	2.15581	2.32455e-34	Up	1.58813	9.13586e-67	Up
67847	'Sncaip'	mRNA	1.58552	1.85719e-18	Up	-2.66043	2.11709e-34	Down
67860	'S100a16'	mRNA	2.71857	6.52374e-203	Up	-1.8714	3.87323e-129	Down
67893	'Tmem86a'	mRNA	1.41282	0	Up	-1.3473	0	Down
67896	'Ccdc80'	mRNA	3.8331	0	Up	-2.27645	0	Down
67978	'Tctn2'	mRNA	2.37691	2.27619e-51	Up	-1.83445	4.21171e-37	Down
68027	'Tmem178'	mRNA	-2.30866	3.42889e-16	Down	2.43829	1.65382e-18	Up
68070	'Pdzd2'	mRNA	1.56123	2.26236e-07	Up	2.24721	1.56752e-48	Up
68149	'Otub2'	mRNA	1.50955	8.07228e-26	Up	-1.37215	2.25841e-22	Down
68169	'Ndnf'	mRNA	1.625	2.82719e-35	Up	-1.02573	8.62912e-18	Down
68172	'Rpl39l'	mRNA	2.38919	9.52204e-72	Up	-1.37229	3.56259e-34	Down
68203	'Diras2'	mRNA	1.65462	1.79008e-17	Up	2.96084	1.77463e-257	Up
68303	'Fam114a1'	mRNA	1.95438	0	Up	-1.94324	0	Down
68312	'Gstm7'	mRNA	3.08638	1.43388e-18	Up	-2.58078	1.62612e-15	Down
68498	'Tspan11'	mRNA	1.63317	7.37624e-18	Up	-4.13257	1.05567e-45	Down
68521	'Fam189b'	mRNA	1.45672	1.75762e-73	Up	-1.15817	1.05382e-51	Down
68525	'Evc2'	mRNA	2.4948	1.63429e-82	Up	-1.69607	1.31787e-50	Down
68567	'Cgref1'	mRNA	-1.5273	2.98087e-17	Down	1.33775	1.37194e-12	Up
68588	'Cthrc1'	mRNA	3.19318	7.02999e-27	Up	-2.73065	4.40657e-23	Down
68591	'Mocos'	mRNA	-1.05795	1.43878e-126	Down	1.05315	5.90028e-125	Up
68655	'Fndc1'	mRNA	3.65713	5.33167e-21	Up	-1.95359	2.84189e-11	Down
68777	'Tmem53'	mRNA	2.5097	4.98667e-34	Up	-2.34433	2.31167e-31	Down
68792	'Srpx2'	mRNA	3.71823	0	Up	-2.83093	0	Down
68794	'Flnc'	mRNA	2.88974	9.48087e-156	Up	-2.8977	7.14679e-156	Down
68797	'Pdgfrl'	mRNA	4.34643	1.06453e-142	Up	-4.0214	1.7312e-136	Down
68810	'Nexn'	mRNA	3.07272	5.20555e-149	Up	-1.6826	8.95914e-73	Down
68859	'Smim1'	mRNA	2.90226	1.16725e-76	Up	-1.50671	4.66422e-34	Down
68867	'Rnf122'	mRNA	1.14843	1.08582e-12	Up	-2.3981	2.33005e-33	Down
68870	'Ak8'	mRNA	-2.98461	8.77283e-113	Down	1.34199	7.04592e-14	Up
68895	'Rasl11a'	mRNA	2.56861	1.8612e-35	Up	-2.1417	1.18665e-28	Down
69017	'Prrt2'	mRNA	2.20395	1.00451e-13	Up	-2.47649	2.07516e-15	Down
69065	'Chac1'	mRNA	2.28749	1.3428e-174	Up	-2.80827	5.41794e-219	Down
69215	'Sat2'	mRNA	1.4987	4.91117e-13	Up	-2.04494	3.18942e-19	Down
69217	'Plekha4'	mRNA	1.01327	0.000221677	Up	-1.94306	1.38265e-09	Down
69219	'Ddah1'	mRNA	2.99809	1.12611e-284	Up	-1.13401	2.16397e-78	Down
69310	'Pacrg'	mRNA	-2.0171	1.98581e-21	Down	2.32398	7.72156e-31	Up
69387	'Dnajb13'	mRNA	-1.55441	2.53346e-07	Down	1.44926	3.43869e-06	Up
69398	'Cdhr4'	mRNA	1.98727	5.84182e-07	Up	1.1392	1.18837e-06	Up
69538	'Antxr1'	mRNA	2.29984	0	Up	-2.01258	0	Down
69551	'2310022B05Rik'	mRNA	2.26319	0	Up	-1.52623	0	Down
69574	'Cmbl'	mRNA	-1.71035	2.4251e-22	Down	1.73058	8.04938e-23	Up
69590	'Gpx8'	mRNA	3.1303	0	Up	-1.84816	2.42174e-263	Down
69601	'Dab2ip'	mRNA	2.06772	2.83963e-184	Up	-1.10087	1.42192e-73	Down
69675	'Pxdn'	mRNA	2.35393	1.27445e-299	Up	-2.00831	1.19473e-245	Down
69698	'Slc52a3'	mRNA	2.2962	2.28468e-10	Up	-1.74057	1.91819e-07	Down
69772	'Bdh2'	mRNA	-2.02626	4.00696e-05	Down	2.92842	2.87073e-12	Up
69774	'Ms4a6b'	mRNA	1.35841	4.58433e-140	Up	-1.0429	2.70087e-92	Down
69784	'1500009L16Rik'	mRNA	2.52829	8.93996e-66	Up	-4.22119	4.9968e-101	Down
69810	'Clec4b1'	mRNA	-2.34286	7.35051e-07	Down	2.88726	2.05856e-11	Up
69816	'Mzb1'	mRNA	-2.25975	2.50737e-15	Down	1.61432	7.78869e-07	Up
70021	'Nt5dc2'	mRNA	1.89846	0	Up	-1.38243	0	Down
70059	'Degs2'	mRNA	-1.69715	2.80224e-74	Down	1.17438	2.85482e-30	Up
70082	'Lysmd2'	mRNA	2.47508	1.71769e-42	Up	-1.05368	2.41506e-13	Down
70086	'Cysltr2'	mRNA	1.16786	8.16346e-16	Up	1.48706	3.49888e-60	Up
70166	'Lipn'	mRNA	-3.24604	4.5235e-95	Down	1.63885	8.08603e-15	Up
70186	'Fam162a'	mRNA	1.42091	5.74511e-148	Up	-1.30598	5.99971e-130	Down
70240	'Ufsp1'	mRNA	1.69413	2.9158e-27	Up	1.56859	4.77912e-70	Up
70300	'Fuz'	mRNA	1.02652	1.22677e-22	Up	-1.04071	5.96887e-23	Down
70419	'2810408A11Rik'	mRNA	1.96747	1.30785e-07	Up	-2.79445	9.64984e-11	Down
70445	'Cd248'	mRNA	1.62937	8.57505e-94	Up	-2.34572	1.39051e-150	Down
70549	'Tln2'	mRNA	2.31852	3.22014e-167	Up	-1.31191	2.32707e-76	Down
70638	'Fam189a1'	mRNA	5.02822	9.22307e-24	Up	-1.32469	9.78246e-07	Down
70676	'Gulp1'	mRNA	3.95016	4.40341e-294	Up	-3.43721	1.14432e-265	Down
70691	'3830403N18Rik'	mRNA	1.96563	6.87244e-07	Up	-2.41037	2.19433e-08	Down
70717	'Medag'	mRNA	2.63948	1.39203e-250	Up	-3.32806	0	Down
70771	'Gpr173'	mRNA	2.98738	2.37864e-21	Up	-2.69862	3.26363e-19	Down
70779	'Prdm5'	mRNA	2.44136	6.49722e-41	Up	-1.64977	6.43943e-25	Down
70784	'Rasl12'	mRNA	2.18733	7.73074e-32	Up	-1.43249	3.83059e-18	Down
70788	'Klhl30'	mRNA	3.71371	1.20525e-11	Up	-1.62315	3.50372e-05	Down
70945	'Mmrn1'	mRNA	2.79167	0	Up	1.03592	1.65451e-294	Up
71069	'Stox2'	mRNA	1.92074	1.03506e-62	Up	-1.55605	7.68708e-47	Down
71091	'Cdkl1'	mRNA	2.76816	2.25065e-05	Up	-3.1801	7.55188e-06	Down
71145	'Scara5'	mRNA	6.37082	7.45693e-11	Up	-3.78276	2.13416e-09	Down
71228	'Dlg5'	mRNA	2.71681	0	Up	-1.17137	3.41916e-190	Down
71242	'Spata24'	mRNA	1.09844	4.89231e-08	Up	-1.13487	2.94296e-08	Down
71338	'Tprg'	mRNA	2.49132	1.37147e-06	Up	-3.29558	3.43598e-08	Down
71355	'Col24a1'	mRNA	-1.08684	2.45135e-16	Down	-3.48699	7.55727e-33	Down
71373	'Prr16'	mRNA	1.23086	2.03063e-06	Up	-1.65403	3.42679e-09	Down
71461	'Ptk7'	mRNA	2.87738	0	Up	-1.75662	0	Down
71544	'Arhgap42'	mRNA	2.13924	1.59303e-69	Up	-1.2569	4.294e-33	Down
71566	'Clmp'	mRNA	2.25891	6.7978e-251	Up	-2.30691	6.82689e-257	Down
71584	'Gdpd2'	mRNA	4.18319	8.98577e-75	Up	-4.03571	4.68724e-73	Down
71653	'Shtn1'	mRNA	-1.07743	9.22315e-175	Down	1.17396	6.97967e-214	Up
71690	'Esm1'	mRNA	4.51708	0	Up	-1.95567	4.86937e-273	Down
71709	'Syde1'	mRNA	2.15429	5.99739e-266	Up	-1.14292	9.17249e-107	Down
71721	'Fam13c'	mRNA	4.05224	2.78009e-112	Up	-4.80198	3.18964e-121	Down
71738	'Mamdc2'	mRNA	-2.98126	0	Down	1.25043	3.80489e-101	Up
71751	'Map3k13'	mRNA	1.98513	2.75186e-13	Up	-1.53103	1.78479e-09	Down
71774	'Shroom1'	mRNA	4.79463	7.53197e-14	Up	-3.46961	1.55505e-11	Down
71785	'Pdgfd'	mRNA	4.83982	2.53493e-157	Up	-3.3556	1.84381e-126	Down
71795	'Pitpnc1'	mRNA	-1.50879	6.66434e-303	Down	1.19229	1.03834e-169	Up
71869	'Serpinb12'	mRNA	-5.46246	4.94244e-22	Down	4.31175	8.56506e-10	Up
71918	'Zcchc24'	mRNA	1.22883	4.63229e-306	Up	-1.79545	0	Down
71939	'Apol6'	mRNA	3.92389	4.27401e-30	Up	-2.51181	2.23212e-20	Down
71951	'Gpc2'	mRNA	2.45805	2.42571e-34	Up	-1.08883	1.5121e-11	Down
71962	'Castor1'	mRNA	1.21859	2.9038e-21	Up	-1.39607	9.18574e-26	Down
71994	'Cnn3'	mRNA	2.64354	0	Up	-1.77053	0	Down
72097	'2010300C02Rik'	mRNA	-3.94093	8.89751e-27	Down	3.52898	7.7271e-19	Up
72128	'2610008E11Rik'	mRNA	1.48244	7.20817e-50	Up	-1.31888	8.5473e-42	Down
72135	'Pygo1'	mRNA	3.82062	3.28241e-21	Up	-2.53742	7.89579e-15	Down
72169	'Trim29'	mRNA	-2.88711	6.21122e-177	Down	1.39508	1.45435e-25	Up
72267	'Lrrc8e'	mRNA	2.12469	5.52371e-10	Up	-1.43978	3.57421e-06	Down
72281	'Sh2d4a'	mRNA	2.92329	6.99143e-10	Up	-1.73422	1.12882e-05	Down
72287	'Plekhf1'	mRNA	2.38476	1.05128e-70	Up	-1.13743	1.90122e-25	Down
72293	'Nkd2'	mRNA	3.52822	1.21177e-209	Up	-1.71561	2.29702e-93	Down
72301	'Shisal1'	mRNA	2.46368	2.03403e-06	Up	-3.51948	1.92431e-08	Down
72333	'Palld'	mRNA	1.77911	0	Up	-1.44986	0	Down
72480	'Tspyl4'	mRNA	1.72476	6.02835e-35	Up	-1.2023	1.00474e-20	Down
72555	'Shisa9'	mRNA	-2.1805	1.12212e-43	Down	2.84032	1.8924e-91	Up
72560	'Naalad2'	mRNA	2.4987	1.78464e-47	Up	-1.60808	3.69896e-27	Down
72572	'Spats2'	mRNA	1.47605	3.28695e-97	Up	-1.19535	2.09058e-70	Down
72599	'Pdia5'	mRNA	1.87949	1.62101e-96	Up	-1.4707	2.95421e-68	Down
72607	'Usp13'	mRNA	2.46073	1.04348e-33	Up	-2.10971	5.04851e-28	Down
72640	'Mex3a'	mRNA	2.83167	8.06951e-199	Up	-2.57639	1.35386e-179	Down
72701	'Zfp618'	mRNA	2.08908	2.98611e-105	Up	-2.13588	5.83983e-108	Down
72709	'C1qtnf6'	mRNA	1.9211	2.42927e-305	Up	-1.97572	0	Down
72780	'Rspo3'	mRNA	3.38622	1.9919e-97	Up	-2.36877	5.23004e-68	Down
72823	'Pard3b'	mRNA	1.36146	4.57127e-25	Up	1.03475	1.28442e-32	Up
73102	'Slc22a23'	mRNA	1.65257	1.00147e-42	Up	1.15162	2.87807e-54	Up
73106	'Prss57'	mRNA	-1.38924	4.66162e-13	Down	-1.24842	6.64446e-05	Down
73181	'Nfatc4'	mRNA	2.34589	2.10166e-218	Up	-2.78077	2.86617e-263	Down
73284	'Ddit4l'	mRNA	3.07761	2.05093e-158	Up	-2.59079	8.20973e-133	Down
73296	'Rhobtb3'	mRNA	3.11311	0	Up	-1.44673	5.74072e-137	Down
73490	'Mipol1'	mRNA	1.71509	1.61036e-09	Up	-1.20639	5.72766e-06	Down
73569	'Vgll3'	mRNA	3.50076	0	Up	-1.36981	6.67613e-258	Down
73710	'Tubb2b'	mRNA	1.81878	6.73165e-65	Up	-1.2657	2.03378e-38	Down
73729	'Zfp383'	mRNA	1.10519	7.11007e-12	Up	-1.19352	4.20107e-13	Down
73844	'Ankrd45'	mRNA	2.2149	0.000625418	Up	-5.53374	1.60127e-06	Down
73893	'Tmem202'	mRNA	-2.4199	2.79182e-40	Down	2.10615	1.32856e-27	Up
73991	'Atl1'	mRNA	1.19298	1.02473e-06	Up	-1.41227	3.2216e-08	Down
74013	'Rftn2'	mRNA	1.51554	1.21629e-49	Up	-1.61821	2.75898e-54	Down
74025	'Nphp3'	mRNA	1.44137	1.66606e-26	Up	-1.12041	3.76993e-18	Down
74051	'Steap2'	mRNA	1.77349	1.22228e-158	Up	-1.20447	1.93135e-89	Down
74053	'Grip1'	mRNA	3.29277	1.89555e-10	Up	-1.84415	7.45943e-06	Down
74055	'Plce1'	mRNA	2.86845	6.49702e-104	Up	-2.52091	1.83809e-90	Down
74096	'Hvcn1'	mRNA	-2.00554	0	Down	1.50341	0	Up
74100	'Arpp21'	mRNA	1.53786	2.99529e-08	Up	1.82359	1.32417e-32	Up
74145	'F13a1'	mRNA	2.67237	0	Up	-2.39957	0	Down
74152	'Stra6l'	mRNA	-2.5019	0	Down	1.79063	4.71252e-156	Up
74155	'Errfi1'	mRNA	1.72407	0	Up	-1.4828	0	Down
74191	'P2ry13'	mRNA	1.58734	2.0421e-31	Up	-1.06968	1.71292e-17	Down
74194	'Rnd3'	mRNA	2.4093	1.05898e-206	Up	-1.52554	7.05017e-113	Down
74199	'Vit'	mRNA	3.63838	5.01168e-15	Up	-3.55849	1.24492e-14	Down
74238	'Mterf2'	mRNA	2.02354	2.82533e-16	Up	-1.14973	1.15962e-07	Down
74430	'4930452B06Rik'	mRNA	4.03119	2.48696e-18	Up	-1.44313	1.8452e-06	Down
74488	'Lrrc15'	mRNA	3.50759	3.12422e-57	Up	-2.71308	3.53995e-45	Down
74511	'Lrrc17'	mRNA	2.80292	3.52403e-138	Up	-1.06331	4.2251e-37	Down
74551	'Pck2'	mRNA	1.49011	0	Up	-2.1132	0	Down
74732	'Stx11'	mRNA	1.09936	8.506e-47	Up	1.38937	3.47426e-173	Up
74747	'Ddit4'	mRNA	1.02435	9.42353e-72	Up	-1.22392	6.27028e-95	Down
74748	'Slamf8'	mRNA	-3.59163	0	Down	2.18624	2.02487e-180	Up
74761	'Mxra8'	mRNA	2.94017	0	Up	-2.73767	0	Down
75019	'Rnase10'	mRNA	3.18319	0.000226821	Up	-4.1801	5.83322e-05	Down
75202	'Spaca6'	mRNA	1.93966	4.75318e-81	Up	-1.09837	2.44094e-35	Down
75345	'Slamf7'	mRNA	-1.95276	5.15189e-246	Down	1.15382	7.89429e-66	Up
75533	'Nme5'	mRNA	3.43953	2.34886e-09	Up	-3.43644	3.38048e-09	Down
75552	'Paqr9'	mRNA	-1.26814	9.11144e-10	Down	1.45127	5.68366e-13	Up
75564	'Rsph9'	mRNA	1.14003	3.84943e-06	Up	-1.39409	7.92902e-08	Down
75590	'Dusp9'	mRNA	-1.19074	3.89789e-10	Down	1.55641	2.66576e-18	Up
75600	'Calml4'	mRNA	3.2612	1.57538e-11	Up	-1.84307	1.86306e-06	Down
75625	'Mageh1'	mRNA	1.37584	5.09506e-09	Up	-1.43287	2.32172e-09	Down
75668	'Rasl10a'	mRNA	2.54932	2.66142e-05	Up	1.71681	3.13028e-09	Up
75723	'Amotl1'	mRNA	2.21098	0	Up	-1.39029	1.81694e-178	Down
75746	'Morc4'	mRNA	2.41895	2.4584e-62	Up	-1.38306	1.09095e-29	Down
75747	'Sesn3'	mRNA	1.42355	2.26592e-14	Up	-1.29335	2.0297e-12	Down
75766	'Dcstamp'	mRNA	-2.85615	3.67507e-31	Down	2.45931	2.01019e-20	Up
75985	'Rab30'	mRNA	2.59975	6.0447e-67	Up	-1.20836	4.31712e-24	Down
76132	'Faxc'	mRNA	2.66146	3.25319e-87	Up	-1.5609	2.21419e-44	Down
76157	'Slc35d3'	mRNA	3.31705	9.48501e-88	Up	1.13175	3.9238e-48	Up
76365	'Tbx18'	mRNA	2.88834	4.77791e-159	Up	-1.28649	1.32149e-55	Down
76380	'Cep112'	mRNA	2.28176	8.26741e-08	Up	-1.7381	1.09014e-05	Down
76441	'Daam2'	mRNA	2.7865	1.2326e-117	Up	-2.74459	1.49445e-115	Down
76453	'Prss23'	mRNA	3.09096	0	Up	-1.45467	0	Down
76487	'Ppp1r3g'	mRNA	3.71371	2.00522e-06	Up	-4.71061	5.21332e-07	Down
76566	'Rflnb'	mRNA	1.32324	7.58126e-42	Up	-1.63611	1.03453e-56	Down
76650	'Srxn1'	mRNA	-1.17787	0	Down	1.89179	0	Up
76686	'Clip3'	mRNA	2.70114	0	Up	-2.46792	0	Down
76905	'Lrg1'	mRNA	1.35622	1.46165e-34	Up	-1.82669	2.28804e-52	Down
76933	'Ifi27l2a'	mRNA	1.30873	1.56268e-121	Up	-1.66805	1.89799e-173	Down
76954	'St5'	mRNA	2.68734	0	Up	-2.45509	0	Down
76976	'Arxes2'	mRNA	3.19177	4.43604e-75	Up	-1.75638	7.48654e-38	Down
77015	'Mpped2'	mRNA	3.77516	7.42026e-78	Up	-3.2575	2.74795e-69	Down
77057	'Ston1'	mRNA	3.21848	5.78271e-303	Up	-1.52706	4.97283e-123	Down
77446	'Heg1'	mRNA	1.18351	1.14979e-57	Up	-1.04164	5.73997e-47	Down
77552	'Shisa4'	mRNA	2.57686	1.10108e-115	Up	-2.37582	2.6811e-105	Down
77569	'Limch1'	mRNA	5.16076	2.18017e-224	Up	-4.32759	2.6394e-210	Down
77574	'Tcaf1'	mRNA	1.60133	3.73695e-145	Up	-1.46305	5.3863e-127	Down
77579	'Myh10'	mRNA	2.5444	0	Up	-2.1651	4.26783e-286	Down
77590	'Chst15'	mRNA	2.03389	7.72992e-188	Up	-1.6562	5.50963e-142	Down
77629	'Sphkap'	mRNA	3.3352	7.00925e-05	Up	-4.3321	1.77746e-05	Down
77739	'Adamtsl1'	mRNA	1.71954	7.39403e-12	Up	-2.79445	2.30767e-20	Down
77799	'Sla2'	mRNA	1.3414	1.5615e-20	Up	1.18503	3.81818e-37	Up
77827	'Krba1'	mRNA	1.3352	7.4966e-22	Up	-1.28148	2.04102e-20	Down
77889	'Lbh'	mRNA	1.55581	0	Up	-1.56271	0	Down
78070	'Cpt1c'	mRNA	2.80266	5.98952e-138	Up	-1.2924	3.89682e-50	Down
78134	'Lpar4'	mRNA	4.15203	2.71519e-50	Up	-3.45706	2.52493e-44	Down
78558	'Htra3'	mRNA	2.43937	3.35398e-147	Up	-2.41511	3.16104e-145	Down
78560	'Adgra2'	mRNA	1.82982	0	Up	-1.57423	0	Down
78688	'Nol3'	mRNA	1.96053	3.97447e-57	Up	-2.09004	9.3216e-62	Down
78767	'Efcab11'	mRNA	1.09968	1.05151e-08	Up	-1.18851	1.52316e-09	Down
78908	'Igsf3'	mRNA	1.82964	1.71712e-135	Up	-1.83007	2.9758e-135	Down
80288	'Bcl9l'	mRNA	1.8999	0	Up	-1.34821	3.78857e-281	Down
80291	'Rilpl2'	mRNA	-1.38541	5.84107e-257	Down	1.24113	4.37963e-196	Up
80708	'Pacsin3'	mRNA	2.17057	3.65042e-54	Up	-1.59197	7.30306e-36	Down
80749	'Lrfn1'	mRNA	2.03393	7.22659e-24	Up	-1.54145	1.67239e-16	Down
80859	'Nfkbiz'	mRNA	1.57132	8.20155e-105	Up	-1.17021	4.70445e-67	Down
80890	'Trim2'	mRNA	2.03003	4.74505e-72	Up	-1.51762	2.48517e-48	Down
80891	'Fcrls'	mRNA	2.81463	0	Up	-2.55515	0	Down
80892	'Zfhx4'	mRNA	2.85768	0	Up	-2.07368	3.21037e-230	Down
80910	'Gpr84'	mRNA	1.22791	3.59881e-17	Up	-1.51119	6.40279e-23	Down
80976	'Syt13'	mRNA	3.2589	0	Up	-1.86681	0	Down
80982	'Cemip'	mRNA	4.94194	0	Up	-2.84727	0	Down
81703	'Jdp2'	mRNA	1.18199	8.17921e-89	Up	-1.60961	5.71002e-141	Down
81840	'Sorcs2'	mRNA	2.41853	3.04824e-27	Up	-1.64761	7.41883e-17	Down
81904	'Cacng7'	mRNA	2.18582	1.81394e-61	Up	-2.20662	5.68218e-62	Down
83396	'Glis2'	mRNA	2.29194	1.21381e-251	Up	-1.21938	8.8878e-104	Down
83453	'Chrdl1'	mRNA	4.02879	3.73208e-178	Up	-1.91878	2.1214e-84	Down
83554	'Fstl3'	mRNA	3.00702	2.68485e-204	Up	-1.03294	1.44456e-48	Down
83671	'Sytl2'	mRNA	2.66052	1.12901e-32	Up	-1.6788	1.10864e-18	Down
83675	'Bicc1'	mRNA	3.23413	0	Up	-2.98988	0	Down
83921	'Cemip2'	mRNA	1.95997	0	Up	-1.49982	0	Down
83964	'Jam3'	mRNA	2.07573	3.94838e-53	Up	-1.48343	1.28484e-33	Down
83965	'Enpp5'	mRNA	2.94535	1.19993e-133	Up	-1.38477	2.45164e-51	Down
84036	'Kcnn1'	mRNA	1.63575	5.23455e-14	Up	-1.45437	7.86568e-12	Down
84682	'Cox4i2'	mRNA	2.80468	2.51727e-29	Up	-2.51062	5.44668e-26	Down
89867	'Sec16b'	mRNA	2.51577	1.12239e-43	Up	-2.2452	3.51779e-38	Down
93671	'Cd163'	mRNA	1.0334	4.12355e-05	Up	-1.2525	2.10258e-06	Down
93686	'Rbfox2'	mRNA	2.28788	0	Up	-1.56103	1.17707e-292	Down
93689	'Lmod1'	mRNA	4.74859	1.10417e-134	Up	-1.6275	2.60314e-47	Down
93695	'Gpnmb'	mRNA	-2.71423	0	Down	1.7044	0	Up
93699	'Pcdhgb1'	mRNA	3.50929	1.87707e-27	Up	-1.58621	1.56239e-11	Down
93700	'Pcdhgb2'	mRNA	2.22006	1.87461e-20	Up	-1.98989	8.53055e-18	Down
93701	'Pcdhgb4'	mRNA	1.02688	9.28165e-15	Up	-1.08222	8.48577e-16	Down
93702	'Pcdhgb5'	mRNA	1.57463	1.11401e-23	Up	-1.32175	2.42519e-18	Down
93704	'Pcdhgb7'	mRNA	1.76605	8.01194e-33	Up	-1.03777	3.8903e-15	Down
93705	'Pcdhgb8'	mRNA	1.86314	2.51629e-13	Up	-1.82107	8.5911e-13	Down
93706	'Pcdhgc3'	mRNA	1.88077	0	Up	-1.20285	1.40607e-263	Down
93708	'Pcdhgc5'	mRNA	1.63768	6.66744e-29	Up	-1.88814	9.30836e-35	Down
93710	'Pcdhga2'	mRNA	2.73528	8.29348e-16	Up	-1.88807	2.12139e-10	Down
93711	'Pcdhga3'	mRNA	2.89296	1.38511e-20	Up	-1.71435	2.56847e-11	Down
93712	'Pcdhga4'	mRNA	2.57058	3.22645e-79	Up	-2.05172	1.65156e-60	Down
93713	'Pcdhga5'	mRNA	2.66695	2.63137e-71	Up	-1.81558	1.09269e-44	Down
93714	'Pcdhga6'	mRNA	2.30118	2.98023e-26	Up	-1.52095	2.06479e-15	Down
93715	'Pcdhga7'	mRNA	2.24077	2.00953e-37	Up	-1.73304	6.92355e-27	Down
93716	'Pcdhga8'	mRNA	2.23829	1.35171e-27	Up	-1.68585	3.41157e-19	Down
93717	'Pcdhga9'	mRNA	1.41856	2.42549e-10	Up	-1.13163	1.7539e-07	Down
93723	'Pcdhga11'	mRNA	1.59109	2.97265e-07	Up	-1.39159	5.0707e-06	Down
93735	'Wnt16'	mRNA	3.38047	2.24772e-07	Up	-6.05544	6.86391e-09	Down
93737	'Pard6g'	mRNA	2.38453	2.82115e-63	Up	-1.46205	3.41501e-33	Down
93742	'Pard3'	mRNA	2.69315	9.33636e-168	Up	-1.40508	7.22237e-72	Down
93761	'Smarca1'	mRNA	3.42185	4.91128e-43	Up	-4.81108	4.45578e-52	Down
93843	'Pnck'	mRNA	2.64554	8.99929e-06	Up	-2.96437	3.30531e-06	Down
93873	'Pcdhb2'	mRNA	3.02941	1.96641e-09	Up	-2.80392	1.12041e-08	Down
93874	'Pcdhb3'	mRNA	1.53084	4.25655e-05	Up	-2.64874	5.33164e-09	Down
93875	'Pcdhb4'	mRNA	2.60429	1.06819e-05	Up	-2.64384	1.21492e-05	Down
93876	'Pcdhb5'	mRNA	2.50904	3.38566e-13	Up	-1.89264	1.64023e-09	Down
93879	'Pcdhb8'	mRNA	1.78137	0.00064509	Up	-3.93855	2.00365e-07	Down
93880	'Pcdhb9'	mRNA	2.84813	3.52613e-28	Up	-3.02408	1.24594e-29	Down
93881	'Pcdhb10'	mRNA	2.79621	0.000217862	Up	-3.36843	6.96084e-05	Down
93882	'Pcdhb11'	mRNA	3.16527	7.48329e-07	Up	-2.60964	1.02024e-05	Down
93886	'Pcdhb15'	mRNA	1.87364	0.00010716	Up	-3.19247	1.61623e-07	Down
93887	'Pcdhb16'	mRNA	1.65296	3.51908e-13	Up	-2.23773	6.41163e-19	Down
93888	'Pcdhb17'	mRNA	2.24139	2.37731e-22	Up	-1.78165	9.97665e-17	Down
93889	'Pcdhb18'	mRNA	2.38326	1.8792e-07	Up	-2.47735	1.36041e-07	Down
93890	'Pcdhb19'	mRNA	2.6515	1.5511e-09	Up	-1.85663	1.92725e-06	Down
93891	'Pcdhb20'	mRNA	1.84389	4.59697e-07	Up	-3.63412	2.89869e-13	Down
93892	'Pcdhb21'	mRNA	2.53798	4.64953e-06	Up	-2.79552	1.86059e-06	Down
93893	'Pcdhb22'	mRNA	2.53453	1.54548e-20	Up	-3.33924	2.17151e-26	Down
93898	'Cers1'	mRNA	2.44665	1.24423e-08	Up	-1.30554	0.000336869	Down
93960	'Nkd1'	mRNA	2.28877	8.11017e-05	Up	-1.87064	0.000735479	Down
93966	'Hemgn'	mRNA	2.01327	2.6916e-09	Up	1.09945	3.73863e-08	Up
94109	'Csmd1'	mRNA	1.75877	5.73665e-152	Up	-2.17028	6.89479e-200	Down
94187	'Zfp423'	mRNA	3.17516	1.02192e-32	Up	-2.63601	3.18812e-27	Down
94275	'Maged1'	mRNA	2.16337	0	Up	-1.66873	0	Down
94346	'Tmem40'	mRNA	1.68522	3.37978e-79	Up	1.07837	3.37887e-84	Up
94352	'Loxl2'	mRNA	2.99869	0	Up	-2.40187	0	Down
97064	'Wwtr1'	mRNA	2.26052	6.13301e-205	Up	-1.09182	2.74149e-72	Down
97440	'B3gnt9'	mRNA	1.6052	9.46842e-33	Up	-1.54911	5.50544e-31	Down
98733	'Obsl1'	mRNA	2.45527	6.88017e-79	Up	-1.91331	6.02417e-58	Down
98752	'Fcrla'	mRNA	-3.77333	7.62006e-29	Down	2.19146	1.7714e-06	Up
98845	'Eps8l2'	mRNA	2.59823	0.000117419	Up	-2.27321	0.000492742	Down
98932	'Myl9'	mRNA	4.0573	0	Up	-1.71198	0	Down
99151	'Cercam'	mRNA	1.01824	2.75274e-69	Up	-1.20036	8.88047e-90	Down
99543	'Olfml3'	mRNA	2.70893	0	Up	-1.92297	0	Down
99586	'Dpyd'	mRNA	5.43953	2.16959e-11	Up	-3.4991	2.57951e-09	Down
