# Supplementary material for: Carbohydrates and ginsenosides in shenmai injection jointly improve hematopoietic function during chemotherapy-induced myelosuppression in mice
Source: Chin Med. 2022 Nov 4;17:124. doi: 10.1186/s13020-022-00678-5 (PMC9636671; doi:10.1186/s13020-022-00678-5)
Supplement: Supplementary file 7 — Additional file 7: Table S4. Common DEGs in S and S+Rg groups. [file 13020_2022_678_MOESM7_ESM.xlsx]

## Sheet: Sheet1
Common DEGs in S and S+Rg groups
Gene Symbol	log2 (Model / Control)	Qvalue (Model / Control)	log2 (S+Rg / Model)	Qvalue (S+Rg / Model)	log2 (S / Model)	Qvalue (S / Model)
P2rx2	4.2612	2.38728e-05	-5.29215	1.35159e-05	-3.29651	0.000157337
Glrb	4.18319	5.25314e-09	-2.21415	1.97689e-05	-2.04858	5.58795e-05
Zfp612	3.32845	1.03781e-06	-2.3594	5.66058e-05	-2.62679	1.93148e-05
Gstp2	2.56222	2.17639e-06	-2.60015	2.15809e-06	-2.49676	4.13001e-06
LOC102639653	1.93983	1.0016e-43	-9.76546	2.85001e-73	-3.21492	8.12638e-77
Ltc4s	1.91832	1.54118e-59	-1.02473	5.13859e-24	-1.15022	1.12295e-28
Pla1a	1.83203	4.13062e-13	-1.20002	1.71133e-07	-1.10653	1.15207e-06
1700003E16Rik	1.82062	9.35401e-06	-2.07397	1.53681e-06	-1.41536	0.000319632
Chl1	1.70474	0.000583475	-1.85839	0.000309081	-1.76579	0.000557398
Oplah	1.57411	1.67129e-20	-1.09027	3.89374e-12	-1.03269	3.80589e-11
Tmem136	1.48074	3.3112e-15	-1.03436	3.97088e-09	-1.16087	1.00807e-10
Lurap1	1.41766	0.00043243	-1.72872	5.33448e-05	-1.54043	0.000235047
Tox2	1.30605	8.19243e-07	-1.337	6.14074e-07	-1.1087	2.14814e-05
Slc25a27	1.1658	6.69579e-10	-1.62522	1.44114e-15	-1.2741	4.3093e-11
Susd2	1.11729	1.74404e-11	-1.30475	2.68303e-14	-1.27936	7.59606e-14
Rag1	-5.30866	7.06145e-06	5.54074	1.20181e-06	5.99582	1.16437e-08
Sox11	-4.07419	8.85625e-05	4.90997	4.19352e-08	4.8094	1.53157e-07
Cd19	-3.81962	1.13513e-58	2.81376	2.50196e-23	3.08893	1.69306e-30
Il31ra	-3.80252	5.24663e-05	3.69301	0.000145558	4.12553	4.24889e-06
Fcmr	-3.64356	1.98743e-77	2.06767	1.78278e-15	2.38954	1.7305e-22
Ppp1r1a	-3.43299	7.78303e-42	1.36177	0.0003157	1.65186	3.55499e-06
Tnfrsf13c	-3.41784	3.4476e-34	1.65527	2.4941e-05	1.94967	1.44217e-07
Pax5	-3.37905	1.49542e-47	2.30155	4.71962e-16	2.47498	2.13996e-19
Blk	-3.26357	9.47746e-24	1.98326	1.74471e-06	2.08387	3.28816e-07
Cd79a	-3.2173	1.06959e-146	1.9922	5.76536e-38	1.91826	2.36524e-34
Dtx1	-3.21555	1.74421e-14	2.44763	4.97275e-07	2.65186	1.58987e-08
Cecr2	-3.20912	4.83786e-16	2.89438	5.373e-12	2.80387	5.89865e-11
Klrb1c	-3.06824	0.000478209	3.58805	7.97229e-06	3.11089	0.000474801
Vpreb3	-2.89362	1.96272e-08	3.2288	2.98157e-11	2.85831	4.77433e-08
Ms4a1	-2.7832	1.02885e-41	1.52803	4.36625e-09	1.25808	5.60452e-06
Ikzf3	-2.7775	1.01053e-27	1.4412	1.26153e-05	2.37366	5.03681e-18
Gm14288	-2.63385	9.8379e-10	2.61003	1.92461e-09	2.13483	8.82296e-06
H2-Ob	-2.62784	3.66666e-20	1.62955	2.70735e-06	1.53638	1.60364e-05
Spib	-2.61168	6.67439e-70	1.85546	4.72023e-28	2.05863	1.25587e-36
Cpm	-2.60918	7.79805e-08	2.93045	1.72217e-10	2.75269	7.7275e-09
Cyp11a1	-2.52278	3.24767e-05	3.06011	2.8867e-08	3.08893	1.99945e-08
Gm6851	-2.35818	8.24427e-43	1.46722	4.73583e-13	1.4175	5.20767e-12
Rasal1	-2.25864	6.30835e-16	1.19282	0.000627462	1.58896	7.27764e-07
Pou2af1	-2.04974	2.38298e-26	1.48827	4.12426e-12	1.33389	1.96251e-09
Slamf6	-1.97597	6.26902e-21	1.08037	1.90681e-05	1.39717	3.47846e-09
Cd79b	-1.88485	9.7912e-33	1.66627	3.83164e-24	1.82291	3.78832e-30
Lyzl4	-1.75932	8.62444e-05	1.86267	2.69771e-05	2.0669	1.30605e-06
Gm5150	-1.74842	1.62864e-59	1.14261	1.71342e-21	1.24588	3.68753e-26
Clec4a2	-1.72719	3.03037e-304	1.0262	7.48699e-86	1.10657	1.95083e-102
Olfr111	-1.71237	6.61295e-08	1.2351	0.000484926	1.59219	1.25015e-06
Ptprcap	-1.6497	7.02083e-12	1.71321	6.26193e-13	1.64657	1.00558e-11
Rab19	-1.49336	2.36904e-17	1.17565	3.94352e-10	1.10957	6.55526e-09
Bank1	-1.29953	7.08243e-12	1.19959	6.24407e-10	1.19532	8.41379e-10
Carmil2	-1.14427	3.39883e-05	1.22496	7.79813e-06	1.14175	4.79758e-05
Atp1b1	-1.13239	3.99008e-05	1.29754	1.35773e-06	1.53626	2.01974e-09
Gm41885	-1.07598	3.19007e-07	1.26613	4.83313e-10	1.5892	8.72325e-17
