# Supplementary material for: Carbohydrates and ginsenosides in shenmai injection jointly improve hematopoietic function during chemotherapy-induced myelosuppression in mice
Source: Chin Med. 2022 Nov 4;17:124. doi: 10.1186/s13020-022-00678-5 (PMC9636671; doi:10.1186/s13020-022-00678-5)
Supplement: Supplementary file 8 — Additional file 8: Table S5. DEGs uniquely regulated in the S+Rg group. [file 13020_2022_678_MOESM8_ESM.xlsx]

## Sheet: Sheet1
DEGs uniquely regulated in the S+Rg group
Gene Symbol	log2 (Model / Control)	Qvalue (Model / Control)	log2 (S+Rg / Model)
Gm4724	7.84261	1.86525e-25	-2.73852
Lca5l	5.10073	3.57731e-05	-3.13169
Gm3317	4.58373	0.000743619	-4.61469
Gstm6	3.99238	0.000166967	-3.02333
Pkdrej	3.71371	0.000893918	-4.74466
LOC665755	3.59735	1.31112e-07	-1.70733
Slc44a3	3.10073	0.00040784	-3.13169
Zfp879	3.01327	0.000729418	-3.04422
Hist2h2aa2	2.58684	3.46169e-13	-1.61831
Ptprg	2.58414	7.40501e-205	-1.06871
Dmp1	2.49132	1.37147e-06	-2.0077
Gm38690	2.43902	0.000505506	-2.35732
Rapgef5	2.3893	5.16603e-168	-1.04988
Plac9a	2.38015	8.2741e-13	-1.16021
Trnp1	2.35566	2.15663e-10	-1.02404
Nhs	2.31763	5.579e-23	-1.05633
Emx2	2.21838	3.42489e-11	-1.3318
Skida1	2.0639	1.39496e-07	-1.25835
D830031N03Rik	2.05766	8.50521e-23	-1.29854
Gm46340	2.0523	7.59289e-07	-1.22535
Cfap69	2.03564	3.16644e-08	-1.60716
Glis3	2.02272	6.38368e-119	-1.0881
Srgap1	1.97128	1.235e-25	-1.13855
Txlnb	1.96666	4.05643e-05	-1.60327
Dzank1	1.94901	5.45201e-06	-1.7643
Tyro3	1.94083	2.03635e-38	-1.0639
Zfp820	1.90176	2.23131e-19	-1.07933
Ccdc136	1.89962	6.68627e-10	-1.17403
Galnt16	1.87125	0.000571759	-2.9022
Garnl3	1.82062	6.45316e-13	-1.09076
Gm9265	1.57676	0.00059258	-6.24114
Stab1	1.5418	0	-1.1402
Zfp449	1.49962	4.62794e-23	-1.07707
Cyp26b1	1.44974	1.17453e-22	-1.26213
Wasf1	1.38142	3.93493e-08	-1.05754
Megf8	1.32864	2.4336e-276	-1.03022
Ypel4	1.3207	5.71873e-07	-1.24731
LOC108167801	1.30581	3.21635e-06	-1.00849
Mamdc4	1.25075	3.49162e-05	-1.00664
Tenm3	1.24275	8.69911e-05	-1.04422
Grin3a	1.15825	0.000417995	-1.60424
Kdm5b	1.13211	3.80839e-128	-1.06466
Bbs10	1.12289	2.75898e-12	-1.17938
Gm12258	1.08427	3.29971e-11	-1.05668
Rnft2	1.05424	2.44244e-07	-1.25426
Ear1	-7.32002	5.66126e-91	3.49291
Camp	-2.52096	5.4854e-132	1.17565
Rph3a	-2.41909	1.41558e-12	1.64686
Tnnt2	-2.34221	2.81783e-12	1.45328
Siglec15	-2.18313	1.22796e-07	1.86267
Ccr9	-2.04312	1.26357e-05	2.23336
Ipcef1	-1.97678	3.88632e-32	1.28392
LOC102633156	-1.9067	1.13983e-18	1.76235
Gsta3	-1.88719	1.26488e-06	2.07125
Pacsin1	-1.79409	1.27331e-05	1.54074
Ly6d	-1.7851	2.18747e-08	1.64167
Pglyrp1	-1.76434	9.73939e-52	1.2181
Lrrc27	-1.59817	2.39943e-47	1.1045
Mcf2l	-1.56454	1.1854e-128	1.02401
Angptl3	-1.53927	0.000224741	1.80377
Hdc	-1.53173	5.03e-14	1.39136
Card10	-1.34287	5.63293e-05	1.1699
Cib2	-1.34002	1.66584e-28	1.12394
4930438A08Rik	-1.31931	4.17781e-05	1.20089
Kcne3	-1.29051	1.36411e-05	1.6282
Chil1	-1.26741	9.97493e-21	1.29885
Tbc1d10c	-1.17115	3.53908e-07	1.12861
Rhoh	-1.15589	1.35145e-27	1.00067
Lipt2	-1.15324	4.86505e-11	1.0594
Hmga1b	-1.11229	0	1.05322
Pira2	-1.07373	9.25126e-132	1.00772
