# Supplementary material for: Carbohydrates and ginsenosides in shenmai injection jointly improve hematopoietic function during chemotherapy-induced myelosuppression in mice
Source: Chin Med. 2022 Nov 4;17:124. doi: 10.1186/s13020-022-00678-5 (PMC9636671; doi:10.1186/s13020-022-00678-5)
Supplement: Supplementary file 9 — Additional file 9: Table S6. GO analysis of common DEGs in S and S+Rg groups. [file 13020_2022_678_MOESM9_ESM.xlsx]

## Sheet: Sheet1
GO analysis of common DEGs in S and S+Rg groups
GO	Category	Description	PARENT_GO	LogP	Enrichment	Z-score	GeneID	Hits
GO:0042113	GO Biological Processes	B cell activation	19_GO:0002376 immune system process	-7.32961	20.1089	11.3389	12478|12482|12518|18985|19373|22780|272382	Cd19|Ms4a1|Cd79a|Pou2af1|Rag1|Ikzf3|Spib
GO:0046649	GO Biological Processes	lymphocyte activation	19_GO:0002376 immune system process	-7.04591	10.8774	9.09745	12478|12482|12518|17059|18985|19373|22780|30925|272382	Cd19|Ms4a1|Cd79a|Klrb1c|Pou2af1|Rag1|Ikzf3|Slamf6|Spib
GO:1903131	GO Biological Processes	mononuclear cell differentiation	19_GO:0002376 immune system process	-6.87029	12.9924	9.49998	12143|12478|12482|12518|18985|19373|30925|272382	Blk|Cd19|Ms4a1|Cd79a|Pou2af1|Rag1|Slamf6|Spib
GO:0030183	GO Biological Processes	B cell differentiation	19_GO:0002376 immune system process	-6.79751	24.1549	11.5902	12478|12482|12518|18985|19373|272382	Cd19|Ms4a1|Cd79a|Pou2af1|Rag1|Spib
GO:0002521	GO Biological Processes	leukocyte differentiation	19_GO:0002376 immune system process	-6.28709	10.8889	8.57132	12143|12478|12482|12518|18985|19373|30925|272382	Blk|Cd19|Ms4a1|Cd79a|Pou2af1|Rag1|Slamf6|Spib
GO:0045321	GO Biological Processes	leukocyte activation	19_GO:0002376 immune system process	-6.18761	8.60368	7.89907	12478|12482|12518|17059|18985|19373|22780|30925|272382	Cd19|Ms4a1|Cd79a|Klrb1c|Pou2af1|Rag1|Ikzf3|Slamf6|Spib
GO:0030098	GO Biological Processes	lymphocyte differentiation	19_GO:0002376 immune system process	-6.01583	12.8671	8.82733	12478|12482|12518|18985|19373|30925|272382	Cd19|Ms4a1|Cd79a|Pou2af1|Rag1|Slamf6|Spib
GO:0001775	GO Biological Processes	cell activation	19_GO:0009987 cellular process	-5.6937	7.5	7.24828	12478|12482|12518|17059|18985|19373|22780|30925|272382	Cd19|Ms4a1|Cd79a|Klrb1c|Pou2af1|Rag1|Ikzf3|Slamf6|Spib
GO:0002250	GO Biological Processes	adaptive immune response	19_GO:0002376 immune system process	-4.86641	8.60573	6.9443	12478|12518|15002|19373|30925|72049|218624	Cd19|Cd79a|H2-Ob|Rag1|Slamf6|Tnfrsf13c|Il31ra
GO:0030097	GO Biological Processes	hemopoiesis	19_GO:0002376 immune system process	-4.50692	6.2392	6.04631	12143|12478|12482|12518|18985|19373|30925|272382	Blk|Cd19|Ms4a1|Cd79a|Pou2af1|Rag1|Slamf6|Spib
GO:0048534	GO Biological Processes	hematopoietic or lymphoid organ development	19_GO:0002376 immune system process	-4.26064	5.75987	5.72594	12143|12478|12482|12518|18985|19373|30925|272382	Blk|Cd19|Ms4a1|Cd79a|Pou2af1|Rag1|Slamf6|Spib
GO:0050778	GO Biological Processes	positive regulation of immune response	19_GO:0002376 immune system process	-3.87331	5.9995	5.49468	12143|12478|12482|12518|17059|30925|72049	Blk|Cd19|Ms4a1|Cd79a|Klrb1c|Slamf6|Tnfrsf13c
GO:0050853	GO Biological Processes	B cell receptor signaling pathway	19_GO:0002376 immune system process	-3.6766	13.5306	6.84704	12143|12478|12482|12518	Blk|Cd19|Ms4a1|Cd79a
GO:0046651	GO Biological Processes	lymphocyte proliferation	19_GO:0002376 immune system process	-3.08871	16.3333	6.59387	12478|12518|30925	Cd19|Cd79a|Slamf6
GO:0032943	GO Biological Processes	mononuclear cell proliferation	19_GO:0009987 cellular process	-3.07677	16.1792	6.55877	12478|12518|30925	Cd19|Cd79a|Slamf6
GO:0050851	GO Biological Processes	antigen receptor-mediated signaling pathway	19_GO:0002376 immune system process	-2.98427	8.86305	5.32033	12143|12478|12482|12518	Blk|Cd19|Ms4a1|Cd79a
GO:0070661	GO Biological Processes	leukocyte proliferation	19_GO:0009987 cellular process	-2.94201	14.5339	6.17178	12478|12518|30925	Cd19|Cd79a|Slamf6
GO:0002429	GO Biological Processes	immune response-activating cell surface receptor signaling pathway	19_GO:0002376 immune system process	-2.79727	7.88506	4.94295	12143|12478|12482|12518	Blk|Cd19|Ms4a1|Cd79a
GO:0002757	GO Biological Processes	immune response-activating signal transduction	19_GO:0002376 immune system process	-2.79179	7.85796	4.9321	12143|12478|12482|12518	Blk|Cd19|Ms4a1|Cd79a
GO:0002285	GO Biological Processes	lymphocyte activation involved in immune response	19_GO:0002376 immune system process	-2.7468	12.4275	5.63834	12478|18985|30925	Cd19|Pou2af1|Slamf6
GO:0002768	GO Biological Processes	immune response-regulating cell surface receptor signaling pathway	19_GO:0002376 immune system process	-2.7277	7.54675	4.80581	12143|12478|12482|12518	Blk|Cd19|Ms4a1|Cd79a
GO:0002252	GO Biological Processes	immune effector process	19_GO:0002376 immune system process	-2.7223	5.56096	4.38357	12478|15002|18985|30925|218624	Cd19|H2-Ob|Pou2af1|Slamf6|Il31ra
GO:0002460	GO Biological Processes	adaptive immune response based on somatic recombination of immune receptors built from immunoglobulin superfamily domains	19_GO:0002376 immune system process	-2.66636	7.25926	4.68625	12478|15002|30925|218624	Cd19|H2-Ob|Slamf6|Il31ra
GO:0002253	GO Biological Processes	activation of immune response	19_GO:0002376 immune system process	-2.38621	6.06543	4.15528	12143|12478|12482|12518	Blk|Cd19|Ms4a1|Cd79a
GO:0002764	GO Biological Processes	immune response-regulating signaling pathway	19_GO:0002376 immune system process	-2.3619	5.97041	4.11026	12143|12478|12482|12518	Blk|Cd19|Ms4a1|Cd79a
GO:0002366	GO Biological Processes	leukocyte activation involved in immune response	19_GO:0002376 immune system process	-2.26281	8.36585	4.43682	12478|18985|30925	Cd19|Pou2af1|Slamf6
GO:0002263	GO Biological Processes	cell activation involved in immune response	19_GO:0002376 immune system process	-2.23958	8.20574	4.38295	12478|18985|30925	Cd19|Pou2af1|Slamf6
GO:0009897	GO Cellular Components	external side of plasma membrane		-5.85381	7.84299	7.45642	12478|12482|12518|14658|17059|30925|69169|72049|218624	Cd19|Ms4a1|Cd79a|Glrb|Klrb1c|Slamf6|Fcmr|Tnfrsf13c|Il31ra
GO:0051249	GO Biological Processes	regulation of lymphocyte activation	19_GO:0002376 immune system process	-5.04651	7.41221	6.76953	12143|12478|14357|15002|19373|20666|22780|72049	Blk|Cd19|Dtx1|H2-Ob|Rag1|Sox11|Ikzf3|Tnfrsf13c
GO:0002694	GO Biological Processes	regulation of leukocyte activation	19_GO:0002376 immune system process	-4.50692	6.2392	6.04631	12143|12478|14357|15002|19373|20666|22780|72049	Blk|Cd19|Dtx1|H2-Ob|Rag1|Sox11|Ikzf3|Tnfrsf13c
GO:0050865	GO Biological Processes	regulation of cell activation	19_GO:0050789 regulation of biological process	-4.29951	5.83333	5.77613	12143|12478|14357|15002|19373|20666|22780|72049	Blk|Cd19|Dtx1|H2-Ob|Rag1|Sox11|Ikzf3|Tnfrsf13c
GO:0030888	GO Biological Processes	regulation of B cell proliferation	19_GO:0002376 immune system process	-3.58686	24.1549	8.18128	12143|22780|72049	Blk|Ikzf3|Tnfrsf13c
GO:0050670	GO Biological Processes	regulation of lymphocyte proliferation	19_GO:0002376 immune system process	-3.06762	9.33333	5.49289	12143|20666|22780|72049	Blk|Sox11|Ikzf3|Tnfrsf13c
GO:0032944	GO Biological Processes	regulation of mononuclear cell proliferation	19_GO:0050789 regulation of biological process	-3.04147	9.1834	5.43845	12143|20666|22780|72049	Blk|Sox11|Ikzf3|Tnfrsf13c
GO:0002683	GO Biological Processes	negative regulation of immune system process	19_GO:0002376 immune system process	-2.98593	6.38021	4.81965	12143|14357|15002|20666|22364	Blk|Dtx1|H2-Ob|Sox11|Vpreb3
GO:0070663	GO Biological Processes	regulation of leukocyte proliferation	19_GO:0050789 regulation of biological process	-2.91725	8.50062	5.18356	12143|20666|22780|72049	Blk|Sox11|Ikzf3|Tnfrsf13c
GO:0050864	GO Biological Processes	regulation of B cell activation	19_GO:0002376 immune system process	-2.87614	8.28502	5.10053	12143|12478|22780|72049	Blk|Cd19|Ikzf3|Tnfrsf13c
GO:0051250	GO Biological Processes	negative regulation of lymphocyte activation	19_GO:0002376 immune system process	-2.4899	10.0882	4.98085	12143|14357|20666	Blk|Dtx1|Sox11
GO:0002695	GO Biological Processes	negative regulation of leukocyte activation	19_GO:0002376 immune system process	-2.28056	8.4901	4.4782	12143|14357|20666	Blk|Dtx1|Sox11
GO:0050866	GO Biological Processes	negative regulation of cell activation	19_GO:0048519 negative regulation of biological process	-2.15131	7.62222	4.181	12143|14357|20666	Blk|Dtx1|Sox11
GO:0070228	GO Biological Processes	regulation of lymphocyte apoptotic process	19_GO:0050789 regulation of biological process	-3.43394	21.4375	7.66685	12143|19373|69169	Blk|Rag1|Fcmr
GO:2000106	GO Biological Processes	regulation of leukocyte apoptotic process	19_GO:0050789 regulation of biological process	-3.00748	15.3125	6.35781	12143|19373|69169	Blk|Rag1|Fcmr
GO:0022407	GO Biological Processes	regulation of cell-cell adhesion	19_GO:0022610 biological adhesion	-2.90572	6.12063	4.68559	12143|14357|15002|19373|72049	Blk|Dtx1|H2-Ob|Rag1|Tnfrsf13c
GO:1903037	GO Biological Processes	regulation of leukocyte cell-cell adhesion	19_GO:0022610 biological adhesion	-2.53736	6.68616	4.43884	14357|15002|19373|72049	Dtx1|H2-Ob|Rag1|Tnfrsf13c
GO:0050863	GO Biological Processes	regulation of T cell activation	19_GO:0002376 immune system process	-2.51025	6.57088	4.38748	14357|15002|19373|72049	Dtx1|H2-Ob|Rag1|Tnfrsf13c
GO:0045619	GO Biological Processes	regulation of lymphocyte differentiation	19_GO:0002376 immune system process	-2.28654	8.53234	4.49218	14357|19373|22780	Dtx1|Rag1|Ikzf3
GO:0050870	GO Biological Processes	positive regulation of T cell activation	19_GO:0022610 biological adhesion	-2.16196	7.69058	4.20514	15002|19373|72049	H2-Ob|Rag1|Tnfrsf13c
GO:1903039	GO Biological Processes	positive regulation of leukocyte cell-cell adhesion	19_GO:0022610 biological adhesion	-2.04063	6.94332	3.93367	15002|19373|72049	H2-Ob|Rag1|Tnfrsf13c
GO:0007610	GO Biological Processes	behavior	19_GO:0007610 behavior	-2.85804	4.7905	4.32156	12661|13070|14658|18507|19373|231602	Chl1|Cyp11a1|Glrb|Pax5|Rag1|P2rx2
GO:0030534	GO Biological Processes	adult behavior	19_GO:0007610 behavior	-2.36094	9.07407	4.66794	12661|14658|18507	Chl1|Glrb|Pax5
GO:0007519	GO Biological Processes	skeletal muscle tissue development	19_GO:0032502 developmental process	-2.64363	11.4333	5.36853	18507|20666|231602	Pax5|Sox11|P2rx2
GO:0060538	GO Biological Processes	skeletal muscle organ development	19_GO:0032502 developmental process	-2.55654	10.6522	5.14685	18507|20666|231602	Pax5|Sox11|P2rx2
GO:0002697	GO Biological Processes	regulation of immune effector process	19_GO:0002376 immune system process	-2.18181	5.30549	3.78142	12143|17059|22364|30925	Blk|Klrb1c|Vpreb3|Slamf6
GO:0002440	GO Biological Processes	production of molecular mediator of immune response	19_GO:0002376 immune system process	-2.15662	7.65625	4.19303	15002|22364|218624	H2-Ob|Vpreb3|Il31ra
GO:0006874	GO Biological Processes	cellular calcium ion homeostasis	19_GO:0065007 biological regulation	-2.05175	4.86525	3.54847	12478|12482|74011|231602	Cd19|Ms4a1|Slc25a27|P2rx2
