# Supplementary material for: Carbohydrates and ginsenosides in shenmai injection jointly improve hematopoietic function during chemotherapy-induced myelosuppression in mice
Source: Chin Med. 2022 Nov 4;17:124. doi: 10.1186/s13020-022-00678-5 (PMC9636671; doi:10.1186/s13020-022-00678-5)
Supplement: Supplementary file 10 — Additional file 10: Table S7. GO analysis of DEGs uniquely regulated in the S+Rg group. [file 13020_2022_678_MOESM10_ESM.xlsx]

## Sheet: Sheet1
GO analysis of DEGs uniquely regulated in the S+Rg group
GO	Category	Description	PARENT_GO	LogP	Enrichment	Z-score	GeneID	Hits
GO:0007265	GO Biological Processes	Ras protein signal transduction	19_GO:0023052 signaling	-3.92123	10.3751	6.54453	17207|74734|83767|117600|217944	Mcf2l|Rhoh|Wasf1|Srgap1|Rapgef5
GO:0007264	GO Biological Processes	small GTPase mediated signal transduction	19_GO:0023052 signaling	-3.30017	7.61433	5.39796	17207|74734|83767|117600|217944	Mcf2l|Rhoh|Wasf1|Srgap1|Rapgef5
GO:0030695	GO Molecular Functions	GTPase regulator activity		-2.17685	4.20412	3.53555	17207|99326|108995|117600|217944	Mcf2l|Garnl3|Tbc1d10c|Srgap1|Rapgef5
GO:0060589	GO Molecular Functions	nucleoside-triphosphatase regulator activity		-2.17685	4.20412	3.53555	17207|99326|108995|117600|217944	Mcf2l|Garnl3|Tbc1d10c|Srgap1|Rapgef5
GO:0045321	GO Biological Processes	leukocyte activation	19_GO:0002376 immune system process	-2.18014	3.56014	3.37763	12769|12796|17068|22174|74734|232174	Ccr9|Camp|Ly6d|Tyro3|Rhoh|Cyp26b1
GO:0043177	GO Molecular Functions	organic acid binding		-2.01229	6.82361	3.88151	15186|232174|242443	Hdc|Cyp26b1|Grin3a
