# Supplementary material for: Carbohydrates and ginsenosides in shenmai injection jointly improve hematopoietic function during chemotherapy-induced myelosuppression in mice
Source: Chin Med. 2022 Nov 4;17:124. doi: 10.1186/s13020-022-00678-5 (PMC9636671; doi:10.1186/s13020-022-00678-5)
Supplement: Supplementary file 11 — Additional file 11: Table S8. KEGG pathway analysis of Model, S+Rg, S, and Rg groups. [file 13020_2022_678_MOESM11_ESM.xlsx]

## Sheet: Model vs Control up
KEGG pathways of DEGs upregulated in Model vs Control and downregulated in S+Rg, S, Rg vs Model
Description	PARENT_GO	GO	_PATTERN_	_LogP_Model vs Control	_LogP_Rg vs Model	_LogP_S vs Model	_LogP_S+Rg vs Model	Enrichment	Z-score	GeneID	Hits
Axon guidance		mmu04360	M11110	-19.4123	-9.72073	-6.79986	-9.47452	3.29936	11.1378	11854|12325|12632|13636|13637|13639|13640|13641|13642|13643|13800|13835|13836|13841|13844|13845|13846|13848|14365|14677|16886|18209|18481|18708|18710|18750|18803|18846|19649|19876|20130|20187|20315|20346|20347|20348|20350|20356|20360|20563|20564|22063|22068|22253|22417|22418|22419|26456|50780|73181|93737|93742|107449|108151|117600|117606|170758|214230|214968|223881|228026|235611|237860|241568|243…	Rhod|Camk2g|Cfl2|Efna1|Efna2|Efna4|Efna5|Efnb1|Efnb2|Efnb3|Enah|Epha1|Epha2|Epha7|Ephb2|Ephb3|Ephb4|Ephb6|Fzd3|Gnai1|Limk2|Ntn3|Pak3|Pik3r1|Pik3r3|Prkca|Plcg1|Plxna3|Robo3|Robo1|Rras|Ryk|Cxcl12|Sema3a|Sema3b|Sema3c|Sema3f|Sema5a|Sema6c|Slit2|Slit3|Trpc1|Trpc6|Unc5c|Wnt4|Wnt5a|Wnt5b|Sema4g|Rgs3|Nfatc4|Pard6g|Pard3|Unc5b|Sema3d|Srgap1|Boc|Rac3|Pak6|Sema6d|Rnd1|Pdk1|Plxnb1|Ssh2|Lrrc4c|Plxna4|Srgap3|…
ECM-receptor interaction		mmu04512	M11110	-16.5352	-7.30619	-3.969	-6.8313	4.23609	10.7168	12643|12824|12826|12827|12830|12833|12834|12835|12842|12843|14723|14724|14729|15530|16398|16399|16400|16416|16772|16773|16774|16775|16776|16777|16779|16782|20971|21825|21826|21827|21923|22371|54368|64051|109700|192897|226519|243816|319480|329278|665033	Chad|Col2a1|Col4a1|Col4a2|Col4a5|Col6a1|Col6a2|Col6a3|Col1a1|Col1a2|Gp1ba|Gp1bb|Gp5|Hspg2|Itga2|Itga2b|Itga3|Itgb3|Lama1|Lama2|Lama3|Lama4|Lama5|Lamb1|Lamb2|Lamc2|Sdc4|Thbs1|Thbs2|Thbs3|Tnc|Vwf|Gp9|Sv2a|Itga1|Itgb4|Lamc1|Gp6|Itga11|Tnn|Col6a5
Rap1 signaling pathway		mmu04015	M11110	-15.0243	-7.20842	-4.17201	-6.62993	2.74441	9.40987	11512|11514|11600|11602|12388|12801|12927|12977|13636|13637|13639|13640|13649|13836|14062|14065|14166|14173|14178|14182|14183|14184|14205|14254|14293|14677|14681|14745|14810|14924|16399|16416|17311|18049|18441|18595|18596|18645|18708|18710|18750|18760|18797|18798|18803|19094|19220|20130|21825|22341|26415|29857|50791|70549|71785|74055|75600|78134|93737|93742|99470|110351|170758|210044|217944|22412…	Adcy6|Adcy8|Angpt1|Angpt4|Ctnnd1|Cnr1|Bcar1|Csf1|Efna1|Efna2|Efna4|Efna5|Egfr|Epha2|F2r|F2rl3|Fgf11|Fgf2|Fgf7|Fgfr1|Fgfr2|Fgfr3|Vegfd|Flt1|Fpr1|Gnai1|Gnao1|Lpar1|Grin1|Magi1|Itga2b|Itgb3|Kitl|Ngf|P2ry1|Pdgfra|Pdgfrb|Pfn2|Pik3r1|Pik3r3|Prkca|Prkd1|Plcb3|Plcb4|Plcg1|Mapk11|Ptgfr|Rras|Thbs1|Vegfc|Mapk13|Mapk12|Magi2|Tln2|Pdgfd|Plce1|Calml4|Lpar4|Pard6g|Pard3|Magi3|Rap1gap|Rac3|Adcy2|Rapgef5|Adcy5|Fa…
Pathways in cancer		mmu05200	M11111	-11.9847	-7.00663	-4.16462	-6.16039	2.0567	7.90947	11512|11514|11819|11835|12122|12159|12394|12395|12443|12575|12578|12579|12826|12827|12830|13143|13618|13649|13866|14062|14065|14102|14104|14166|14173|14178|14182|14183|14184|14205|14256|14365|14366|14367|14370|14633|14634|14672|14677|14745|15251|16398|16399|16400|16772|16773|16774|16775|16776|16777|16779|16782|17127|17311|17314|17390|18595|18596|18708|18710|18750|18797|18798|18803|19218|19220|197…	Adcy6|Adcy8|Nr2f2|Ar|Bid|Bmp4|Runx1|Runx1t1|Ccnd1|Cdkn1a|Cdkn2a|Cdkn2b|Col4a1|Col4a2|Col4a5|Dapk2|Ednrb|Egfr|Erbb2|F2r|F2rl3|Fas|Fasn|Fgf11|Fgf2|Fgf7|Fgfr1|Fgfr2|Fgfr3|Vegfd|Flt3l|Fzd3|Fzd4|Fzd5|Fzd8|Gli2|Gli3|Gna11|Gnai1|Lpar1|Hif1a|Itga2|Itga2b|Itga3|Lama1|Lama2|Lama3|Lama4|Lama5|Lamb1|Lamb2|Lamc2|Smad3|Kitl|Mgmt|Mmp2|Pdgfra|Pdgfrb|Pik3r1|Pik3r3|Prkca|Plcb3|Plcb4|Plcg1|Ptger3|Ptgfr|Ret|Cxcl12|T…
Focal adhesion		mmu04510	M11110	-11.8274	-8.04836	-4.66322	-7.37327	2.57553	8.18649	12443|12444|12445|12643|12824|12826|12827|12830|12833|12834|12835|12842|12843|12927|13649|13866|14205|14254|16398|16399|16400|16416|16772|16773|16774|16775|16776|16777|16779|16782|18481|18595|18596|18708|18710|18750|19220|21825|21826|21827|21923|22341|22371|57342|68794|70549|71785|98932|107589|109700|170758|192897|214230|216148|226519|232906|271849|286940|319480|329278|665033	Ccnd1|Ccnd2|Ccnd3|Chad|Col2a1|Col4a1|Col4a2|Col4a5|Col6a1|Col6a2|Col6a3|Col1a1|Col1a2|Bcar1|Egfr|Erbb2|Vegfd|Flt1|Itga2|Itga2b|Itga3|Itgb3|Lama1|Lama2|Lama3|Lama4|Lama5|Lamb1|Lamb2|Lamc2|Pak3|Pdgfra|Pdgfrb|Pik3r1|Pik3r3|Prkca|Ptgfr|Thbs1|Thbs2|Thbs3|Tnc|Vegfc|Vwf|Parva|Flnc|Tln2|Pdgfd|Myl9|Mylk|Itga1|Rac3|Itgb4|Pak6|Shc2|Lamc1|Arhgap35|Shc4|Flnb|Itga11|Tnn|Col6a5
PI3K-Akt signaling pathway		mmu04151	M11110	-10.8817	-7.58474	-4.62086	-5.95699	2.1087	7.54248	11600|11602|12443|12444|12445|12575|12643|12824|12826|12827|12830|12833|12834|12835|12842|12843|12977|13636|13637|13639|13640|13649|13685|13836|13857|14062|14166|14173|14178|14182|14183|14184|14205|14254|14600|14745|14936|16190|16196|16367|16398|16399|16400|16416|16772|16773|16774|16775|16776|16777|16779|16782|17311|18049|18414|18595|18596|18708|18710|18750|19220|21825|21826|21827|21923|22341|223…	Angpt1|Angpt4|Ccnd1|Ccnd2|Ccnd3|Cdkn1a|Chad|Col2a1|Col4a1|Col4a2|Col4a5|Col6a1|Col6a2|Col6a3|Col1a1|Col1a2|Csf1|Efna1|Efna2|Efna4|Efna5|Egfr|Eif4ebp1|Epha2|Epor|F2r|Fgf11|Fgf2|Fgf7|Fgfr1|Fgfr2|Fgfr3|Vegfd|Flt1|Ghr|Lpar1|Gys1|Il4ra|Il7|Irs1|Itga2|Itga2b|Itga3|Itgb3|Lama1|Lama2|Lama3|Lama4|Lama5|Lamb1|Lamb2|Lamc2|Kitl|Ngf|Osmr|Pdgfra|Pdgfrb|Pik3r1|Pik3r3|Prkca|Ptgfr|Thbs1|Thbs2|Thbs3|Tnc|Vegfc|Vwf|…
Hippo signaling pathway		mmu04390	M11110	-9.50406	-7.05937	-4.34779	-5.46072	2.61241	7.29309	12159|12160|12161|12166|12443|12444|12445|12695|14219|14365|14366|14367|14370|14633|16475|17127|17131|18787|20583|21415|21676|21677|21678|21808|21809|22410|22411|22417|22418|22419|22601|23805|23859|27494|50523|57265|78688|93735|93737|93742|93960|97064|101543|170770|216795|242316|319710	Bmp4|Bmp5|Bmp6|Bmpr1a|Ccnd1|Ccnd2|Ccnd3|Patj|Ccn2|Fzd3|Fzd4|Fzd5|Fzd8|Gli2|Ajuba|Smad3|Smad7|Serpine1|Snai2|Tcf7l1|Tead1|Tead2|Tead3|Tgfb2|Tgfb3|Wnt10b|Wnt11|Wnt4|Wnt5a|Wnt5b|Yap1|Apc2|Dlg2|Amot|Lats2|Fzd2|Nol3|Wnt16|Pard6g|Pard3|Nkd1|Wwtr1|Wtip|Bbc3|Wnt9a|Gdf6|Frmd6
Platelet activation		mmu04611	M10000	-8.88645	0	0	0	2.74441	7.09653	11512|11514|12825|12842|12843|14062|14065|14677|14723|14724|14729|16398|16399|16416|18436|18441|18708|18710|18783|18797|18798|19091|19094|19224|21390|22371|26415|29857|54195|54368|60596|70549|70839|107589|210044|211429|224129|232889|232906|243816	Adcy6|Adcy8|Col3a1|Col1a1|Col1a2|F2r|F2rl3|Gnai1|Gp1ba|Gp1bb|Gp5|Itga2|Itga2b|Itgb3|P2rx1|P2ry1|Pik3r1|Pik3r3|Pla2g4a|Plcb3|Plcb4|Prkg1|Mapk11|Ptgs1|Tbxa2r|Vwf|Mapk13|Mapk12|Gucy1b1|Gp9|Gucy1a1|Tln2|P2ry12|Mylk|Adcy2|Pla2g4b|Adcy5|Pla2g4c|Arhgap35|Gp6
Wnt signaling pathway		mmu04310	M11111	-7.89847	-5.4355	-5.30551	-4.86661	2.49223	6.53083	12325|12443|12444|12445|13380|14283|14296|14365|14366|14367|14370|14735|17127|18750|18797|18798|20317|20319|20377|20379|21372|21415|22410|22411|22417|22418|22419|23805|24117|53627|56811|57265|72293|73181|76441|78688|93735|93960|106042|170758|216795|229658	Camk2g|Ccnd1|Ccnd2|Ccnd3|Dkk1|Fosl1|Frat1|Fzd3|Fzd4|Fzd5|Fzd8|Gpc4|Smad3|Prkca|Plcb3|Plcb4|Serpinf1|Sfrp2|Sfrp1|Sfrp4|Tbl1x|Tcf7l1|Wnt10b|Wnt11|Wnt4|Wnt5a|Wnt5b|Apc2|Wif1|Porcn|Dkk2|Fzd2|Nkd2|Nfatc4|Daam2|Nol3|Wnt16|Nkd1|Prickle1|Rac3|Wnt9a|Vangl1
Proteoglycans in cancer		mmu05205	M11110	-7.79933	-4.33636	-3.08745	-3.71401	2.19553	6.33159	11735|12325|12443|12575|12842|12843|13043|13345|13649|13866|13982|14102|14104|14173|14182|14365|14366|14367|14370|15251|15529|15530|16002|16398|16416|17390|18708|18710|18750|18803|19094|20130|20971|21808|21825|22160|22410|22411|22417|22418|22419|24088|26415|29857|57265|68794|74055|78688|93735|109676|216795|286940|319757|327826	Ank3|Camk2g|Ccnd1|Cdkn1a|Col1a1|Col1a2|Cttn|Twist2|Egfr|Erbb2|Esr1|Fas|Fasn|Fgf2|Fgfr1|Fzd3|Fzd4|Fzd5|Fzd8|Hif1a|Sdc2|Hspg2|Igf2|Itga2|Itgb3|Mmp2|Pik3r1|Pik3r3|Prkca|Plcg1|Mapk11|Rras|Sdc4|Tgfb2|Thbs1|Twist1|Wnt10b|Wnt11|Wnt4|Wnt5a|Wnt5b|Tlr2|Mapk13|Mapk12|Fzd2|Flnc|Plce1|Nol3|Wnt16|Ank2|Wnt9a|Flnb|Smo|Frs2
AGE-RAGE signaling pathway in diabetic complications		mmu04933	M11110	-6.42437	-3.02711	-2.10852	-3.16656	2.59282	5.86555	12443|12825|12826|12827|12830|12842|12843|13614|14102|14205|17127|17314|17390|18708|18710|18750|18787|18797|18798|18799|18803|19094|20293|21808|21809|21824|22341|26415|29857|72469|74055	Ccnd1|Col3a1|Col4a1|Col4a2|Col4a5|Col1a1|Col1a2|Edn1|Fas|Vegfd|Smad3|Mgmt|Mmp2|Pik3r1|Pik3r3|Prkca|Serpine1|Plcb3|Plcb4|Plcd1|Plcg1|Mapk11|Ccl12|Tgfb2|Tgfb3|Thbd|Vegfc|Mapk13|Mapk12|Plcd3|Plce1
Signaling pathways regulating pluripotency of stem cells		mmu04550	M11110	-6.10775	-2.92628	-3.39727	-2.76567	2.30453	5.57176	11480|12159|12166|13395|14173|14182|14183|14184|14365|14366|14367|14370|15903|15904|16323|16600|16880|17127|17129|17268|18708|18710|19094|22410|22411|22417|22418|22419|22658|23805|26415|29857|55994|57265|78688|93735|216795	Acvr2a|Bmp4|Bmpr1a|Dlx5|Fgf2|Fgfr1|Fgfr2|Fgfr3|Fzd3|Fzd4|Fzd5|Fzd8|Id3|Id4|Inhba|Klf4|Lifr|Smad3|Smad5|Meis1|Pik3r1|Pik3r3|Mapk11|Wnt10b|Wnt11|Wnt4|Wnt5a|Wnt5b|Pcgf2|Apc2|Mapk13|Mapk12|Smad9|Fzd2|Nol3|Wnt16|Wnt9a
Amoebiasis		mmu05146	M11110	-5.93785	-3.27868	-1.97207	-3.98335	2.47496	5.56005	12479|12825|12826|12827|12830|12842|12843|14102|14672|15507|16159|16177|16772|16773|16774|16775|16776|16777|16779|16782|17831|18708|18710|18750|18797|18798|21808|21809|24088|226519|241197	Cd1d1|Col3a1|Col4a1|Col4a2|Col4a5|Col1a1|Col1a2|Fas|Gna11|Hspb1|Il12a|Il1r1|Lama1|Lama2|Lama3|Lama4|Lama5|Lamb1|Lamb2|Lamc2|Muc2|Pik3r1|Pik3r3|Prkca|Plcb3|Plcb4|Tgfb2|Tgfb3|Tlr2|Lamc1|Serpinb10
TGF-beta signaling pathway		mmu04350	M11110	-5.72728	-2.69788	-2.05004	-2.752	2.60569	5.50277	11480|12159|12160|12161|12166|12579|12667|14102|14313|15903|15904|16323|17127|17129|17130|17131|17965|21808|21809|21825|55994|66313|74191|78688|228839|242316|268977	Acvr2a|Bmp4|Bmp5|Bmp6|Bmpr1a|Cdkn2b|Chrd|Fas|Fst|Id3|Id4|Inhba|Smad3|Smad5|Smad6|Smad7|Nbl1|Tgfb2|Tgfb3|Thbs1|Smad9|Smurf2|P2ry13|Nol3|Tgif2|Gdf6|Ltbp1
Cytokine-cytokine receptor interaction		mmu04060	M11111	-5.55803	-3.05827	-2.01663	-2.67823	1.854	5.0634	11480|12166|12766|12772|12977|13051|13607|13608|13649|13857|14102|14104|14205|14254|14256|14600|16159|16177|16190|16196|16323|16847|16880|17311|17480|18383|18414|18595|18596|20293|20303|20306|20312|20315|21808|21809|21832|21933|21943|21949|21950|22164|22341|27279|29820|50930|56744|57349|60504|71785|93966|171095|227288|237313|239114|245527|252837	Acvr2a|Bmpr1a|Cxcr3|Ccr2|Csf1|Cx3cr1|Eda|Edar|Egfr|Epor|Fas|Fasn|Vegfd|Flt1|Flt3l|Ghr|Il12a|Il1r1|Il4ra|Il7|Inhba|Lepr|Lifr|Kitl|Mpl|Tnfrsf11b|Osmr|Pdgfra|Pdgfrb|Ccl12|Ccl4|Ccl7|Cx3cl1|Cxcl12|Tgfb2|Tgfb3|Thpo|Tnfrsf10b|Tnfsf11|Tnfsf8|Tnfsf9|Tnfsf4|Vegfc|Tnfrsf12a|Tnfrsf19|Tnfsf14|Pf4|Ppbp|Il21r|Pdgfd|Hemgn|Il17rc|Cxcr1|Il20ra|Il17d|Eda2r|Ackr4
Protein digestion and absorption		mmu04974	M11110	-5.5263	-7.30433	-4.85622	-6.21358	3.9393	7.00539	12814|12816|12818|12822|12824|12825|12830|12831|12832|12833|12834|12836|12842|12843|17380|20510|67760|110893|170745|373864|665033	Col11a1|Col12a1|Col14a1|Col18a1|Col2a1|Col3a1|Col4a5|Col5a1|Col5a2|Col6a1|Col6a2|Col7a1|Col1a1|Col1a2|Mme|Slc1a1|Slc38a2|Slc8a3|Xpnpep2|Col27a1|Col6a5
Gap junction		mmu04540	M11000	-5.40085	-1.89662	0	0	2.56557	5.30573	11512|11514|13649|14609|14672|14677|14745|15558|18595|18596|18750|18797|18798|19091|21872|22142|22145|22152|22153|54195|60596|71785|73710|210044|224129|545486	Adcy6|Adcy8|Egfr|Gja1|Gna11|Gnai1|Lpar1|Htr2a|Pdgfra|Pdgfrb|Prkca|Plcb3|Plcb4|Prkg1|Tjp1|Tuba1a|Tuba4a|Tubb3|Tubb4a|Gucy1b1|Gucy1a1|Pdgfd|Tubb2b|Adcy2|Adcy5|Tubb1
Ras signaling pathway		mmu04014	M11110	-5.23555	-3.6055	-3.36867	-4.67872	1.88188	4.90523	11600|11602|12977|13636|13637|13639|13640|13649|13836|14166|14173|14178|14182|14183|14184|14205|14254|14810|16706|17311|18027|18049|18481|18595|18596|18708|18710|18750|18783|18803|19220|20130|22341|71785|74055|75600|85031|170758|211429|214230|216148|217944|225845|225870|229658|232889|233046|240057|240168|271849|330836	Angpt1|Angpt4|Csf1|Efna1|Efna2|Efna4|Efna5|Egfr|Epha2|Fgf11|Fgf2|Fgf7|Fgfr1|Fgfr2|Fgfr3|Vegfd|Flt1|Grin1|Ksr1|Kitl|Nfia|Ngf|Pak3|Pdgfra|Pdgfrb|Pik3r1|Pik3r3|Prkca|Pla2g4a|Plcg1|Ptgfr|Rras|Vegfc|Pdgfd|Plce1|Calml4|Pla1a|Rac3|Pla2g4b|Pak6|Shc2|Rapgef5|Plaat3|Rin1|Vangl1|Pla2g4c|Rasgrp4|Syngap1|Rasgrp3|Shc4|Slc7a6
Calcium signaling pathway		mmu04020	M11111	-5.06745	-2.31881	-1.86622	-1.96678	1.99378	4.86712	11514|11550|12288|12325|12326|12494|13618|13649|13866|14062|14672|14810|14814|15558|18436|18573|18595|18596|18679|18750|18797|18798|18799|18803|19218|19220|20698|21390|53313|54140|57260|70086|72469|74055|75600|105675|107589|110893|210044|231602|269717|381290	Adcy8|Adra1d|Cacna1c|Camk2g|Camk4|Cd38|Ednrb|Egfr|Erbb2|F2r|Gna11|Grin1|Grin2d|Htr2a|P2rx1|Pde1a|Pdgfra|Pdgfrb|Phka1|Prkca|Plcb3|Plcb4|Plcd1|Plcg1|Ptger3|Ptgfr|Sphk1|Tbxa2r|Atp2a3|Avpr1a|Ltb4r2|Cysltr2|Plcd3|Plce1|Calml4|Ppif|Mylk|Slc8a3|Adcy2|P2rx2|Orai2|Atp2b4
Basal cell carcinoma		mmu05217	M11110	-5.01638	-5.53904	-4.98421	-4.01775	4.28485	6.12379	12159|14365|14366|14367|14370|14633|14634|21415|22410|22419|57265|93735|269209|319757	Bmp4|Fzd3|Fzd4|Fzd5|Fzd8|Gli2|Gli3|Tcf7l1|Wnt10b|Wnt5b|Fzd2|Wnt16|Stk36|Smo
Phospholipase D signaling pathway		mmu04072	M11111	-4.79483	-2.52728	-1.78064	-2.40596	2.06638	4.74586	11512|11514|13429|13649|14062|14745|17311|17314|18595|18596|18708|18710|18750|18783|18797|18798|18803|19012|19220|20130|20698|50784|54140|71785|78134|103967|110197|210044|211429|216148|224129|227288|227333|229658|232889|271849	Adcy6|Adcy8|Dnm1|Egfr|F2r|Lpar1|Kitl|Mgmt|Pdgfra|Pdgfrb|Pik3r1|Pik3r3|Prkca|Pla2g4a|Plcb3|Plcb4|Plcg1|Plpp1|Ptgfr|Rras|Sphk1|Plpp2|Avpr1a|Pdgfd|Lpar4|Dnm3|Dgkg|Adcy2|Pla2g4b|Shc2|Adcy5|Cxcr1|Dgkd|Vangl1|Pla2g4c|Shc4
Adherens junction		mmu04520	M11110	-4.69878	-2.45473	-1.57653	-2.41669	2.57609	4.90165	12388|13649|13866|14182|17127|19268|19274|19294|20411|20583|20613|21415|21872|22612|58235|58998|83767|93742|170758|227377|245880|380928	Ctnnd1|Egfr|Erbb2|Fgfr1|Smad3|Ptprf|Ptprm|Nectin2|Sorbs1|Snai2|Snai1|Tcf7l1|Tjp1|Yes1|Nectin1|Nectin3|Wasf1|Pard3|Rac3|Farp2|Wasf3|Lmo7
Oxytocin signaling pathway		mmu04921	M11010	-4.59951	-1.46236	0	-1.63109	2.02664	4.61392	11512|11514|12288|12293|12296|12297|12325|12326|12443|12494|12575|13649|14677|14681|16521|18750|18783|18797|18798|28240|54195|60596|73181|75600|81904|98932|107589|108079|108097|210044|211429|215303|216459|224129|230103|232889	Adcy6|Adcy8|Cacna1c|Cacna2d1|Cacnb2|Cacnb3|Camk2g|Camk4|Ccnd1|Cd38|Cdkn1a|Egfr|Gnai1|Gnao1|Kcnj5|Prkca|Pla2g4a|Plcb3|Plcb4|Trpm2|Gucy1b1|Gucy1a1|Nfatc4|Calml4|Cacng7|Myl9|Mylk|Prkaa2|Prkab2|Adcy2|Pla2g4b|Camk1g|Myl6b|Adcy5|Npr2|Pla2g4c
Vascular smooth muscle contraction		mmu04270	M10000	-4.53861	0	0	0	2.11299	4.61597	11468|11475|11512|11514|11550|12288|14672|16531|17314|17540|17880|18750|18761|18783|18797|18798|19091|54140|54195|54598|60596|68458|75600|98932|107589|109624|210044|211429|216459|224129|230103|232889	Actg2|Acta2|Adcy6|Adcy8|Adra1d|Cacna1c|Gna11|Kcnma1|Mgmt|Irag1|Myh11|Prkca|Prkcq|Pla2g4a|Plcb3|Plcb4|Prkg1|Avpr1a|Gucy1b1|Calcrl|Gucy1a1|Ppp1r14a|Calml4|Myl9|Mylk|Cald1|Adcy2|Pla2g4b|Myl6b|Adcy5|Npr2|Pla2g4c
Hematopoietic cell lineage		mmu04640	M10001	-4.49429	0	0	0	2.30642	4.67072	12479|12489|12490|12494|12977|13136|13857|14102|14256|14723|14724|14729|14934|16177|16190|16196|16398|16399|16400|16416|17311|17380|21832|54368|109700|229658	Cd1d1|Cd33|Cd34|Cd38|Csf1|Cd55|Epor|Fas|Flt3l|Gp1ba|Gp1bb|Gp5|Gypa|Il1r1|Il4ra|Il7|Itga2|Itga2b|Itga3|Itgb3|Kitl|Mme|Thpo|Gp9|Itga1|Vangl1
Dilated cardiomyopathy		mmu05414	M11010	-4.36165	-2.52923	0	-2.13301	2.31109	4.5913	11512|11514|12288|12293|12296|12297|13405|14102|16398|16399|16400|16416|16773|17314|21808|21809|22003|22004|24052|81904|109700|192897|210044|224129|319480	Adcy6|Adcy8|Cacna1c|Cacna2d1|Cacnb2|Cacnb3|Dmd|Fas|Itga2|Itga2b|Itga3|Itgb3|Lama2|Mgmt|Tgfb2|Tgfb3|Tpm1|Tpm2|Sgcd|Cacng7|Itga1|Itgb4|Adcy2|Adcy5|Itga11
Malaria		mmu05144	M11010	-4.30855	-1.99456	0	-1.8165	2.81691	4.74755	12520|13349|14102|14934|15122|15529|16159|18613|20293|20344|21808|21809|21825|21826|21827|24088|71683	Cd81|Ackr1|Fas|Gypa|Hba-a1|Sdc2|Il12a|Pecam1|Ccl12|Selp|Tgfb2|Tgfb3|Thbs1|Thbs2|Thbs3|Tlr2|Gypc
Central carbon metabolism in cancer		mmu05230	M11110	-4.24613	-2.2413	-1.75552	-2.16306	2.54554	4.60971	13649|13866|14182|14183|14184|15251|18213|18595|18596|18641|18642|18708|18710|19713|20539|78688|216456|228026|229658|399510	Egfr|Erbb2|Fgfr1|Fgfr2|Fgfr3|Hif1a|Ntrk3|Pdgfra|Pdgfrb|Pfkl|Pfkm|Pik3r1|Pik3r3|Ret|Slc7a5|Nol3|Gls2|Pdk1|Vangl1|Map4k5
Hippo signaling pathway -multiple species		mmu04392	M11110	-4.21129	-3.29989	-1.76461	-2.08616	3.71552	4.96653	16475|21676|21677|21678|22601|50523|97064|101543|233651|319710|329628	Ajuba|Tead1|Tead2|Tead3|Yap1|Lats2|Wwtr1|Wtip|Dchs1|Frmd6|Fat4
Breast cancer		mmu05224	M11110	-4.04319	-2.71455	-2.02848	-1.89229	1.93317	4.23429	12443|12575|13649|13866|13982|14166|14173|14178|14182|14296|14365|14366|14367|14370|15205|16450|18131|18708|18710|21415|21943|22410|22411|22417|22418|22419|23805|57265|74191|78688|93735|216148|216795|229658|271849	Ccnd1|Cdkn1a|Egfr|Erbb2|Esr1|Fgf11|Fgf2|Fgf7|Fgfr1|Frat1|Fzd3|Fzd4|Fzd5|Fzd8|Hes1|Jag2|Notch3|Pik3r1|Pik3r3|Tcf7l1|Tnfsf11|Wnt10b|Wnt11|Wnt4|Wnt5a|Wnt5b|Apc2|Fzd2|P2ry13|Nol3|Wnt16|Shc2|Wnt9a|Vangl1|Shc4
Hypertrophic cardiomyopathy (HCM)		mmu05410	M11010	-3.85298	-2.28352	0	-2.30962	2.24432	4.24076	12288|12293|12296|12297|13405|14102|16398|16399|16400|16416|16773|17314|21808|21809|22003|22004|24052|81904|108079|108097|109700|192897|319480	Cacna1c|Cacna2d1|Cacnb2|Cacnb3|Dmd|Fas|Itga2|Itga2b|Itga3|Itgb3|Lama2|Mgmt|Tgfb2|Tgfb3|Tpm1|Tpm2|Sgcd|Cacng7|Prkaa2|Prkab2|Itga1|Itgb4|Itga11
Small cell lung cancer		mmu05222	M11110	-3.71881	-2.44602	-1.72823	-2.96841	2.24659	4.1526	12443|12579|12826|12827|12830|16398|16399|16400|16772|16773|16774|16775|16776|16777|16779|16782|18708|18710|22032|78688|218772|226519	Ccnd1|Cdkn2b|Col4a1|Col4a2|Col4a5|Itga2|Itga2b|Itga3|Lama1|Lama2|Lama3|Lama4|Lama5|Lamb1|Lamb2|Lamc2|Pik3r1|Pik3r3|Traf4|Nol3|Rarb|Lamc1
Arrhythmogenic right ventricular cardiomyopathy (ARVC)		mmu05412	M11110	-3.61188	-2.91122	-1.54882	-2.89842	2.31109	4.10468	11474|12288|12293|12296|12297|12558|13405|13506|14609|16398|16399|16400|16416|16773|21415|24052|81904|109700|192897|319480	Actn3|Cacna1c|Cacna2d1|Cacnb2|Cacnb3|Cdh2|Dmd|Dsc2|Gja1|Itga2|Itga2b|Itga3|Itgb3|Lama2|Tcf7l1|Sgcd|Cacng7|Itga1|Itgb4|Itga11
Fluid shear stress and atherosclerosis		mmu05418	M11110	-3.60103	-1.96277	-2.71257	-2.96178	1.89884	3.93383	11480|12159|12166|13614|14102|14860|14863|14866|14867|14869|14871|15529|16177|16399|16416|16598|17390|18104|18613|18708|18710|19094|20293|20971|21824|26415|29857|68312|75600|103140|108079|170758	Acvr2a|Bmp4|Bmpr1a|Edn1|Fas|Gsta4|Gstm2|Gstm5|Gstm6|Gstp2|Gstt1|Sdc2|Il1r1|Itga2b|Itgb3|Klf2|Mmp2|Nqo1|Pecam1|Pik3r1|Pik3r3|Mapk11|Ccl12|Sdc4|Thbd|Mapk13|Mapk12|Gstm7|Calml4|Gstt3|Prkaa2|Rac3
Melanogenesis		mmu04916	M11110	-3.58363	-1.96485	-2.24421	-2.1988	1.61304	3.79508	11512|11514|11535|11568|11819|12325|12515|12578|12759|13527|13614|13618|14365|14366|14367|14370|14677|14681|14924|17311|18750|18797|18798|18952|21415|21418|22410|22411|22417|22418|22419|23805|26427|54366|56079|57265|58887|69601|71670|71774|75600|75625|78688|93735|107568|108116|110380|210044|216795|223881|224129|229658|246154|320982	Adcy6|Adcy8|Adm|Aebp1|Nr2f2|Camk2g|Cd69|Cdkn2a|Clu|Dtna|Edn1|Ednrb|Fzd3|Fzd4|Fzd5|Fzd8|Gnai1|Gnao1|Magi1|Kitl|Prkca|Plcb3|Plcb4|Septin4|Tcf7l1|Tfap2a|Wnt10b|Wnt11|Wnt4|Wnt5a|Wnt5b|Apc2|Creb3l1|Ctnnal1|Astn2|Fzd2|Repin1|Dab2ip|Acy3|Shroom1|Calml4|Mageh1|Nol3|Wnt16|Wwp1|Slco3a1|Shroom2|Adcy2|Wnt9a|Rnd1|Adcy5|Vangl1|Vasn|Arl4c
Choline metabolism in cancer		mmu05231	M11010	-3.54369	-1.92553	0	-2.87757	2.10771	3.98035	13649|13685|15251|18595|18596|18708|18710|18750|18783|18803|19012|50784|56517|71785|74191|83767|110197|170758|211429|213603|227333|232889|236899|245880	Egfr|Eif4ebp1|Hif1a|Pdgfra|Pdgfrb|Pik3r1|Pik3r3|Prkca|Pla2g4a|Plcg1|Plpp1|Plpp2|Slc22a21|Pdgfd|P2ry13|Wasf1|Dgkg|Rac3|Pla2g4b|Slc44a3|Dgkd|Pla2g4c|Pcyt1b|Wasf3
MAPK signaling pathway		mmu04010	M11010	-3.41767	-2.58177	0	-2.4912	1.63002	3.69309	12064|12288|12293|12296|12297|13649|14102|14104|14166|14173|14178|14182|14183|14184|15507|15511|16177|18027|18049|18212|18218|18595|18596|18750|18783|19094|19099|19220|20130|21808|21809|26415|26921|29857|63953|67071|68794|70686|71751|73086|78688|81904|170758|211429|229658|232889|233046|240168|286940	Bdnf|Cacna1c|Cacna2d1|Cacnb2|Cacnb3|Egfr|Fas|Fasn|Fgf11|Fgf2|Fgf7|Fgfr1|Fgfr2|Fgfr3|Hspb1|Hspa1b|Il1r1|Nfia|Ngf|Ntrk2|Dusp8|Pdgfra|Pdgfrb|Prkca|Pla2g4a|Mapk11|Mapk8ip1|Ptgfr|Rras|Tgfb2|Tgfb3|Mapk13|Map4k4|Mapk12|Dusp10|Rps6ka6|Flnc|Dusp16|Map3k13|Rps6ka5|Nol3|Cacng7|Rac3|Pla2g4b|Vangl1|Pla2g4c|Rasgrp4|Rasgrp3|Flnb
Glutamatergic synapse		mmu04724	M10000	-2.98185	0	0	0	1.90916	3.50463	11512|11514|12288|14677|14681|14809|14810|14814|18750|18783|18797|18798|20510|20513|22063|53623|58234|67760|72961|210044|211429|216456|224129|232889|242443	Adcy6|Adcy8|Cacna1c|Gnai1|Gnao1|Grik5|Grin1|Grin2d|Prkca|Pla2g4a|Plcb3|Plcb4|Slc1a1|Slc1a6|Trpc1|Gria3|Shank3|Slc38a2|Slc17a7|Adcy2|Pla2g4b|Gls2|Adcy5|Pla2g4c|Grin3a
Serine biosynthesis, glycerate-3P => serine		M00020	M11000	-2.83129	-3.72609	0	0	17.4455	7.02433	100678|107272|236539	Psph|Psat1|Phgdh
Serine biosynthesis, glycerate-3P => serine		mmu_M00020	M11000	-2.83129	-3.72609	0	0	17.4455	7.02433	100678|107272|236539	Psph|Psat1|Phgdh
Glutathione metabolism		mmu00480	M11110	-2.74957	-1.98299	-6.05053	-4.20204	5.22054	6.80399	14778|14860|14863|14866|14869|14871|23887|67305|68312|69590|75475|207182|236539	Gpx3|Gsta4|Gstm2|Gstm5|Gstp2|Gstt1|Ggt5|Gpx7|Gstm7|Gpx8|Oplah|Ggt7|Phgdh
Glycosaminoglycan biosynthesis, chondroitin sulfate backbone		M00058	M10000	-2.68194	0	0	0	5.85475	4.2633	74241|78923|234356|269941	Chpf|Chsy3|Csgalnact1|Chsy1
Glycosaminoglycan biosynthesis, chondroitin sulfate backbone		mmu_M00058	M10000	-2.68194	0	0	0	5.85475	4.2633	74241|78923|234356|269941	Chpf|Chsy3|Csgalnact1|Chsy1
cGMP-PKG signaling pathway		mmu04022	M10000	-2.62288	0	0	0	1.67279	3.13868	11512|11514|11550|11551|12288|13618|14672|14677|16367|16531|17540|18797|18798|19091|22068|26427|53313|54195|54611|57080|60596|73181|75600|98932|105675|107589|110893|210044|224129|230103|242202|381290	Adcy6|Adcy8|Adra1d|Adra2a|Cacna1c|Ednrb|Gna11|Gnai1|Irs1|Kcnma1|Irag1|Plcb3|Plcb4|Prkg1|Trpc6|Creb3l1|Atp2a3|Gucy1b1|Pde3a|Gtf2ird1|Gucy1a1|Nfatc4|Calml4|Myl9|Ppif|Mylk|Slc8a3|Adcy2|Adcy5|Npr2|Pde5a|Atp2b4
p53 signaling pathway		mmu04115	M10000	-2.59834	0	0	0	2.07356	3.27108	12122|12443|12444|12445|12450|12452|12575|12578|14102|14104|18787|21825|22401|29870|75747|170770|230784	Bid|Ccnd1|Ccnd2|Ccnd3|Ccng1|Ccng2|Cdkn1a|Cdkn2a|Fas|Fasn|Serpine1|Thbs1|Zmat3|Gtse1|Sesn3|Bbc3|Sesn2
Complement and coagulation cascades		mmu04610	M11111	-2.59232	-1.47065	-1.72142	-1.88006	6.67896	5.41961	12258|12268|16644|50908|317677|385643	Serping1|C4b|Kng1|C1s1|C1s2|Kng2
Adrenergic signaling in cardiomyocytes		mmu04261	M10000	-2.52905	0	0	0	1.69788	3.07503	11512|11514|11550|12288|12293|12296|12297|12325|14677|17314|18750|18797|18798|19094|20266|20272|22003|22004|26415|26427|29857|73086|75600|81904|210044|224129|235542|381290|100039815	Adcy6|Adcy8|Adra1d|Cacna1c|Cacna2d1|Cacnb2|Cacnb3|Camk2g|Gnai1|Mgmt|Prkca|Plcb3|Plcb4|Mapk11|Scn1b|Scn7a|Tpm1|Tpm2|Mapk13|Creb3l1|Mapk12|Rps6ka5|Calml4|Cacng7|Adcy2|Adcy5|Ppp2r3a|Atp2b4|Gm2436
Endocrine resistance		mmu01522	M10000	-2.44337	0	0	0	1.88863	3.07881	11512|11514|12443|12575|12578|13649|13866|13982|16450|17390|18131|18708|18710|19094|26415|29857|210044|216148|224129|271849	Adcy6|Adcy8|Ccnd1|Cdkn1a|Cdkn2a|Egfr|Erbb2|Esr1|Jag2|Mmp2|Notch3|Pik3r1|Pik3r3|Mapk11|Mapk13|Mapk12|Adcy2|Shc2|Adcy5|Shc4
Hedgehog signaling pathway		mmu04340	M11110	-2.4386	-3.05394	-1.52586	-1.63937	3.4891	4.12181	12444|14633|14634|57810|59056|68525|117606|240888|319757	Ccnd2|Gli2|Gli3|Cdon|Evc|Evc2|Boc|Gpr161|Smo
Platinum drug resistance		mmu01524	M10110	-2.33891	0	-2.03185	-1.46397	1.96442	3.01937	12122|12575|12578|13866|13870|14102|14860|14863|14866|14867|14869|14871|18708|18710|68312|103140|170770	Bid|Cdkn1a|Cdkn2a|Erbb2|Ercc1|Fas|Gsta4|Gstm2|Gstm5|Gstm6|Gstp2|Gstt1|Pik3r1|Pik3r3|Gstm7|Gstt3|Bbc3
Glycosaminoglycan biosynthesis - chondroitin sulfate / dermatan sulfate		mmu00532	M10000	-2.30328	0	0	0	3.07374	3.32599	60322|74241|77590|78923|234356|269941|338362	Chst7|Chpf|Chst15|Chsy3|Csgalnact1|Chsy1|Ust
GABA (gamma-Aminobutyrate) shunt		M00027	M10000	-2.26795	0	0	0	6.5866	4.00553	14417|214579|268860	Gad2|Aldh5a1|Abat
GABA (gamma-Aminobutyrate) shunt		mmu_M00027	M10000	-2.26795	0	0	0	6.5866	4.00553	14417|214579|268860	Gad2|Aldh5a1|Abat
Regulation of actin cytoskeleton		mmu04810	M11010	-2.23629	-1.54996	0	-1.8646	1.51691	2.7631	12632|12927|13649|13800|14062|14163|14166|14173|14178|14182|14183|14184|16398|16399|16400|16416|16886|18481|18595|18596|18645|18708|18710|20130|23805|50884|71785|77579|83767|98932|107589|109700|170758|192897|214230|232906|237860|319480	Cfl2|Bcar1|Egfr|Enah|F2r|Fgd1|Fgf11|Fgf2|Fgf7|Fgfr1|Fgfr2|Fgfr3|Itga2|Itga2b|Itga3|Itgb3|Limk2|Pak3|Pdgfra|Pdgfrb|Pfn2|Pik3r1|Pik3r3|Rras|Apc2|Nckap1|Pdgfd|Myh10|Wasf1|Myl9|Mylk|Itga1|Rac3|Itgb4|Pak6|Arhgap35|Ssh2|Itga11
Toxoplasmosis		mmu05145	M11010	-2.22996	-1.62508	0	-1.68459	1.75643	2.85143	14102|14677|14681|15511|16145|16159|16772|16773|16774|16775|16776|16777|16779|16782|19094|21808|21809|24088|26415|29857|105675|226519	Fas|Gnai1|Gnao1|Hspa1b|Igtp|Il12a|Lama1|Lama2|Lama3|Lama4|Lama5|Lamb1|Lamb2|Lamc2|Mapk11|Tgfb2|Tgfb3|Tlr2|Mapk13|Mapk12|Ppif|Lamc1
Amphetamine addiction		mmu05031	M10000	-2.20393	0	0	0	1.95158	2.89943	12288|12325|12326|13162|14282|14810|14814|18750|20907|26427|53623|75600|78688|214084|224129|242443	Cacna1c|Camk2g|Camk4|Slc6a3|Fosb|Grin1|Grin2d|Prkca|Stx1a|Creb3l1|Gria3|Calml4|Nol3|Slc18a2|Adcy5|Grin3a
VEGF signaling pathway		mmu04370	M10000	-2.18616	0	0	0	2.04916	2.91737	15507|18708|18710|18750|18783|18803|19094|20698|26415|29857|170758|211429|216148|232889	Hspb1|Pik3r1|Pik3r3|Prkca|Pla2g4a|Plcg1|Mapk11|Sphk1|Mapk13|Mapk12|Rac3|Pla2g4b|Shc2|Pla2g4c
GnRH signaling pathway		mmu04912	M10000	-2.15053	0	0	0	1.8137	2.80394	11512|11514|12288|12325|13649|14672|17390|18750|18783|18797|18798|19094|26415|29857|75600|210044|211429|224129|232889	Adcy6|Adcy8|Cacna1c|Camk2g|Egfr|Gna11|Mmp2|Prkca|Pla2g4a|Plcb3|Plcb4|Mapk11|Mapk13|Mapk12|Calml4|Adcy2|Pla2g4b|Adcy5|Pla2g4c
Regulation of lipolysis in adipocytes		mmu04923	M10000	-2.11543	0	0	0	2.07578	2.86367	11512|11514|14677|16367|18708|18710|19091|19218|19224|103968|210044|224129|225845	Adcy6|Adcy8|Gnai1|Irs1|Pik3r1|Pik3r3|Prkg1|Ptger3|Ptgs1|Plin1|Adcy2|Adcy5|Plaat3
EGFR tyrosine kinase inhibitor resistance		mmu01521	M11110	-2.10487	-1.80076	-1.44341	-1.35108	1.8662	2.78258	13649|13685|13866|14173|14183|14184|14456|18595|18596|18708|18710|18750|18803|71785|211323|216148|271849	Egfr|Eif4ebp1|Erbb2|Fgf2|Fgfr2|Fgfr3|Gas6|Pdgfra|Pdgfrb|Pik3r1|Pik3r3|Prkca|Plcg1|Pdgfd|Nrg1|Shc2|Shc4
Long-term depression		mmu04730	M10000	-2.05555	0	0	0	1.98306	2.77888	14672|14677|14681|14687|18750|18783|18797|18798|19091|53623|54195|60596|211429|232889	Gna11|Gnai1|Gnao1|Gnaz|Prkca|Pla2g4a|Plcb3|Plcb4|Prkg1|Gria3|Gucy1b1|Gucy1a1|Pla2g4b|Pla2g4c
Tight junction		mmu04530	M10000	-2.04517	0	0	0	1.55896	2.61546	12394|12443|12479|12695|13043|13866|14924|16456|17475|17880|17999|21872|22142|22145|23859|27494|54357|56332|67374|75723|77579|83964|93737|93742|98932|102098|104027|108079|108097|216459	Runx1|Ccnd1|Cd1d1|Patj|Cttn|Erbb2|Magi1|F11r|Mpdz|Myh11|Nedd4|Tjp1|Tuba1a|Tuba4a|Dlg2|Amot|Epb41l4b|Amotl2|Jam2|Amotl1|Myh10|Jam3|Pard6g|Pard3|Myl9|Arhgef18|Synpo|Prkaa2|Prkab2|Myl6b
Bladder cancer		mmu05219	M10000	-1.97683	0	0	0	2.14674	2.76049	12443|12575|12578|13143|13649|13866|14184|17390|21825|73086|78688	Ccnd1|Cdkn1a|Cdkn2a|Dapk2|Egfr|Erbb2|Fgfr3|Mmp2|Thbs1|Rps6ka5|Nol3
Estrogen signaling pathway		mmu04915	M11000	-1.96757	-1.31891	0	0	1.69197	2.59651	11512|11514|13649|13982|14677|14681|15511|16521|17390|18708|18710|18797|18798|26427|54393|74191|75600|210044|216148|224129|271849	Adcy6|Adcy8|Egfr|Esr1|Gnai1|Gnao1|Hspa1b|Kcnj5|Mmp2|Pik3r1|Pik3r3|Plcb3|Plcb4|Creb3l1|Gabbr1|P2ry13|Calml4|Adcy2|Shc2|Adcy5|Shc4
cAMP signaling pathway		mmu04024	M11010	-1.92593	-1.65041	0	-1.36963	1.48553	2.47961	11512|11514|12064|12288|12325|12326|14062|14634|14677|14810|14814|15166|17200|18708|18710|19013|19218|20130|20682|26427|53623|54393|54611|56188|74055|75600|98932|170758|210044|224129|238871|242443|243270|381290	Adcy6|Adcy8|Bdnf|Cacna1c|Camk2g|Camk4|F2r|Gli3|Gnai1|Grin1|Grin2d|Hcn2|Mc2r|Pik3r1|Pik3r3|Ppara|Ptger3|Rras|Sox9|Creb3l1|Gria3|Gabbr1|Pde3a|Fxyd1|Plce1|Calml4|Myl9|Rac3|Adcy2|Adcy5|Pde4d|Grin3a|Hcar1|Atp2b4
Glioma		mmu05214	M10110	-1.81728	0	-1.36632	-1.35085	1.86288	2.51684	12325|12443|12575|12578|13649|18595|18596|18708|18710|18750|18803|75600|216148|271849	Camk2g|Ccnd1|Cdkn1a|Cdkn2a|Egfr|Pdgfra|Pdgfrb|Pik3r1|Pik3r3|Prkca|Plcg1|Calml4|Shc2|Shc4
Salivary secretion		mmu04970	M10000	-1.815	0	0	0	1.77866	2.48561	11512|11514|11550|12494|16531|18750|18797|18798|19091|20496|54195|60596|75600|210044|224129|381290	Adcy6|Adcy8|Adra1d|Cd38|Kcnma1|Prkca|Plcb3|Plcb4|Prkg1|Slc12a2|Gucy1b1|Gucy1a1|Calml4|Adcy2|Adcy5|Atp2b4
Apelin signaling pathway		mmu04371	M10000	-1.75225	0	0	0	1.54615	2.34097	11475|11512|11514|12326|12443|14219|14677|16450|16598|17127|18131|18787|18797|18798|20130|20698|30878|75600|103968|107589|108079|108097|110893|210044|224129	Acta2|Adcy6|Adcy8|Camk4|Ccnd1|Ccn2|Gnai1|Jag2|Klf2|Smad3|Notch3|Serpine1|Plcb3|Plcb4|Rras|Sphk1|Apln|Calml4|Plin1|Mylk|Prkaa2|Prkab2|Slc8a3|Adcy2|Adcy5
Renin secretion		mmu04924	M10000	-1.68592	0	0	0	1.75643	2.35249	11512|11606|12288|12722|14677|16531|17314|18573|18797|18798|54195|54611|60596|75600|224129	Adcy6|Agt|Cacna1c|Clca3a1|Gnai1|Kcnma1|Mgmt|Pde1a|Plcb3|Plcb4|Gucy1b1|Pde3a|Gucy1a1|Calml4|Adcy5
Cocaine addiction		mmu05030	M10000	-1.63997	0	0	0	1.93207	2.36537	12064|13162|14282|14677|14810|14814|26427|67839|214084|224129|242443	Bdnf|Slc6a3|Fosb|Gnai1|Grin1|Grin2d|Creb3l1|Gpsm1|Slc18a2|Adcy5|Grin3a
Vitamin digestion and absorption		mmu04977	M10000	-1.63855	0	0	0	2.36442	2.49545	17319|20509|20522|65969|69698|116914|238055	Mif|Slc19a1|Slc23a1|Cubn|Slc52a3|Slc19a2|Apob
Prolactin signaling pathway		mmu04917	M10000	-1.58968	0	0	0	1.7108	2.24	12443|12444|12700|12702|13982|18708|18710|19094|21943|26415|29857|216148|216233|271849|399510	Ccnd1|Ccnd2|Cish|Socs3|Esr1|Pik3r1|Pik3r3|Mapk11|Tnfsf11|Mapk13|Mapk12|Shc2|Socs2|Shc4|Map4k5
Chagas disease (American trypanosomiasis)		mmu05142	M10000	-1.56305	0	0	0	1.58915	2.16953	14102|14104|14672|14677|14681|16159|17127|18708|18710|18787|18797|18798|19094|20293|21808|21809|24088|26415|29857	Fas|Fasn|Gna11|Gnai1|Gnao1|Il12a|Smad3|Pik3r1|Pik3r3|Serpine1|Plcb3|Plcb4|Mapk11|Ccl12|Tgfb2|Tgfb3|Tlr2|Mapk13|Mapk12
Ether lipid metabolism		mmu00565	M10000	-1.56102	0	0	0	1.95158	2.2907	18783|19012|50784|53897|67216|99010|104759|211429|225845|232889	Pla2g4a|Plpp1|Plpp2|Gal3st1|Mboat2|Lpcat4|Pld4|Pla2g4b|Plaat3|Pla2g4c
Biosynthesis of amino acids		mmu01230	M11000	-1.54352	-1.87323	0	0	2.2366	2.69814	12035|18641|56454|100678|107272|107869|108037|108682|209027|236539	Bcat1|Pfkl|Aldh18a1|Psph|Psat1|Cth|Shmt2|Gpt2|Pycr1|Phgdh
Pertussis		mmu05133	M11111	-1.53429	-1.63234	-1.32286	-1.60446	5.39556	3.80902	12258|12268|50908|317677	Serping1|C4b|C1s1|C1s2
Cell adhesion molecules (CAMs)		mmu04514	M10000	-1.51321	0	0	0	1.43801	2.06171	12487|12490|12558|12805|13003|15018|15529|16456|17967|18007|18613|19268|19274|19294|20344|20971|50723|53321|58235|58998|67374|68481|69524|83964|216856|225825|241568|320840	Cd28|Cd34|Cdh2|Cntn1|Vcan|H2-Q7|Sdc2|F11r|Ncam1|Neo1|Pecam1|Ptprf|Ptprm|Nectin2|Selp|Sdc4|Icosl|Cntnap1|Nectin1|Nectin3|Jam2|Mpzl1|Esam|Jam3|Nlgn2|Cd226|Lrrc4c|Negr1
Inositol phosphate metabolism, PI=> PIP2 => Ins(1,4,5)P3 => Ins(1,3,4,5)P4		M00130	M10000	-1.48955	0	0	0	2.39513	2.34691	18797|18798|18799|18803|72469|74055	Plcb3|Plcb4|Plcd1|Plcg1|Plcd3|Plce1
Inositol phosphate metabolism, PI=> PIP2 => Ins(1,4,5)P3 => Ins(1,3,4,5)P4		mmu_M00130	M10000	-1.48955	0	0	0	2.39513	2.34691	18797|18798|18799|18803|72469|74055	Plcb3|Plcb4|Plcd1|Plcg1|Plcd3|Plce1
Butanoate metabolism		mmu00650	M10000	-1.47037	0	0	0	2.19553	2.26921	14417|71911|110460|208982|214579|223920|268860	Gad2|Bdh1|Acat2|Hmgcll1|Aldh5a1|Soat2|Abat
Neurotrophin signaling pathway		mmu04722	M10000	-1.42415	0	0	0	1.49939	1.99126	12064|12325|12326|14570|16367|18049|18212|18213|18708|18710|18803|19094|26415|29857|67071|73086|75600|94275|216148|271849|327826	Bdnf|Camk2g|Camk4|Arhgdig|Irs1|Ngf|Ntrk2|Ntrk3|Pik3r1|Pik3r3|Plcg1|Mapk11|Mapk13|Mapk12|Rps6ka6|Rps6ka5|Calml4|Maged1|Shc2|Shc4|Frs2
Synthesis and degradation of ketone bodies		mmu00072	M10000	-1.40687	0	0	0	2.92738	2.394	71911|110460|208982|223920	Bdh1|Acat2|Hmgcll1|Soat2
Nicotinate and nicotinamide metabolism		mmu00760	M11110	-1.40176	-1.3212	-1.33866	-1.55159	2.87919	2.54231	12494|18113|18605|209558|223646	Cd38|Nnmt|Enpp1|Enpp3|Naprt
Biosynthesis of unsaturated fatty acids		mmu01040	M10000	-1.39376	0	0	0	2.11982	2.16319	20249|20250|26897|30963|56473|170439|235674	Scd1|Scd2|Acot1|Hacd1|Fads2|Elovl6|Acaa1b
Transcriptional misregulation in cancer		mmu05202	M10000	-1.38477	0	0	0	1.3917	1.90791	12393|12394|12395|12444|12575|14009|14254|15395|15396|15405|15446|16599|17095|17132|17268|17349|18109|18514|20471|20474|21417|53623|56312|70122|74191|78688|80859|93735|235320	Runx2|Runx1|Runx1t1|Ccnd2|Cdkn1a|Etv1|Flt1|Hoxa10|Hoxa11|Hoxa9|Hpgd|Klf3|Lyl1|Maf|Meis1|Mlf1|Mycn|Pbx1|Six1|Six4|Zeb1|Gria3|Nupr1|Mllt3|P2ry13|Nol3|Nfkbiz|Wnt16|Zbtb16
Gastric acid secretion		mmu04971	M10000	-1.37491	0	0	0	1.63933	1.98832	11512|11514|12325|14677|16516|16526|18750|18797|18798|75600|107589|208890|210044|224129	Adcy6|Adcy8|Camk2g|Gnai1|Kcnj15|Kcnk2|Prkca|Plcb3|Plcb4|Calml4|Mylk|Slc26a7|Adcy2|Adcy5
Fc gamma R-mediated phagocytosis		mmu04666	M10000	-1.37002	0	0	0	1.57881	1.9616	12632|16886|17357|18708|18710|18750|18783|18803|19012|20698|50784|83767|211914|230837|245880|330836	Cfl2|Limk2|Marcksl1|Pik3r1|Pik3r3|Prkca|Pla2g4a|Plcg1|Plpp1|Sphk1|Plpp2|Wasf1|Asap2|Asap3|Wasf3|Slc7a6
Endocrine and other factor-regulated calcium reabsorption		mmu04961	M10000	-1.36157	0	0	0	1.75643	2.01357	11512|13429|13982|16613|18750|18797|18798|19228|22337|103967|235435	Adcy6|Dnm1|Esr1|Klk1b11|Prkca|Plcb3|Plcb4|Pth1r|Vdr|Dnm3|Lctl
HTLV-I infection		mmu05166	M10000	-1.35641	0	0	0	1.30335	1.84197	11512|11514|12236|12443|12444|12445|12575|12578|12579|14283|14365|14366|14367|14370|15018|16177|17127|17701|17864|18595|18596|18708|18710|20130|21752|21808|21809|22410|22411|22417|22418|22419|23805|57265|60599|70549|73181|93735|107995|210044|216795|224129	Adcy6|Adcy8|Bub1b|Ccnd1|Ccnd2|Ccnd3|Cdkn1a|Cdkn2a|Cdkn2b|Fosl1|Fzd3|Fzd4|Fzd5|Fzd8|H2-Q7|Il1r1|Smad3|Msx1|Mybl1|Pdgfra|Pdgfrb|Pik3r1|Pik3r3|Rras|Tert|Tgfb2|Tgfb3|Wnt10b|Wnt11|Wnt4|Wnt5a|Wnt5b|Apc2|Fzd2|Trp53inp1|Tln2|Nfatc4|Wnt16|Cdc20|Adcy2|Wnt9a|Adcy5
HIF-1 signaling pathway		mmu04066	M10000	-1.34413	0	0	0	1.50325	1.9057	11600|11602|12325|12575|13614|13649|13685|13866|14254|15251|18641|18708|18710|18750|18787|18803|21857|112407|228026	Angpt1|Angpt4|Camk2g|Cdkn1a|Edn1|Egfr|Eif4ebp1|Erbb2|Flt1|Hif1a|Pfkl|Pik3r1|Pik3r3|Prkca|Serpine1|Plcg1|Timp1|Egln3|Pdk1
mTOR signaling pathway		mmu04150	M11110	-1.33738	-1.78499	-1.39772	-1.3469	1.80082	2.46778	13685|14102|14365|14366|14367|14370|14783|16367|18710|20539|22410|22419|57265|74747|93735|230784	Eif4ebp1|Fas|Fzd3|Fzd4|Fzd5|Fzd8|Grb10|Irs1|Pik3r3|Slc7a5|Wnt10b|Wnt5b|Fzd2|Ddit4|Wnt16|Sesn2
Pantothenate and CoA biosynthesis		mmu00770	M11010	-1.33726	-1.76371	0	-1.97667	4.47873	3.37367	12035|18605|99586|209558	Bcat1|Enpp1|Dpyd|Enpp3

## Sheet: S+Rg, S, Rg vs model down
KEGG pathway	DEGs regulated by S+Rg	DEGs regulated by S	DEGs regulated by Rg
Axon guidance	Srgap1	Boc	Boc
	Boc	Efna1	Efna1
	Efna1	Efna2	Efna2
	Efna2	Efna4	Efna4
	Efna4	Efna5	Efna5
	Efna5	Enah	Enah
	Enah	Epha7	Epha7
	Epha7	Ephb2	Ephb2
	Ephb2	Ephb3	Ephb3
	Ephb3	Ephb4	Ephb4
	Ephb4	Ephb6	Ephb6
	Ephb6	Pak3	Fzd3
	Fzd3	Pik3r3	Rac3
	Rac3	Robo1	Pak3
	Pak3	Cxcl12	Pik3r3
	Pik3r3	Sema3b	Plxna3
	Plxna3	Sema3f	Robo1
	Robo1	Sema5a	Rras
	Rras	Sema6c	Ryk
	Cxcl12	Wnt5b	Cxcl12
	Sema3a	Plxnb1	Sema3a
	Sema3b	Sema4g	Sema3b
	Sema3f	Rgs3	Sema3f
	Sema5a	Nfatc4	Sema5a
	Sema6c		Sema6c
	Pdk1		Wnt5b
	Plxnb1		Pdk1
	Sema4g		Plxnb1
	Rgs3		Ssh2
	Nfatc4		Sema4g
	Pard6g		Smo
	Pard3		Rgs3
			Nfatc4
			Pard6g
			Pard3
ECM-receptor interaction	Itga1	Col4a5	Itga1
	Col4a5	Col6a2	Col2a1
	Col6a1	Col1a1	Col4a5
	Col6a2	Col1a2	Col6a1
	Col1a1	Lama1	Col6a2
	Col1a2	Lama2	Col1a1
	Hspg2	Lama5	Col1a2
	Lama1	Lamb2	Hspg2
	Lama2	Thbs2	Lama1
	Lama3	Thbs3	Lama2
	Lama4	Itga11	Lama3
	Lama5	Col6a5	Lama4
	Lamb1		Lama5
	Lamb2		Lamb1
	Thbs2		Lamb2
	Thbs3		Thbs2
	Itga11		Thbs3
	Col6a5		Itga11
			Tnn
			Col6a5
Rap1 signaling pathway	Rap1gap	Angpt4	Rap1gap
	Angpt4	Egfr	Angpt4
	Egfr	Fgfr2	Egfr
	Fgf11	Vegfd	Fgf11
	Fgfr2	Fpr1	Fgf7
	Vegfd	Gnao1	Fgfr2
	Gnao1	Kitl	Vegfd
	Magi1	Pdgfra	Gnao1
	Kitl	Pfn2	Lpar1
	Pdgfra	Prkd1	Grin1
	Pdgfrb	Ptgfr	Magi1
	Pfn2	Rasgrp3	Kitl
	Prkd1	Magi2	Pdgfra
	Ptgfr	Pdgfd	Pdgfrb
	Rapgef5	Plce1	Pfn2
	Rasgrp3	Calml4	Prkd1
	Magi2	Lpar4	Ptgfr
	Tln2		Adcy2
	Pdgfd		Rasgrp3
	Plce1		Mapk12
	Calml4		Magi2
	Lpar4		Tln2
			Pdgfd
			Plce1
			Calml4
			Lpar4
Focal adhesion	Mylk	Mylk	Mylk
	Shc2	Shc2	Ccnd2
	Flnc	Flnc	Shc2
	Myl9		Parva
			Flnc
			Myl9
PI3K-Akt signaling pathway	Il4ra	Il7	Eif4ebp1
	Il7	Irs1	Gys1
	Irs1	Osmr	Il4ra
	Osmr	Pck2	Il7
	Creb3l1	Nol3	Irs1
	Pck2		Osmr
	Nol3		Creb3l1
			Pck2
			Ddit4
			Nol3
Hippo signaling pathway	Bmp4	Bmp4	Bmp4
	Bmp5	Bmp5	Bmp5
	Bmpr1a	Bmp6	Bmpr1a
	Fzd4	Bmpr1a	Patj
	Fzd5	Fzd4	Fzd4
	Fzd8	Fzd5	Fzd5
	Gli2	Fzd8	Fzd8
	Snai2	Gli2	Gli2
	Tcf7l1	Snai2	Snai2
	Tead2	Tcf7l1	Tcf7l1
	Tead3	Tead2	Tead1
	Tgfb2	Tead3	Tead2
	Tgfb3	Apc2	Tead3
	Wnt10b	Gdf6	Tgfb2
	Yap1	Fzd2	Tgfb3
	Gdf6	Wnt16	Wnt10b
	Fzd2		Yap1
	Wnt16		Gdf6
	Nkd1		Fzd2
			Wnt16
			Nkd1
			Wwtr1
Wnt signaling pathway	Gpc4	Gpc4	Gpc4
	Serpinf1	Sfrp2	Serpinf1
	Sfrp2	Sfrp1	Sfrp2
	Sfrp1	Sfrp4	Sfrp1
	Sfrp4	Wif1	Sfrp4
	Porcn	Porcn	Wif1
	Dkk2	Dkk2	Porcn
	Nkd2	Nkd2	Dkk2
	Daam2	Daam2	Nkd2
			Daam2
TGF-beta signaling pathway	Cdkn2b	Cdkn2b	Cdkn2b
	Chrd	Chrd	Chrd
	Fas	Fst	Fas
	Fst		Fst
	P2ry13		Tgif2
			P2ry13
Cytokine-cytokine receptor interaction	Ccr2	Eda	Ccr2
	Eda	Edar	Eda
	Edar	Il1r1	Edar
	Il1r1	Lepr	Il1r1
	Lifr	Lifr	Lepr
	Ccl12	Ccl4	Lifr
	Tnfsf9	Tnfsf9	Ccl12
	Il20ra	Il20ra	Ccl4
	Tnfrsf19	Tnfrsf19	Thpo
	Il21r		Tnfsf11
			Tnfsf9
			Il20ra
			Tnfrsf19
			Il21r
Glutathione metabolism	Gpx3	Gpx3	Gpx3
	Gstm2	Gsta4	Gstm2
	Gstm5	Gstm2	Gstm5
	Gstm6	Gstm5	Ggt7
	Gstp2	Gstp2	Phgdh
	Ggt7	Gstt1	Ggt5
	Phgdh	Ggt7	Gpx7
	Ggt5	Phgdh	Gstm7
	Gpx7	Ggt5	Gpx8
	Gstm7	Gpx7
	Gpx8	Gstm7
	Oplah	Gpx8
		Oplah

## Sheet: Model vs Control down
KEGG pathways of DEGs downregulated in Model vs Control and upregulated in S+Rg, S, Rg vs Model
Description	PARENT_GO	GO	_PATTERN_	_LogP_Model vs Control	_LogP_Rg vs Model	_LogP_S vs Model	_LogP_S+Rg vs Model	Enrichment	Z-score	GeneID	Hits
Hematopoietic cell lineage		mmu04640	M11111	-20.0266	-8.08016	-11.7061	-10.0417	10.1161	15.4196	12478|12481|12482|12483|12484|12491|12501|12526|12902|12982|13861|14128|14960|14969|14999|15000|15002|16157|16158|16175|16192|16197|16409|16790|17381|233274|100042555|100504404	Cd19|Cd2|Ms4a1|Cd22|Cd24a|Cd36|Cd3e|Cd8b1|Cr2|Csf2ra|Epx|Fcer2a|H2-Aa|H2-Eb1|H2-DMb1|H2-DMb2|H2-Ob|Il11ra1|Il11ra2|Il1a|Il5ra|Il7r|Itgam|Anpep|Mmp12|Siglech|Gm13305|H2-Ea
Rheumatoid arthritis		mmu05323	M11111	-12.7985	-7.63742	-6.25861	-6.30178	8.41594	11.6191	11433|11966|11975|13038|13039|14281|14960|14969|14999|15000|15002|16175|16414|16415|17392|27060|69583|76252|242341|100504404	Acp5|Atp6v1b2|Atp6v0a1|Ctsk|Ctsl|Fos|H2-Aa|H2-Eb1|H2-DMb1|H2-DMb2|H2-Ob|Il1a|Itgb2|Itgb2l|Mmp3|Tcirg1|Tnfsf13|Atp6v0e2|Atp6v0d2|H2-Ea
Leishmaniasis		mmu05140	M11111	-12.182	-4.98757	-5.67817	-4.81315	9.06788	11.5488	12267|13057|14131|14281|14960|14969|14999|15000|15002|16160|16175|16409|16414|16415|17970|18126|246256|100504404	C3ar1|Cyba|Fcgr3|Fos|H2-Aa|H2-Eb1|H2-DMb1|H2-DMb2|H2-Ob|Il12b|Il1a|Itgam|Itgb2|Itgb2l|Ncf2|Nos2|Fcgr4|H2-Ea
Tuberculosis		mmu05152	M11111	-11.516	-5.25326	-5.38307	-5.79599	5.13686	9.66358	11975|12265|12267|12796|13033|13040|14131|14960|14969|14999|15000|15002|16149|16160|16175|16409|16411|16414|16415|18126|19349|27060|56644|240354|242341|246256|100504404	Atp6v0a1|Ciita|C3ar1|Camp|Ctsd|Ctss|Fcgr3|H2-Aa|H2-Eb1|H2-DMb1|H2-DMb2|H2-Ob|Cd74|Il12b|Il1a|Itgam|Itgax|Itgb2|Itgb2l|Nos2|Rab7|Tcirg1|Clec7a|Malt1|Atp6v0d2|Fcgr4|H2-Ea
Phagosome		mmu04145	M11111	-10.7327	-6.07908	-4.53383	-4.24147	4.94661	9.21915	11966|11975|12267|12491|13039|13040|13057|14131|14960|14969|14999|15000|15002|16409|16414|16415|17970|19349|27060|56644|76252|226421|242341|246256|280408|100504404	Atp6v1b2|Atp6v0a1|C3ar1|Cd36|Ctsl|Ctss|Cyba|Fcgr3|H2-Aa|H2-Eb1|H2-DMb1|H2-DMb2|H2-Ob|Itgam|Itgb2|Itgb2l|Ncf2|Rab7|Tcirg1|Clec7a|Atp6v0e2|Rab7b|Atp6v0d2|Fcgr4|Rilp|H2-Ea
Lysosome		mmu04142	M11000	-8.7098	-3.41934	0	0	5.4367	8.43792	11433|11975|13033|13038|13039|13040|14420|14667|16541|16889|18173|19156|20661|27060|50917|64138|110006|242341|252903	Acp5|Atp6v0a1|Ctsd|Ctsk|Ctsl|Ctss|Galc|Gm2a|Napsa|Lipa|Slc11a1|Psap|Sort1|Tcirg1|Galns|Ctsz|Gusb|Atp6v0d2|Ap1s3
Primary immunodeficiency		mmu05340	M11110	-8.48408	-3.20825	-9.20685	-8.16654	25.9434	13.9214	11486|12265|12478|12518|16197|17060|19373|72049	Ada|Ciita|Cd19|Cd79a|Il7r|Blnk|Rag1|Tnfrsf13c
Staphylococcus aureus infection		mmu05150	M11111	-8.15843	-4.42505	-5.01788	-3.27119	7.88103	8.9764	12267|14131|14960|14969|14999|15000|15002|16409|16414|16415|19204|246256|100504404	C3ar1|Fcgr3|H2-Aa|H2-Eb1|H2-DMb1|H2-DMb2|H2-Ob|Itgam|Itgb2|Itgb2l|Ptafr|Fcgr4|H2-Ea
Intestinal immune network for IgA production		mmu04672	M11111	-6.54591	-4.00147	-8.56651	-5.0189	21.8161	12.6714	14960|14969|14999|15000|15002|16421|72049|100504404	H2-Aa|H2-Eb1|H2-DMb1|H2-DMb2|H2-Ob|Itgb7|Tnfrsf13c|H2-Ea
Asthma		mmu05310	M11111	-6.44833	-5.15178	-8.84705	-5.02119	32.3046	14.6422	14960|14969|14999|15000|15002|19074|100504404	H2-Aa|H2-Eb1|H2-DMb1|H2-DMb2|H2-Ob|Prg2|H2-Ea
Cell adhesion molecules (CAMs)		mmu04514	M11111	-5.81472	-4.0399	-4.86047	-3.12889	3.76503	6.15751	12481|12483|12526|12555|14960|14969|14999|15000|15002|16409|16414|16415|16421|17136|20969|54725|60533|100504404	Cd2|Cd22|Cd8b1|Cdh15|H2-Aa|H2-Eb1|H2-DMb1|H2-DMb2|H2-Ob|Itgam|Itgb2|Itgb2l|Itgb7|Mag|Sdc1|Cadm1|Cd274|H2-Ea
Complement and coagulation cascades		mmu04610	M11110	-5.22402	-3.93882	-1.96369	-3.77254	4.51438	6.06394	12267|12902|14058|14068|16409|16411|16414|16415|18788|18792|18793|19124|278180	C3ar1|Cr2|F10|F7|Itgam|Itgax|Itgb2|Itgb2l|Serpinb2|Plau|Plaur|Procr|Vsig4
Cytokine-cytokine receptor interaction		mmu04060	M11110	-5.09524	-3.19008	-2.11744	-2.98439	2.91441	5.37004	12769|12771|12775|12982|12983|12984|13861|16157|16158|16160|16175|16192|16197|17295|18591|20299|20305|54199|69583|72049|94185|100042555	Ccr9|Ccr3|Ccr7|Csf2ra|Csf2rb|Csf2rb2|Epx|Il11ra1|Il11ra2|Il12b|Il1a|Il5ra|Il7r|Met|Pdgfb|Ccl22|Ccl6|Ccrl2|Tnfsf13|Tnfrsf13c|Tnfrsf21|Gm13305
Antigen processing and presentation		mmu04612	M11111	-4.96721	-5.1775	-7.08085	-4.05163	11.6118	9.40259	12265|14960|14969|14999|15000|15002|16149|65972|100504404	Ciita|H2-Aa|H2-Eb1|H2-DMb1|H2-DMb2|H2-Ob|Cd74|Ifi30|H2-Ea
Amoebiasis		mmu05146	M11011	-4.90744	-2.19432	0	-1.44168	4.2271	5.75533	11846|11847|14676|16160|16409|16414|16415|18126|19349|20706|20708|226421|282663	Arg1|Arg2|Gna15|Il12b|Itgam|Itgb2|Itgb2l|Nos2|Rab7|Serpinb9b|Serpinb6b|Rab7b|Serpinb1b
Arginine and proline metabolism		mmu00330	M10000	-4.5116	0	0	0	5.55017	5.8851	11846|11847|12709|12715|18126|18127|72535|101488|227394	Arg1|Arg2|Ckb|Ckm|Nos2|Nos3|Aldh1b1|Slco2b1|Slco4c1
Osteoclast differentiation		mmu04380	M11010	-4.06555	-1.87232	0	-2.40854	3.52258	4.93091	11433|13038|13057|14131|14281|16175|16818|17060|17342|17970|18725|246256|668101	Acp5|Ctsk|Cyba|Fcgr3|Fos|Il1a|Lck|Blnk|Mitf|Ncf2|Pira2|Fcgr4|Sirpb1b
Th1 and Th2 cell differentiation		mmu04658	M11111	-3.76433	-2.60792	-5.05089	-2.49228	9.54453	7.36367	14281|14960|14969|14999|15000|15002|100504404	Fos|H2-Aa|H2-Eb1|H2-DMb1|H2-DMb2|H2-Ob|H2-Ea
Inflammatory bowel disease (IBD)		mmu05321	M11111	-3.59682	-3.35969	-4.97511	-3.23737	11.9988	7.82153	14960|14969|14999|15000|15002|100504404	H2-Aa|H2-Eb1|H2-DMb1|H2-DMb2|H2-Ob|H2-Ea
Protein digestion and absorption		mmu04974	M10110	-3.56551	0	-1.36842	-1.67429	3.846	4.66506	11931|12873|13482|16534|16535|17381|57442|71355|74338|232975	Atp1b1|Cpa3|Dpp4|Kcnn4|Kcnq1|Mmp12|Kcne3|Col24a1|Slc6a19|Atp1a3
Synaptic vesicle cycle		mmu04721	M11010	-3.49697	-1.54983	0	-1.48145	4.6152	4.83484	11966|11975|12286|22249|27060|76252|110877|242341	Atp6v1b2|Atp6v0a1|Cacna1a|Unc13b|Tcirg1|Atp6v0e2|Slc18a1|Atp6v0d2
Graft-versus-host disease		mmu05332	M11111	-3.26458	-4.11031	-4.69643	-3.01754	10.7452	7.32441	14960|14969|14999|15000|15002|100504404	H2-Aa|H2-Eb1|H2-DMb1|H2-DMb2|H2-Ob|H2-Ea
Histidine metabolism		mmu00340	M10000	-3.16845	0	0	0	6.87842	5.08653	11670|15109|15186|71761|72535	Aldh3a1|Hal|Hdc|Amdhd1|Aldh1b1
Collecting duct acid secretion		mmu04966	M10000	-3.08952	0	0	0	6.62366	4.95891	11966|11975|27060|76252|242341	Atp6v1b2|Atp6v0a1|Tcirg1|Atp6v0e2|Atp6v0d2
Type I diabetes mellitus		mmu04940	M11111	-3.05378	-2.99577	-4.51668	-2.87632	9.99903	7.01226	14960|14969|14999|15000|15002|100504404	H2-Aa|H2-Eb1|H2-DMb1|H2-DMb2|H2-Ob|H2-Ea
Fluid shear stress and atherosclerosis		mmu05418	M10000	-3.02516	0	0	0	2.90009	3.93431	13039|13057|14281|14733|14859|16175|17970|18127|18591|20969|22166|211666	Ctsl|Cyba|Fos|Gpc1|Gsta3|Il1a|Ncf2|Nos3|Pdgfb|Sdc1|Txn1|Mgst2
B cell receptor signaling pathway		mmu04662	M11110	-3.01393	-1.37018	-4.48242	-3.7549	9.86206	6.95349	12478|12483|12518|14281|15985|17060	Cd19|Cd22|Cd79a|Fos|Cd79b|Blnk
Legionellosis		mmu05134	M10000	-2.73574	0	0	0	3.9742	4.00964	12267|13628|16160|16409|16414|16415|17940	C3ar1|Eef1a2|Il12b|Itgam|Itgb2|Itgb2l|Naip1
Apoptosis		mmu04210	M10000	-2.73418	0	0	0	2.83054	3.67245	12045|12046|12983|12984|13033|13038|13039|13040|13197|14281|64138	Bcl2a1b|Bcl2a1c|Csf2rb|Csf2rb2|Ctsd|Ctsk|Ctsl|Ctss|Gadd45a|Fos|Ctsz
Calcium signaling pathway		mmu04020	M10000	-2.663	0	0	0	2.51341	3.5067	11549|11937|12286|12289|12290|14676|15466|15559|18126|18127|19204|20190|21925	Adra1a|Atp2a1|Cacna1a|Cacna1d|Cacna1e|Gna15|Hrh2|Htr2b|Nos2|Nos3|Ptafr|Ryr1|Tnnc2
Th17 cell differentiation		mmu04659	M11111	-2.62072	-2.31409	-4.60203	-2.20199	8.15455	6.67305	14281|14960|14969|14999|15000|15002|100504404	Fos|H2-Aa|H2-Eb1|H2-DMb1|H2-DMb2|H2-Ob|H2-Ea
Allograft rejection		mmu05330	M11111	-2.6184	-2.27412	-4.73419	-2.18016	10.908	7.39081	14960|14969|14999|15000|15002|100504404	H2-Aa|H2-Eb1|H2-DMb1|H2-DMb2|H2-Ob|H2-Ea
Arginine biosynthesis		mmu00220	M10000	-2.60592	0	0	0	6.81291	4.51986	11846|11847|18126|18127	Arg1|Arg2|Nos2|Nos3
Pertussis		mmu05133	M10000	-2.58642	0	0	0	3.36638	3.70758	12267|14281|16160|16175|16409|16414|16415|18126	C3ar1|Fos|Il12b|Il1a|Itgam|Itgb2|Itgb2l|Nos2
HTLV-I infection		mmu05166	M11111	-2.57067	-1.96108	-3.86485	-2.29943	4.23987	5.03103	13654|14281|14960|14969|14999|15000|15002|18591|72049|100504404	Egr2|Fos|H2-Aa|H2-Eb1|H2-DMb1|H2-DMb2|H2-Ob|Pdgfb|Tnfrsf13c|H2-Ea
Adrenergic signaling in cardiomyocytes		mmu04261	M10011	-2.47571	0	0	-1.55505	2.62297	3.3833	11464|11549|11931|12289|12299|16535|17896|21956|58200|208677|232975	Actc1|Adra1a|Atp1b1|Cacna1d|Cacng1|Kcnq1|Myl4|Tnnt2|Ppp1r1a|Creb3l3|Atp1a3
PPAR signaling pathway		mmu03320	M11110	-2.46182	-4.34318	-2.18275	-4.17335	7.41193	6.27793	11520|11770|12140|12491|16592|16956|22259	Plin2|Fabp4|Fabp7|Cd36|Fabp5|Lpl|Nr1h3
Viral myocarditis		mmu05416	M11111	-2.43188	-1.80954	-3.9699	-1.72097	7.99922	6.10039	14960|14969|14999|15000|15002|100504404	H2-Aa|H2-Eb1|H2-DMb1|H2-DMb2|H2-Ob|H2-Ea
Toxoplasmosis		mmu05145	M11111	-2.42778	-2.19432	-4.41745	-2.08385	7.63562	6.39699	12265|14960|14969|14999|15000|15002|100504404	Ciita|H2-Aa|H2-Eb1|H2-DMb1|H2-DMb2|H2-Ob|H2-Ea
Aldosterone-regulated sodium reabsorption		mmu04960	M10000	-2.40549	0	0	0	4.70628	3.87821	11931|16000|20276|20393|232975	Atp1b1|Igf1|Scnn1a|Sgk1|Atp1a3
Transcriptional misregulation in cancer		mmu05202	M11100	-2.25969	-1.33859	-1.72703	0	2.34543	3.10042	12045|12046|12775|15902|16000|16409|16421|17295|17392|18507|18792|110794	Bcl2a1b|Bcl2a1c|Ccr7|Id2|Igf1|Itgam|Itgb7|Met|Mmp3|Pax5|Plau|Cebpe
Glycerolipid metabolism		mmu00561	M10000	-2.1878	0	0	0	3.57678	3.38989	16891|16956|23945|58810|72535|233549	Lipg|Lpl|Mgll|Akr1a1|Aldh1b1|Mogat2
Ether lipid metabolism		mmu00565	M10000	-2.08841	0	0	0	3.9742	3.38728	18606|18807|22239|27226|320981	Enpp2|Pld3|Ugt8a|Pla2g7|Enpp6
NF-kappa B signaling pathway		mmu04064	M10010	-2.08107	0	0	-1.53147	2.77808	3.06801	12045|12046|16818|17060|18792|72049|105844|240354	Bcl2a1b|Bcl2a1c|Lck|Blnk|Plau|Tnfrsf13c|Card10|Malt1
Hypertrophic cardiomyopathy (HCM)		mmu05410	M10001	-1.88387	0	0	0	11.6599	5.42658	11464|21956|22138	Actc1|Tnnt2|Ttn
Jak-STAT signaling pathway		mmu04630	M10000	-1.83285	0	0	0	2.23549	2.66066	12982|12983|12984|13861|16157|16158|16160|16192|16197|100042555	Csf2ra|Csf2rb|Csf2rb2|Epx|Il11ra1|Il11ra2|Il12b|Il5ra|Il7r|Gm13305
Malaria		mmu05144	M10000	-1.79624	0	0	0	3.37432	2.93519	12491|16414|16415|17295|20969	Cd36|Itgb2|Itgb2l|Met|Sdc1
Dilated cardiomyopathy		mmu05414	M10001	-1.76506	0	0	0	11.0462	5.25496	11464|21956|22138	Actc1|Tnnt2|Ttn
Adenine ribonucleotide biosynthesis, IMP => ADP,ATP		M00049	M10000	-1.75964	0	0	0	5.36516	3.31228	11565|68870|633979	Adssl1|Ak8|Ak9
Adenine ribonucleotide biosynthesis, IMP => ADP,ATP		mmu_M00049	M10000	-1.75964	0	0	0	5.36516	3.31228	11565|68870|633979	Adssl1|Ak8|Ak9
Gastric acid secretion		mmu04971	M10100	-1.73452	0	-1.6055	0	2.86142	2.73884	11931|15466|16513|16535|110895|232975	Atp1b1|Hrh2|Kcnj10|Kcnq1|Slc9a4|Atp1a3
Cardiac muscle contraction		mmu04260	M10001	-1.72007	0	0	0	10.8185	5.18986	11464|17896|21956	Actc1|Myl4|Tnnt2
cGMP-PKG signaling pathway		mmu04022	M10000	-1.69946	0	0	0	2.12903	2.49194	11542|11549|11931|11937|12289|16523|18127|19735|208677|232975	Adora3|Adra1a|Atp1b1|Atp2a1|Cacna1d|Kcnj8|Nos3|Rgs2|Creb3l3|Atp1a3
Renin-angiotensin system		mmu04614	M10000	-1.63908	0	0	0	3.66849	2.82885	12873|16612|16790|17381	Cpa3|Klk1|Anpep|Mmp12
Salmonella infection		mmu05132	M11000	-1.58726	-1.96406	0	0	4.6537	3.41212	14281|16175|226421|280408	Fos|Il1a|Rab7b|Rilp
Autoimmune thyroid disease		mmu05320	M11111	-1.56424	-1.94589	-4.19602	-1.85553	8.77964	6.47095	14960|14969|14999|15000|15002|100504404	H2-Aa|H2-Eb1|H2-DMb1|H2-DMb2|H2-Ob|H2-Ea
Natural killer cell mediated cytotoxicity		mmu04650	M10000	-1.50928	0	0	0	2.18429	2.3061	16414|16415|16634|16818|17059|26904|27007|246256	Itgb2|Itgb2l|Klra3|Lck|Klrb1c|Sh2d1b1|Klrk1|Fcgr4
Carbohydrate digestion and absorption		mmu04973	M10000	-1.50047	0	0	0	3.32723	2.59077	11931|12289|212032|232975	Atp1b1|Cacna1d|Hk3|Atp1a3
MAPK signaling pathway		mmu04010	M10000	-1.45239	0	0	0	1.76129	2.1113	12286|12289|12290|12299|13197|13537|14168|14281|16175|17295|18591|19418|75590	Cacna1a|Cacna1d|Cacna1e|Cacng1|Gadd45a|Dusp2|Fgf13|Fos|Il1a|Met|Pdgfb|Rasgrf2|Dusp9
Insulin secretion		mmu04911	M10000	-1.41393	0	0	0	2.41131	2.26286	11931|12289|16534|140493|208677|232975	Atp1b1|Cacna1d|Kcnn4|Kcnn3|Creb3l3|Atp1a3
Cholinergic synapse		mmu04725	M10000	-1.40456	0	0	0	2.2157	2.19766	12286|12289|14281|14710|16535|208677|211480	Cacna1a|Cacna1d|Fos|Gngt2|Kcnq1|Creb3l3|Kcnj14
Proteoglycans in cancer		mmu05205	M11000	-1.38688	-1.55223	0	0	2.61771	2.47517	13039|15200|16000|17295|18792|18793	Ctsl|Hbegf|Igf1|Met|Plau|Plaur
Mineral absorption		mmu04978	M10000	-1.37793	0	0	0	3.04407	2.37925	11931|22041|74338|232975	Atp1b1|Trf|Slc6a19|Atp1a3
Mucin type O-glycan biosynthesis		mmu00512	M10000	-1.37226	0	0	0	3.83226	2.54336	56336|78754|108150	B4galt5|Galnt15|Galnt7
Leukocyte transendothelial migration		mmu04670	M10000	-1.33633	0	0	0	2.13995	2.09708	13057|16409|16414|16415|17907|17970|74734	Cyba|Itgam|Itgb2|Itgb2l|Mylpf|Ncf2|Rhoh
Morphine addiction		mmu05032	M10000	-1.33574	0	0	0	2.3076	2.14337	12286|14710|29863|218461|242425|320129	Cacna1a|Gngt2|Pde7b|Pde8b|Gabbr2|Grk3

## Sheet: S+Rg, S, Rg vs model up
KEGG pathway	DEGs regulated by S+Rg	DEGs regulated by S	DEGs regulated by Rg
Hematopoietic cell lineage	Ms4a1	Ms4a1	Cd24a
	Cd24a	Cd36	Cd36
	Cd36	H2-Aa	H2-Aa
	H2-Aa	H2-Eb1	H2-Eb1
	H2-Eb1	H2-DMb1	H2-DMb1
	H2-Ob	H2-DMb2	Il11ra1
	Il11ra1	H2-Ob	Il1a
	Il1a	Il7r	Il7r
	Il7r	Mmp12	Mmp12
	Mmp12	Siglech
Phagosome	Atp6v1b2	Rilp	Atp6v1b2
	Atp6v0d2	Clec7a	Ctsl
	Fcgr4		Rab7b
	Rilp		Atp6v0d2
	Clec7a		Fcgr4
			Rilp
			Clec7a
Primary immunodeficiency	Ada	Ada	Ada
	Ciita	Ciita	Ciita
	Rag1	Rag1
	Tnfrsf13c	Tnfrsf13c
Cell adhesion molecules (CAMs)	Mag	Itgb7	Itgb7
	Cadm1	Cadm1	Mag
	Cd274		Cadm1
			Cd274
Complement and coagulation cascades	F10	F7	F10
	F7	Itgax	F7
	Itgax	Serpinb2	Itgax
	Serpinb2	Vsig4	Serpinb2
	Plaur		Plaur
	Vsig4		Vsig4
Cytokine-cytokine receptor interaction	Ccr9	Ccr3	Ccr3
	Ccr3	Ccr7	Csf2rb
	Csf2rb2	Met	Csf2rb2
	Met	Pdgfb	Met
	Pdgfb	Ccl22	Pdgfb
	Ccl22		Ccl22
			Ccrl2
Osteoclast differentiation	Acp5	Acp5	Acp5
	Fos	Fos	Fos
	Blnk	Blnk	Blnk
	Pira2
Protein digestion and absorption	Atp1b1	Atp1b1	Cpa3
	Cpa3	Cpa3
	Kcne3
B cell receptor signaling pathway	Cd19	Cd19	Cd22
	Cd22	Cd22
	Cd79a	Cd79a
	Cd79b	Cd79b
NF-kappa B signaling pathway	Card10		Plau
	Plau
